# Supplementary material for: Tetra­ammonium bis­(metforminium) di-μ6-oxido-tetra-μ3-oxido-tetra­deca-μ2-oxido-octa­oxidodeca­vanadium(V) hexa­hydrate
Source: IUCrdata. 2021 Jun 25;6(Pt 6):x210634. doi: 10.1107/S2414314621006349 (PMC9462348; doi:10.1107/S2414314621006349)
Supplement: Supplementary file 1 [file x-06-x210634-sup1.cif]

##############################################################################
#                                                                            #
# This CIF contains the data for a data article accepted for                 #
# publication in IUCrData. It conforms to the requirements of                #
# Notes for Authors for IUCrData, and has been                               #
# peer reviewed under the auspices of IUCrData.                              #
#                                                                            #
# Full details of the Crystallographic Information File format               #
# are given in the paper "The Crystallographic Information File (CIF):       #
# a New Standard Archive File for Crystallography" by S. R. Hall, F. H.      #
# Allen and I. D. Brown [Acta Cryst. (1991), A47, 655-685].                  #
#                                                                            #
# The current version of the core CIF dictionary is obtainable from          #
# ftp://ftp.iucr.org/pub/cif_core.dic.                                       #
#                                                                            #
# Software is freely available for graphical display of the structure(s)     #
# in this CIF. For information consult the CIF software page                 #
# http://www.iucr.org/resources/cif/software.                                #
#                                                                            #
# This file may be used for bona fide research purposes within the           #
# scientific community so long as proper attribution is given to the data    # 
# article from which it was obtained.                                        #
#                                                                            #
##############################################################################
data_I
_database_code_depnum_ccdc_archive 'CCDC 2090930'
_audit_creation_method     SHELXL-2018/3
_journal_date_recd_electronic     2021-06-10
_journal_date_accepted     2021-06-18
_journal_name_full     'IUCrData'
_journal_year     2021
_journal_volume     6
_journal_issue      6
_journal_page_first     0
_journal_page_last     0
_journal_paper_category     HM
_journal_paper_doi     10.1107/S2414314621006349
_journal_coeditor_code     IM4012
_publ_contact_author_name     'Bern\`es, Sylvain'
_publ_contact_author_address
;
Instituto de F\'isica
Universidad Aut\'onoma de Puebla
Av. San Claudio y 18 Sur
72570 Puebla, Pue.
Mexico
;
_publ_contact_author_email     sylvain_bernes@hotmail.com
_publ_contact_author_fax     ?
_publ_contact_author_phone     '(+52)(222) 229 55 00 x 2037'
_publ_section_title
;\
Tetraammonium bis(metforminium)
di-\m~6~-oxido-tetra-\m~3~-oxido-tetradeca-\m~2~-oxido-\
octaoxidodecavanadium(V) hexahydrate
;
loop_
    _publ_author_name
    _publ_author_footnote
    _publ_author_address
    'Polito-Lucas, J. Alberto' .
;
Instituto de F\'isica
Benem\'erita Universidad Aut\'onoma de Puebla
Av. San Claudio y 18 Sur
72570 Puebla, Pue.
Mexico
;
    'N\'u\~nez-\'Avila, Jos\'e A.' .
;
Instituto de F\'isica
Benem\'erita Universidad Aut\'onoma de Puebla
Av. San Claudio y 18 Sur
72570 Puebla, Pue.
Mexico
;
    'Bern\`es, Sylvain' .
;
Instituto de F\'isica
Benem\'erita Universidad Aut\'onoma de Puebla
Av. San Claudio y 18 Sur
72570 Puebla, Pue.
Mexico
;
    'P\'erez-Ben\'itez, Aar\'on' .
;
Facultad de Ciencias Qu\'imicas
Benem\'erita Universidad Aut\'onoma de Puebla
Av. San Claudio y 18 Sur
72570 Puebla, Pue.
Mexico
;
_publ_section_synopsis
;
In the title salt, all O---H and N---H groups in the cations (metforminium and
ammonium) and lattice water molecules are donor groups for hydrogen bonds,
giving a highly compact crystal structure.
;
_database_code_CSD     ?
_chemical_name_systematic
;
Tetraammonium bis(metforminium)
di-\m~6~-oxido-tetra-\m~3~-oxido-tetradeca-\m~2~-oxido-octaoxidodecavanadium(V)
hexahydrate
;
_chemical_name_common     ?
_chemical_formula_moiety     '4(H4 N +), 2(C4 H12 N5 +), O28 V10 6-, 6(H2 O)'
_chemical_formula_sum     'C8 H52 N14 O34 V10'
_chemical_formula_iupac     '(N H4)4 (C4 H12 N5)2 [V10 O28], 6H2 O'
_chemical_formula_weight     1398.03
_chemical_melting_point     ?
_chemical_absolute_configuration     .
_space_group_crystal_system     triclinic
_space_group_name_H-M_alt     'P -1'
_space_group_name_Hall     '-P 1'
loop_
    _space_group_symop_operation_xyz
    'x, y, z'
    '-x, -y, -z'
_cell_length_a     9.7965(2)
_cell_length_b     10.1010(2)
_cell_length_c     13.0974(3)
_cell_angle_alpha     81.081(2)
_cell_angle_beta     70.906(2)
_cell_angle_gamma     63.321(2)
_cell_volume     1094.30(5)
_cell_formula_units_Z     1
_cell_measurement_reflns_used     131899
_cell_measurement_theta_min     2.19
_cell_measurement_theta_max     33.67
_cell_measurement_temperature     295.0(10)
_exptl_crystal_description     tetrahedron
_exptl_crystal_colour     gold
_exptl_crystal_size_max     0.264
_exptl_crystal_size_mid     0.260
_exptl_crystal_size_min     0.189
_exptl_crystal_density_diffrn     2.121
_exptl_crystal_density_meas     ?
_exptl_crystal_density_method     ?
_exptl_crystal_F_000     700
loop_
    _exptl_crystal_face_index_h
    _exptl_crystal_face_index_k
    _exptl_crystal_face_index_l
    _exptl_crystal_face_perp_dist
    2 -3 8 0.1610
    -2 -1 -6 0.1030
    -1 -7 1 0.1690
    0 5 3 0.1470
    3 3 2 0.1550
    5 -3 -4 0.1460
    3 5 1 0.1040
    3 -1 -6 0.1130
    -5 -3 6 0.0760
    -3 -4 -1 0.1560
_exptl_absorpt_coefficient_mu     1.099
_exptl_absorpt_correction_type     multi-scan
_exptl_absorpt_process_details
;
(X-AREA; Stoe & Cie, 2020)
;
_exptl_absorpt_correction_T_min     0.4261
_exptl_absorpt_correction_T_max     0.9067
_diffrn_ambient_temperature     295.0(10)
_diffrn_source     'Sealed X-ray tube'
_diffrn_source_power     0.03575
_diffrn_source_voltage     65
_diffrn_source_current     0.55
_diffrn_radiation_type     AgK\a
_diffrn_radiation_wavelength     0.56083
_diffrn_radiation_monochromator     'Graded multilayer mirror'
_diffrn_measurement_device_type     'Stoe Stadivari'
_diffrn_measurement_device     'Eulerian four-circle diffractometer'
_diffrn_measurement_method     '\w scans'
_diffrn_detector     'Reverse-biased silicon diode array'
_diffrn_measurement_specimen_support     'Mitegen'
_diffrn_detector_area_resol_mean     5.81
_diffrn_reflns_number     94693
_diffrn_reflns_av_R_equivalents     0.0300
_diffrn_reflns_av_unetI/netI     0.0152
_diffrn_reflns_theta_min     2.194
_diffrn_reflns_theta_max     28.500
_diffrn_reflns_theta_full     19.664
_diffrn_measured_fraction_theta_max     0.999
_diffrn_measured_fraction_theta_full     0.996
_diffrn_reflns_limit_h_min     -16
_diffrn_reflns_limit_h_max     16
_diffrn_reflns_limit_k_min     -17
_diffrn_reflns_limit_k_max     17
_diffrn_reflns_limit_l_min     -22
_diffrn_reflns_limit_l_max     21
_diffrn_radiation_probe     x-ray
_refine_special_details
;
All H atoms, with exception of the methyl groups in the HMetf^+^
cation, were refined with free coordinates and isotropic displacement
parameters calculated as <i>U</i>~iso~(H) = 1.2 or
1.5\\times<i>U</i>~eq~(carrier atom). The geometry for the three water
molecules was restrained, with target bond lengths O---H = 0.85(2) \%A and
H...H separations of 1.34(2) \%A. Methyl H atoms were included using a riding
model with <i>U</i>~iso~(H) = 1.5\\times<i>U</i>~eq~(carrier atom).
;
_reflns_number_total     11269
_reflns_number_gt     9224
_reflns_threshold_expression     'I > 2\s(I)'
_refine_ls_structure_factor_coef     Fsqd
_refine_ls_matrix_type     full
_refine_ls_R_factor_all     0.0331
_refine_ls_R_factor_gt     0.0254
_refine_ls_wR_factor_gt     0.0737
_refine_ls_wR_factor_ref     0.0782
_refine_ls_goodness_of_fit_ref     1.063
_refine_ls_restrained_S_all     1.064
_refine_ls_number_reflns     11269
_refine_ls_number_parameters     361
_refine_ls_number_restraints     9
_refine_ls_number_constraints     0
_refine_ls_hydrogen_treatment     mixed
_refine_ls_weighting_scheme     calc
_refine_ls_weighting_details
              'w=1/[\s^2^(Fo^2^)+(0.0487P)^2^+0.0305P] where P=(Fo^2^+2Fc^2^)/3'
_atom_sites_solution_hydrogens     mixed
_atom_sites_solution_primary     dual
_atom_sites_solution_secondary     difmap
_refine_ls_shift/su_max     0.002
_refine_ls_shift/su_mean     0.000
_refine_diff_density_max     0.468
_refine_diff_density_min     -0.951
_refine_ls_extinction_method
;
SHELXL-2018/3 (Sheldrick 2015b)
;
_refine_ls_extinction_coef     0.0048(9)
_refine_ls_extinction_expression
                                  'Fc^*^=kFc[1+0.001xFc^2^\l^3^/sin(2\q)]^-1/4^'
loop_
    _atom_type_symbol
    _atom_type_description
    _atom_type_scat_dispersion_real
    _atom_type_scat_dispersion_imag
    _atom_type_scat_source
    'C' 'C' 0.0013 0.0009
                         'International Tables Vol C Tables 4.2.6.8 and 6.1.1.4'
    'H' 'H' 0.0000 0.0000
                         'International Tables Vol C Tables 4.2.6.8 and 6.1.1.4'
    'N' 'N' 0.0030 0.0020
                         'International Tables Vol C Tables 4.2.6.8 and 6.1.1.4'
    'O' 'O' 0.0058 0.0036
                         'International Tables Vol C Tables 4.2.6.8 and 6.1.1.4'
    'V' 'V' 0.2316 0.3398
                         'International Tables Vol C Tables 4.2.6.8 and 6.1.1.4'
_computing_data_collection
;
X-AREA (Stoe & Cie, 2020)
;
_computing_cell_refinement
;
X-AREA (Stoe & Cie, 2020)
;
_computing_data_reduction
;
X-AREA (Stoe & Cie, 2020)
;
_computing_structure_solution
;
<i>SHELXT2018/2</i> (Sheldrick, 2015a)
;
_computing_structure_refinement
;
<i>SHELXL2018/3</i> (Sheldrick, 2015b)
;
_computing_molecular_graphics
;
Mercury (Macrae <i>et al.</i>,  2020)
;
_computing_publication_material
;
publCIF (Westrip, 2010)
;
loop_
    _atom_site_type_symbol
    _atom_site_label
    _atom_site_fract_x
    _atom_site_fract_y
    _atom_site_fract_z
    _atom_site_U_iso_or_equiv
    _atom_site_adp_type
    _atom_site_calc_flag
    _atom_site_occupancy
    _atom_site_disorder_assembly
    _atom_site_disorder_group
    V V1 0.39655(2) 0.84689(2) 0.38300(2) 0.02229(4) Uani d 1 . .
    V V2 0.22257(2) 0.64431(2) 0.44890(2) 0.02011(3) Uani d 1 . .
    V V3 0.44412(2) 0.63696(2) 0.58069(2) 0.01697(3) Uani d 1 . .
    V V4 0.72567(2) 0.57810(2) 0.36227(2) 0.01973(3) Uani d 1 . .
    V V5 0.50248(2) 0.59053(2) 0.23433(2) 0.02221(4) Uani d 1 . .
    O O1 0.33595(10) 1.02437(8) 0.37493(7) 0.03200(16) Uani d 1 . .
    O O2 0.04039(9) 0.66456(10) 0.48094(7) 0.02993(15) Uani d 1 . .
    O O3 0.43043(9) 0.62643(8) 0.71288(5) 0.02402(13) Uani d 1 . .
    O O4 0.90793(9) 0.55609(9) 0.33301(7) 0.02955(15) Uani d 1 . .
    O O5 0.52329(11) 0.57067(11) 0.11007(6) 0.03517(18) Uani d 1 . .
    O O6 0.20204(8) 0.83200(8) 0.43086(6) 0.02483(13) Uani d 1 . .
    O O7 0.38555(9) 0.81825(7) 0.54386(6) 0.02400(13) Uani d 1 . .
    O O8 0.61636(8) 0.77845(7) 0.36354(6) 0.02343(12) Uani d 1 . .
    O O9 0.43593(9) 0.79045(8) 0.24684(6) 0.02459(13) Uani d 1 . .
    O O10 0.24430(7) 0.63107(7) 0.59608(5) 0.01873(11) Uani d 1 . .
    O O11 0.66939(8) 0.57599(7) 0.52504(5) 0.01927(11) Uani d 1 . .
    O O12 0.71111(8) 0.55367(8) 0.23235(5) 0.02325(12) Uani d 1 . .
    O O13 0.29624(8) 0.60661(8) 0.30286(5) 0.02357(12) Uani d 1 . .
    O O14 0.52088(7) 0.40515(7) 0.58287(5) 0.01779(10) Uani d 1 . .
    C C1 0.06586(13) 1.15154(12) 0.16742(9) 0.03002(19) Uani d 1 . .
    C C2 0.26523(13) 1.04792(11) 0.00500(8) 0.02878(18) Uani d 1 . .
    C C3 0.2491(2) 0.8359(2) -0.04832(12) 0.0567(5) Uani d 1 . .
    H H3A 0.301998 0.759308 -0.002811 0.085 Uiso calc 1 . .
    H H3B 0.268909 0.794033 -0.115518 0.085 Uiso calc 1 . .
    H H3C 0.136312 0.880514 -0.012978 0.085 Uiso calc 1 . .
    C C4 0.42436(17) 0.94509(16) -0.17351(10) 0.0408(3) Uani d 1 . .
    H H4A 0.377248 1.032108 -0.214239 0.061 Uiso calc 1 . .
    H H4B 0.453653 0.858445 -0.212180 0.061 Uiso calc 1 . .
    H H4C 0.517801 0.943143 -0.163104 0.061 Uiso calc 1 . .
    N N1 0.02667(15) 1.12792(15) 0.27388(9) 0.0428(3) Uani d 1 . .
    H H1A -0.050(2) 1.197(2) 0.3093(15) 0.051 Uiso d 1 . .
    H H1B 0.078(2) 1.055(2) 0.2967(16) 0.051 Uiso d 1 . .
    N N2 -0.00914(13) 1.28620(12) 0.13003(9) 0.0373(2) Uani d 1 . .
    H H2A -0.089(2) 1.355(2) 0.1705(14) 0.045 Uiso d 1 . .
    H H2B 0.000(2) 1.299(2) 0.0630(15) 0.045 Uiso d 1 . .
    N N3 0.17233(12) 1.03435(10) 0.10395(7) 0.03244(19) Uani d 1 . .
    N N4 0.32345(14) 1.14908(13) -0.02036(10) 0.0388(2) Uani d 1 . .
    H H4D 0.381(2) 1.154(2) -0.0901(15) 0.047 Uiso d 1 . .
    H H4E 0.301(2) 1.201(2) 0.0224(15) 0.047 Uiso d 1 . .
    N N5 0.30971(13) 0.94745(11) -0.06891(7) 0.03350(19) Uani d 1 . .
    N N6 0.18645(12) 1.10848(11) 0.61533(8) 0.02925(17) Uani d 1 . .
    H H6A 0.252(2) 1.143(2) 0.6196(14) 0.044 Uiso d 1 . .
    H H6B 0.110(2) 1.130(2) 0.6764(15) 0.044 Uiso d 1 . .
    H H6C 0.238(2) 1.022(2) 0.5989(14) 0.044 Uiso d 1 . .
    H H6D 0.143(2) 1.156(2) 0.5644(15) 0.044 Uiso d 1 . .
    N N7 0.22214(11) 0.34134(10) 0.33362(8) 0.02681(15) Uani d 1 . .
    H H7A 0.258(2) 0.3611(19) 0.2689(15) 0.040 Uiso d 1 . .
    H H7B 0.117(2) 0.3902(19) 0.3535(13) 0.040 Uiso d 1 . .
    H H7C 0.247(2) 0.250(2) 0.3412(14) 0.040 Uiso d 1 . .
    H H7D 0.265(2) 0.3602(19) 0.3754(14) 0.040 Uiso d 1 . .
    O O15 0.99461(17) 0.64089(15) 0.09649(9) 0.0543(3) Uani d 1 . .
    H H15A 0.924(2) 0.621(3) 0.1371(18) 0.081 Uiso d 1 . .
    H H15B 1.021(3) 0.683(3) 0.1260(19) 0.081 Uiso d 1 . .
    O O16 0.28519(14) 0.39198(12) 0.10371(8) 0.0451(2) Uani d 1 . .
    H H16A 0.204(2) 0.464(2) 0.1036(18) 0.068 Uiso d 1 . .
    H H16B 0.365(2) 0.405(2) 0.0658(17) 0.068 Uiso d 1 . .
    O O17 0.07918(11) 0.80032(11) 0.20277(7) 0.03818(19) Uani d 1 . .
    H H17A 0.152(2) 0.7348(19) 0.2284(15) 0.057 Uiso d 1 . .
    H H17B 0.114(2) 0.8621(19) 0.1780(16) 0.057 Uiso d 1 . .
loop_
    _atom_site_aniso_label
    _atom_site_aniso_U_11
    _atom_site_aniso_U_22
    _atom_site_aniso_U_33
    _atom_site_aniso_U_12
    _atom_site_aniso_U_13
    _atom_site_aniso_U_23
    V1 0.02379(7) 0.01451(6) 0.02375(7) -0.00547(5) -0.00600(5) 0.00227(4)
    V2 0.01597(6) 0.02161(7) 0.02045(6) -0.00631(5) -0.00604(5) 0.00221(5)
    V3 0.01774(6) 0.01375(6) 0.01733(6) -0.00493(4) -0.00428(4) -0.00203(4)
    V4 0.01655(6) 0.01890(6) 0.02113(6) -0.00737(5) -0.00352(5) 0.00193(4)
    V5 0.02394(7) 0.02343(7) 0.01623(6) -0.00812(5) -0.00540(5) 0.00068(5)
    O1 0.0359(4) 0.0162(3) 0.0350(4) -0.0073(3) -0.0061(3) 0.0027(2)
    O2 0.0196(3) 0.0363(4) 0.0325(4) -0.0114(3) -0.0096(3) 0.0059(3)
    O3 0.0284(3) 0.0222(3) 0.0195(3) -0.0088(2) -0.0060(2) -0.0034(2)
    O4 0.0198(3) 0.0333(4) 0.0332(4) -0.0122(3) -0.0063(3) 0.0058(3)
    O5 0.0416(4) 0.0430(5) 0.0189(3) -0.0167(4) -0.0084(3) -0.0002(3)
    O6 0.0202(3) 0.0191(3) 0.0278(3) -0.0038(2) -0.0057(2) 0.0022(2)
    O7 0.0275(3) 0.0148(3) 0.0256(3) -0.0063(2) -0.0059(2) -0.0018(2)
    O8 0.0232(3) 0.0187(3) 0.0275(3) -0.0099(2) -0.0063(2) 0.0027(2)
    O9 0.0254(3) 0.0218(3) 0.0227(3) -0.0078(2) -0.0077(2) 0.0043(2)
    O10 0.0164(2) 0.0165(2) 0.0186(2) -0.00421(19) -0.00313(19) -0.00076(18)
    O11 0.0192(3) 0.0188(3) 0.0201(3) -0.0082(2) -0.0060(2) -0.00041(19)
    O12 0.0210(3) 0.0247(3) 0.0184(3) -0.0073(2) -0.0024(2) -0.0001(2)
    O13 0.0234(3) 0.0266(3) 0.0214(3) -0.0103(2) -0.0088(2) 0.0018(2)
    O14 0.0169(2) 0.0156(2) 0.0186(2) -0.0056(2) -0.00443(19) -0.00012(18)
    C1 0.0266(4) 0.0305(5) 0.0278(4) -0.0078(4) -0.0042(3) -0.0085(3)
    C2 0.0271(4) 0.0238(4) 0.0266(4) -0.0051(3) -0.0037(3) -0.0035(3)
    C3 0.0736(11) 0.0555(9) 0.0407(7) -0.0432(8) 0.0149(7) -0.0195(6)
    C4 0.0440(6) 0.0412(6) 0.0261(5) -0.0177(5) 0.0048(4) -0.0050(4)
    N1 0.0390(5) 0.0437(6) 0.0251(4) -0.0017(5) -0.0030(4) -0.0092(4)
    N2 0.0353(5) 0.0281(4) 0.0343(5) -0.0034(4) -0.0039(4) -0.0079(3)
    N3 0.0342(4) 0.0260(4) 0.0234(4) -0.0058(3) 0.0004(3) -0.0048(3)
    N4 0.0403(5) 0.0346(5) 0.0367(5) -0.0174(4) 0.0002(4) -0.0080(4)
    N5 0.0390(5) 0.0300(4) 0.0237(4) -0.0148(4) 0.0032(3) -0.0059(3)
    N6 0.0284(4) 0.0227(4) 0.0323(4) -0.0077(3) -0.0070(3) -0.0029(3)
    N7 0.0254(4) 0.0237(4) 0.0315(4) -0.0102(3) -0.0087(3) -0.0008(3)
    O15 0.0633(7) 0.0591(7) 0.0337(5) -0.0251(6) -0.0099(5) 0.0053(4)
    O16 0.0503(6) 0.0430(5) 0.0348(4) -0.0206(4) -0.0042(4) 0.0031(4)
    O17 0.0328(4) 0.0406(5) 0.0318(4) -0.0107(4) -0.0091(3) 0.0082(3)
_geom_special_details     ?
loop_
    _geom_bond_atom_site_label_1
    _geom_bond_atom_site_label_2
    _geom_bond_site_symmetry_2
    _geom_bond_distance
    _geom_bond_publ_flag
    V1 O1 . 1.6137(7) ?
    V1 O9 . 1.8226(7) ?
    V1 O6 . 1.8689(8) ?
    V1 O8 . 1.8811(7) ?
    V1 O7 . 2.0554(7) ?
    V1 O14 2_666 2.3173(6) ?
    V1 V5 . 3.0663(2) ?
    V1 V2 . 3.0755(2) ?
    V1 V3 . 3.1011(2) ?
    V1 V4 . 3.1042(2) ?
    V2 O2 . 1.6161(8) ?
    V2 O6 . 1.8001(7) ?
    V2 O13 . 1.8440(7) ?
    V2 O10 . 1.9854(7) ?
    V2 O11 2_666 2.0185(7) ?
    V2 O14 2_666 2.2343(6) ?
    V2 V4 2_666 3.0815(2) ?
    V3 O3 . 1.6825(7) ?
    V3 O7 . 1.6968(7) ?
    V3 O11 . 1.9098(7) ?
    V3 O10 . 1.9284(7) ?
    V3 O14 . 2.1121(6) ?
    V3 O14 2_666 2.1349(6) ?
    V3 V5 2_666 3.0737(2) ?
    V4 O4 . 1.6145(7) ?
    V4 O8 . 1.8153(7) ?
    V4 O12 . 1.8158(7) ?
    V4 O10 2_666 2.0094(7) ?
    V4 O11 . 2.0192(6) ?
    V4 O14 2_666 2.2168(6) ?
    V4 V5 . 3.1128(2) ?
    V5 O5 . 1.6055(8) ?
    V5 O9 . 1.8385(7) ?
    V5 O13 . 1.8649(7) ?
    V5 O12 . 1.8978(7) ?
    V5 O3 2_666 2.0607(7) ?
    V5 O14 2_666 2.3350(6) ?
    C1 N2 . 1.3271(16) ?
    C1 N1 . 1.3332(15) ?
    C1 N3 . 1.3451(13) ?
    C2 N4 . 1.3318(16) ?
    C2 N5 . 1.3374(13) ?
    C2 N3 . 1.3460(14) ?
    C3 N5 . 1.4474(18) ?
    C3 H3A . 0.9600 ?
    C3 H3B . 0.9600 ?
    C3 H3C . 0.9600 ?
    C4 N5 . 1.4554(14) ?
    C4 H4A . 0.9600 ?
    C4 H4B . 0.9600 ?
    C4 H4C . 0.9600 ?
    N1 H1A . 0.818(19) ?
    N1 H1B . 0.76(2) ?
    N2 H2A . 0.854(18) ?
    N2 H2B . 0.849(19) ?
    N4 H4D . 0.912(19) ?
    N4 H4E . 0.736(19) ?
    N6 H6A . 0.882(19) ?
    N6 H6B . 0.874(18) ?
    N6 H6C . 0.808(19) ?
    N6 H6D . 0.873(19) ?
    N7 H7A . 0.835(18) ?
    N7 H7B . 0.880(18) ?
    N7 H7C . 0.843(19) ?
    N7 H7D . 0.873(18) ?
    O15 H15A . 0.812(16) ?
    O15 H15B . 0.778(16) ?
    O16 H16A . 0.804(15) ?
    O16 H16B . 0.830(15) ?
    O17 H17A . 0.850(14) ?
    O17 H17B . 0.820(15) ?
loop_
    _geom_angle_atom_site_label_1
    _geom_angle_atom_site_label_2
    _geom_angle_atom_site_label_3
    _geom_angle_site_symmetry_1
    _geom_angle_site_symmetry_3
    _geom_angle
    _geom_angle_publ_flag
    O1 V1 O9 . . 104.84(4) ?
    O1 V1 O6 . . 101.04(4) ?
    O9 V1 O6 . . 92.16(3) ?
    O1 V1 O8 . . 102.51(4) ?
    O9 V1 O8 . . 91.10(3) ?
    O6 V1 O8 . . 154.52(3) ?
    O1 V1 O7 . . 98.71(4) ?
    O9 V1 O7 . . 156.44(3) ?
    O6 V1 O7 . . 83.85(3) ?
    O8 V1 O7 . . 83.12(3) ?
    O1 V1 O14 . 2_666 172.87(4) ?
    O9 V1 O14 . 2_666 82.28(3) ?
    O6 V1 O14 . 2_666 78.35(3) ?
    O8 V1 O14 . 2_666 77.07(3) ?
    O7 V1 O14 . 2_666 74.17(2) ?
    O1 V1 V5 . . 138.11(3) ?
    O9 V1 V5 . . 33.28(2) ?
    O6 V1 V5 . . 84.42(2) ?
    O8 V1 V5 . . 84.55(2) ?
    O7 V1 V5 . . 123.18(2) ?
    O14 V1 V5 2_666 . 49.017(16) ?
    O1 V1 V2 . . 133.39(3) ?
    O9 V1 V2 . . 83.40(3) ?
    O6 V1 V2 . . 32.35(2) ?
    O8 V1 V2 . . 123.42(2) ?
    O7 V1 V2 . . 80.88(2) ?
    O14 V1 V2 2_666 . 46.362(16) ?
    V5 V1 V2 . . 61.310(6) ?
    O1 V1 V3 . . 129.40(3) ?
    O9 V1 V3 . . 125.76(2) ?
    O6 V1 V3 . . 79.55(2) ?
    O8 V1 V3 . . 78.07(2) ?
    O7 V1 V3 . . 30.690(19) ?
    O14 V1 V3 2_666 . 43.479(15) ?
    V5 V1 V3 . . 92.496(6) ?
    V2 V1 V3 . . 61.458(5) ?
    O1 V1 V4 . . 134.70(3) ?
    O9 V1 V4 . . 81.46(2) ?
    O6 V1 V4 . . 123.80(2) ?
    O8 V1 V4 . . 32.23(2) ?
    O7 V1 V4 . . 81.57(2) ?
    O14 V1 V4 2_666 . 45.455(15) ?
    V5 V1 V4 . . 60.588(6) ?
    V2 V1 V4 . . 91.644(6) ?
    V3 V1 V4 . . 61.402(5) ?
    O2 V2 O6 . . 103.19(4) ?
    O2 V2 O13 . . 102.93(4) ?
    O6 V2 O13 . . 94.22(3) ?
    O2 V2 O10 . . 99.24(4) ?
    O6 V2 O10 . . 92.09(3) ?
    O13 V2 O10 . . 154.87(3) ?
    O2 V2 O11 . 2_666 98.97(4) ?
    O6 V2 O11 . 2_666 156.53(3) ?
    O13 V2 O11 . 2_666 88.24(3) ?
    O10 V2 O11 . 2_666 76.68(3) ?
    O2 V2 O14 . 2_666 173.66(3) ?
    O6 V2 O14 . 2_666 82.01(3) ?
    O13 V2 O14 . 2_666 80.07(3) ?
    O10 V2 O14 . 2_666 76.76(3) ?
    O11 V2 O14 2_666 2_666 75.42(3) ?
    O2 V2 V1 . . 136.83(3) ?
    O6 V2 V1 . . 33.75(2) ?
    O13 V2 V1 . . 83.44(2) ?
    O10 V2 V1 . . 88.47(2) ?
    O11 V2 V1 2_666 . 124.06(2) ?
    O14 V2 V1 2_666 . 48.643(16) ?
    O2 V2 V4 . 2_666 89.10(3) ?
    O6 V2 V4 . 2_666 131.89(3) ?
    O13 V2 V4 . 2_666 128.50(2) ?
    O10 V2 V4 . 2_666 39.806(19) ?
    O11 V2 V4 2_666 2_666 40.263(18) ?
    O14 V2 V4 2_666 2_666 84.694(17) ?
    V1 V2 V4 . 2_666 120.428(6) ?
    O3 V3 O7 . . 107.11(4) ?
    O3 V3 O11 . . 97.73(3) ?
    O7 V3 O11 . . 97.83(3) ?
    O3 V3 O10 . . 97.47(3) ?
    O7 V3 O10 . . 96.04(3) ?
    O11 V3 O10 . . 155.39(3) ?
    O3 V3 O14 . . 88.41(3) ?
    O7 V3 O14 . . 164.44(3) ?
    O11 V3 O14 . . 80.64(3) ?
    O10 V3 O14 . . 80.55(3) ?
    O3 V3 O14 . 2_666 166.38(3) ?
    O7 V3 O14 . 2_666 86.51(3) ?
    O11 V3 O14 . 2_666 80.29(3) ?
    O10 V3 O14 . 2_666 80.39(3) ?
    O14 V3 O14 . 2_666 77.96(3) ?
    O3 V3 V5 . 2_666 39.06(2) ?
    O7 V3 V5 . 2_666 146.17(2) ?
    O11 V3 V5 . 2_666 89.66(2) ?
    O10 V3 V5 . 2_666 90.04(2) ?
    O14 V3 V5 . 2_666 49.358(17) ?
    O14 V3 V5 2_666 2_666 127.319(17) ?
    O3 V3 V1 . . 145.30(3) ?
    O7 V3 V1 . . 38.19(2) ?
    O11 V3 V1 . . 89.69(2) ?
    O10 V3 V1 . . 88.75(2) ?
    O14 V3 V1 . . 126.279(18) ?
    O14 V3 V1 2_666 . 48.321(17) ?
    V5 V3 V1 2_666 . 175.629(6) ?
    O4 V4 O8 . . 102.13(4) ?
    O4 V4 O12 . . 102.49(4) ?
    O8 V4 O12 . . 95.66(3) ?
    O4 V4 O10 . 2_666 99.74(4) ?
    O8 V4 O10 . 2_666 155.62(3) ?
    O12 V4 O10 . 2_666 89.99(3) ?
    O4 V4 O11 . . 99.12(4) ?
    O8 V4 O11 . . 89.83(3) ?
    O12 V4 O11 . . 156.02(3) ?
    O10 V4 O11 2_666 . 76.13(3) ?
    O4 V4 O14 . 2_666 174.28(3) ?
    O8 V4 O14 . 2_666 81.05(3) ?
    O12 V4 O14 . 2_666 81.78(3) ?
    O10 V4 O14 2_666 2_666 76.30(2) ?
    O11 V4 O14 . 2_666 76.03(3) ?
    O4 V4 V2 . 2_666 89.60(3) ?
    O8 V4 V2 . 2_666 130.07(2) ?
    O12 V4 V2 . 2_666 129.23(2) ?
    O10 V4 V2 2_666 2_666 39.240(19) ?
    O11 V4 V2 . 2_666 40.246(19) ?
    O14 V4 V2 2_666 2_666 84.733(17) ?
    O4 V4 V1 . . 135.49(3) ?
    O8 V4 V1 . . 33.55(2) ?
    O12 V4 V1 . . 84.23(2) ?
    O10 V4 V1 2_666 . 124.447(19) ?
    O11 V4 V1 . . 87.655(19) ?
    O14 V4 V1 2_666 . 48.162(16) ?
    V2 V4 V1 2_666 . 120.184(6) ?
    O4 V4 V5 . . 136.16(3) ?
    O8 V4 V5 . . 84.21(2) ?
    O12 V4 V5 . . 33.88(2) ?
    O10 V4 V5 2_666 . 87.47(2) ?
    O11 V4 V5 . . 124.45(2) ?
    O14 V4 V5 2_666 . 48.462(16) ?
    V2 V4 V5 2_666 . 119.451(6) ?
    V1 V4 V5 . . 59.105(6) ?
    O5 V5 O9 . . 104.08(4) ?
    O5 V5 O13 . . 102.38(4) ?
    O9 V5 O13 . . 91.70(3) ?
    O5 V5 O12 . . 102.89(4) ?
    O9 V5 O12 . . 90.47(3) ?
    O13 V5 O12 . . 153.29(3) ?
    O5 V5 O3 . 2_666 100.16(4) ?
    O9 V5 O3 . 2_666 155.75(3) ?
    O13 V5 O3 . 2_666 83.71(3) ?
    O12 V5 O3 . 2_666 83.45(3) ?
    O5 V5 O14 . 2_666 174.46(4) ?
    O9 V5 O14 . 2_666 81.46(3) ?
    O13 V5 O14 . 2_666 77.01(3) ?
    O12 V5 O14 . 2_666 77.00(3) ?
    O3 V5 O14 2_666 2_666 74.30(2) ?
    O5 V5 V1 . . 137.01(4) ?
    O9 V5 V1 . . 32.96(2) ?
    O13 V5 V1 . . 83.39(2) ?
    O12 V5 V1 . . 84.06(2) ?
    O3 V5 V1 2_666 . 122.825(19) ?
    O14 V5 V1 2_666 . 48.521(15) ?
    O5 V5 V3 . 2_666 131.12(4) ?
    O9 V5 V3 . 2_666 124.81(2) ?
    O13 V5 V3 . 2_666 78.32(2) ?
    O12 V5 V3 . 2_666 78.62(2) ?
    O3 V5 V3 2_666 2_666 30.960(18) ?
    O14 V5 V3 2_666 2_666 43.346(15) ?
    V1 V5 V3 . 2_666 91.865(6) ?
    O5 V5 V4 . . 135.05(4) ?
    O9 V5 V4 . . 80.99(2) ?
    O13 V5 V4 . . 122.29(2) ?
    O12 V5 V4 . . 32.23(2) ?
    O3 V5 V4 2_666 . 81.44(2) ?
    O14 V5 V4 2_666 . 45.285(16) ?
    V1 V5 V4 . . 60.308(5) ?
    V3 V5 V4 2_666 . 61.383(5) ?
    V3 O3 V5 . 2_666 109.98(3) ?
    V2 O6 V1 . . 113.89(4) ?
    V3 O7 V1 . . 111.12(3) ?
    V4 O8 V1 . . 114.22(4) ?
    V1 O9 V5 . . 113.76(4) ?
    V3 O10 V2 . . 107.49(3) ?
    V3 O10 V4 . 2_666 106.61(3) ?
    V2 O10 V4 . 2_666 100.95(3) ?
    V3 O11 V2 . 2_666 107.71(3) ?
    V3 O11 V4 . . 107.45(3) ?
    V2 O11 V4 2_666 . 99.49(3) ?
    V4 O12 V5 . . 113.89(3) ?
    V2 O13 V5 . . 115.19(4) ?
    V3 O14 V3 . 2_666 102.04(3) ?
    V3 O14 V4 . 2_666 93.65(2) ?
    V3 O14 V4 2_666 2_666 93.42(2) ?
    V3 O14 V2 . 2_666 93.73(2) ?
    V3 O14 V2 2_666 2_666 92.47(2) ?
    V4 O14 V2 2_666 2_666 169.39(3) ?
    V3 O14 V1 . 2_666 169.74(3) ?
    V3 O14 V1 2_666 2_666 88.20(2) ?
    V4 O14 V1 2_666 2_666 86.38(2) ?
    V2 O14 V1 2_666 2_666 84.99(2) ?
    V3 O14 V5 . 2_666 87.30(2) ?
    V3 O14 V5 2_666 2_666 170.66(3) ?
    V4 O14 V5 2_666 2_666 86.25(2) ?
    V2 O14 V5 2_666 2_666 86.50(2) ?
    V1 O14 V5 2_666 2_666 82.46(2) ?
    N2 C1 N1 . . 118.43(10) ?
    N2 C1 N3 . . 123.86(10) ?
    N1 C1 N3 . . 117.57(11) ?
    N4 C2 N5 . . 118.72(10) ?
    N4 C2 N3 . . 123.49(10) ?
    N5 C2 N3 . . 117.62(10) ?
    N5 C3 H3A . . 109.5 ?
    N5 C3 H3B . . 109.5 ?
    H3A C3 H3B . . 109.5 ?
    N5 C3 H3C . . 109.5 ?
    H3A C3 H3C . . 109.5 ?
    H3B C3 H3C . . 109.5 ?
    N5 C4 H4A . . 109.5 ?
    N5 C4 H4B . . 109.5 ?
    H4A C4 H4B . . 109.5 ?
    N5 C4 H4C . . 109.5 ?
    H4A C4 H4C . . 109.5 ?
    H4B C4 H4C . . 109.5 ?
    C1 N1 H1A . . 115.0(14) ?
    C1 N1 H1B . . 119.0(15) ?
    H1A N1 H1B . . 126(2) ?
    C1 N2 H2A . . 122.6(12) ?
    C1 N2 H2B . . 119.7(12) ?
    H2A N2 H2B . . 114.9(17) ?
    C1 N3 C2 . . 122.59(10) ?
    C2 N4 H4D . . 118.1(12) ?
    C2 N4 H4E . . 117.1(15) ?
    H4D N4 H4E . . 124.7(19) ?
    C2 N5 C3 . . 122.03(10) ?
    C2 N5 C4 . . 120.63(11) ?
    C3 N5 C4 . . 117.34(10) ?
    H6A N6 H6B . . 106.4(16) ?
    H6A N6 H6C . . 108.3(17) ?
    H6B N6 H6C . . 117.5(17) ?
    H6A N6 H6D . . 109.4(17) ?
    H6B N6 H6D . . 107.1(16) ?
    H6C N6 H6D . . 108.0(17) ?
    H7A N7 H7B . . 109.0(16) ?
    H7A N7 H7C . . 109.8(16) ?
    H7B N7 H7C . . 109.4(16) ?
    H7A N7 H7D . . 112.0(16) ?
    H7B N7 H7D . . 111.8(15) ?
    H7C N7 H7D . . 104.8(16) ?
    H15A O15 H15B . . 112(2) ?
    H16A O16 H16B . . 112(2) ?
    H17A O17 H17B . . 102.5(18) ?
loop_
    _geom_torsion_atom_site_label_1
    _geom_torsion_atom_site_label_2
    _geom_torsion_atom_site_label_3
    _geom_torsion_atom_site_label_4
    _geom_torsion_site_symmetry_1
    _geom_torsion_site_symmetry_2
    _geom_torsion_site_symmetry_3
    _geom_torsion_site_symmetry_4
    _geom_torsion
    _geom_torsion_publ_flag
    O7 V3 O3 V5 . . . 2_666 179.48(4) ?
    O11 V3 O3 V5 . . . 2_666 -79.82(4) ?
    O10 V3 O3 V5 . . . 2_666 80.77(4) ?
    O14 V3 O3 V5 . . . 2_666 0.51(4) ?
    O14 V3 O3 V5 2_666 . . 2_666 0.80(16) ?
    V1 V3 O3 V5 . . . 2_666 179.443(13) ?
    O2 V2 O6 V1 . . . . -175.89(4) ?
    O13 V2 O6 V1 . . . . -71.55(4) ?
    O10 V2 O6 V1 . . . . 84.11(4) ?
    O11 V2 O6 V1 2_666 . . . 23.77(10) ?
    O14 V2 O6 V1 2_666 . . . 7.80(4) ?
    V4 V2 O6 V1 2_666 . . . 83.24(4) ?
    O1 V1 O6 V2 . . . . 179.64(4) ?
    O9 V1 O6 V2 . . . . 74.06(4) ?
    O8 V1 O6 V2 . . . . -23.07(10) ?
    O7 V1 O6 V2 . . . . -82.65(4) ?
    O14 V1 O6 V2 2_666 . . . -7.60(4) ?
    V5 V1 O6 V2 . . . . 41.65(4) ?
    V3 V1 O6 V2 . . . . -51.93(3) ?
    V4 V1 O6 V2 . . . . -7.11(5) ?
    O3 V3 O7 V1 . . . . -179.96(4) ?
    O11 V3 O7 V1 . . . . 79.41(4) ?
    O10 V3 O7 V1 . . . . -80.21(4) ?
    O14 V3 O7 V1 . . . . -3.81(14) ?
    O14 V3 O7 V1 2_666 . . . -0.27(4) ?
    V5 V3 O7 V1 2_666 . . . -179.378(13) ?
    O4 V4 O8 V1 . . . . 174.69(4) ?
    O12 V4 O8 V1 . . . . 70.60(4) ?
    O10 V4 O8 V1 2_666 . . . -32.00(10) ?
    O11 V4 O8 V1 . . . . -86.02(4) ?
    O14 V4 O8 V1 2_666 . . . -10.14(4) ?
    V2 V4 O8 V1 2_666 . . . -85.43(4) ?
    V5 V4 O8 V1 . . . . 38.66(3) ?
    O1 V1 O8 V4 . . . . -177.47(4) ?
    O9 V1 O8 V4 . . . . -72.00(4) ?
    O6 V1 O8 V4 . . . . 25.37(10) ?
    O7 V1 O8 V4 . . . . 85.10(4) ?
    O14 V1 O8 V4 2_666 . . . 9.83(3) ?
    V5 V1 O8 V4 . . . . -39.33(3) ?
    V2 V1 O8 V4 . . . . 10.82(5) ?
    V3 V1 O8 V4 . . . . 54.39(3) ?
    O1 V1 O9 V5 . . . . -178.43(4) ?
    O6 V1 O9 V5 . . . . -76.42(4) ?
    O8 V1 O9 V5 . . . . 78.31(4) ?
    O7 V1 O9 V5 . . . . 3.13(11) ?
    O14 V1 O9 V5 2_666 . . . 1.52(4) ?
    V2 V1 O9 V5 . . . . -45.22(4) ?
    V3 V1 O9 V5 . . . . 2.25(5) ?
    V4 V1 O9 V5 . . . . 47.45(3) ?
    O5 V5 O9 V1 . . . . 178.29(5) ?
    O13 V5 O9 V1 . . . . 75.08(4) ?
    O12 V5 O9 V1 . . . . -78.29(4) ?
    O3 V5 O9 V1 2_666 . . . -3.32(11) ?
    O14 V5 O9 V1 2_666 . . . -1.51(4) ?
    V3 V5 O9 V1 2_666 . . . -1.85(5) ?
    V4 V5 O9 V1 . . . . -47.36(3) ?
    O4 V4 O12 V5 . . . . -174.54(4) ?
    O8 V4 O12 V5 . . . . -70.76(4) ?
    O10 V4 O12 V5 2_666 . . . 85.48(4) ?
    O11 V4 O12 V5 . . . . 31.67(9) ?
    O14 V4 O12 V5 2_666 . . . 9.32(4) ?
    V2 V4 O12 V5 2_666 . . . 85.57(4) ?
    V1 V4 O12 V5 . . . . -39.17(3) ?
    O5 V5 O12 V4 . . . . 176.70(5) ?
    O9 V5 O12 V4 . . . . 72.14(4) ?
    O13 V5 O12 V4 . . . . -22.59(9) ?
    O3 V5 O12 V4 2_666 . . . -84.33(4) ?
    O14 V5 O12 V4 2_666 . . . -8.99(3) ?
    V1 V5 O12 V4 . . . . 39.76(3) ?
    V3 V5 O12 V4 2_666 . . . -53.35(3) ?
    O2 V2 O13 V5 . . . . 175.65(4) ?
    O6 V2 O13 V5 . . . . 71.08(4) ?
    O10 V2 O13 V5 . . . . -33.02(10) ?
    O11 V2 O13 V5 2_666 . . . -85.55(4) ?
    O14 V2 O13 V5 2_666 . . . -10.04(4) ?
    V1 V2 O13 V5 . . . . 39.04(3) ?
    V4 V2 O13 V5 2_666 . . . -85.02(4) ?
    O5 V5 O13 V2 . . . . -175.94(5) ?
    O9 V5 O13 V2 . . . . -71.13(4) ?
    O12 V5 O13 V2 . . . . 23.31(10) ?
    O3 V5 O13 V2 2_666 . . . 85.00(4) ?
    O14 V5 O13 V2 2_666 . . . 9.71(4) ?
    V1 V5 O13 V2 . . . . -39.18(3) ?
    V3 V5 O13 V2 2_666 . . . 54.11(3) ?
    V4 V5 O13 V2 . . . . 9.28(5) ?
    N2 C1 N3 C2 . . . . 30.11(19) ?
    N1 C1 N3 C2 . . . . -154.27(13) ?
    N4 C2 N3 C1 . . . . 34.71(19) ?
    N5 C2 N3 C1 . . . . -150.09(12) ?
    N4 C2 N5 C3 . . . . -178.69(15) ?
    N3 C2 N5 C3 . . . . 5.88(19) ?
    N4 C2 N5 C4 . . . . 2.39(18) ?
    N3 C2 N5 C4 . . . . -173.04(12) ?
loop_
    _geom_hbond_atom_site_label_D
    _geom_hbond_atom_site_label_H
    _geom_hbond_atom_site_label_A
    _geom_hbond_site_symmetry_A
    _geom_hbond_distance_DH
    _geom_hbond_distance_HA
    _geom_hbond_distance_DA
    _geom_hbond_angle_DHA
    _geom_hbond_publ_flag
    N1 H1A O10 2_576 0.818(19) 2.080(19) 2.8981(12) 178(2) yes
    N1 H1B O6 . 0.76(2) 2.71(2) 3.4507(15) 163.9(19) yes
    N2 H2A O12 1_465 0.854(18) 2.112(18) 2.9457(12) 165.4(17) yes
    N2 H2B O15 2_675 0.849(19) 2.072(19) 2.9164(16) 172.9(17) yes
    N4 H4D O9 2_675 0.912(19) 2.423(19) 3.2993(14) 161.1(16) yes
    N4 H4E O16 1_565 0.736(19) 2.269(19) 2.9686(16) 159.2(19) yes
    N6 H6A O8 2_676 0.882(19) 1.865(19) 2.7463(13) 176.7(17) yes
    N6 H6B O17 2_576 0.874(18) 1.921(19) 2.7871(13) 170.7(17) yes
    N6 H6C O7 . 0.808(19) 1.990(19) 2.7922(11) 172.2(18) yes
    N6 H6D O2 2_576 0.873(19) 2.074(19) 2.8541(13) 148.3(16) yes
    N7 H7A O16 . 0.835(18) 2.083(18) 2.8810(14) 159.8(17) yes
    N7 H7B O2 2_566 0.880(18) 2.367(17) 2.9194(12) 121.1(14) no
    N7 H7B O4 1_455 0.880(18) 2.056(18) 2.8627(12) 152.1(16) yes
    N7 H7C O1 1_545 0.843(19) 2.072(19) 2.9050(12) 169.7(17) yes
    N7 H7D O11 2_666 0.873(18) 1.928(18) 2.7957(12) 172.1(16) yes
    O15 H15A O4 . 0.812(16) 2.52(2) 3.0266(14) 122(2) no
    O15 H15A O12 . 0.812(16) 2.378(16) 3.1833(16) 171(2) yes
    O15 H15B O17 1_655 0.778(16) 2.027(16) 2.8046(18) 177(3) yes
    O16 H16A O15 1_455 0.804(15) 2.045(16) 2.8477(18) 176(2) yes
    O16 H16B O5 2_665 0.830(15) 2.232(19) 2.8937(13) 137(2) yes
    O17 H17A O13 . 0.850(14) 1.869(15) 2.7130(12) 171.9(19) yes
    O17 H17B N3 . 0.820(15) 2.071(15) 2.8830(15) 170(2) yes
_shelx_space_group_comment     ?
_shelx_estimated_absorpt_T_min     0.760
_shelx_estimated_absorpt_T_max     0.819
_shelx_hkl_file
;
  -7  -7   2   -0.44    1.05
  -6  -6   0  959.40    8.98
  -5  -5  -1    2.53    1.08
  -2  -1  13   49.02    2.07
  -1  -3  -5  968.96    7.90
  -1   0  13   17.45    1.63
   0   1  13    8.63    1.58
   1  -4  -8   88.90    2.94
   1   2  11   36.43    2.16
   4  -3  -8    1.27    0.96
   4  -2  -7    9.43    1.03
   4   3   2 1154.99    8.28
   7  -3  -8    0.78    0.76
  -7  -7   8    0.97    0.71
  -5  -6  -3   70.69    2.81
  -5  -4   4   68.09    1.59
  -1  -2  -3   19.59    1.04
   0   1   4  308.55    3.38
   1   2   6  847.24    7.36
   3   3   4  920.28    7.95
   4   4   7  214.97    4.80
   5  -3  -8   15.18    1.30
   5   4   4   65.49    2.51
   6  -3  -8    0.16    0.81
   8  -2  -7   35.93    1.35
   9   2  -3   35.50    1.31
  12   3  -1   16.09    1.43
  -8  -9   8    0.64    0.91
  -7  -7   3   78.19    2.66
  -6  -7  -2  119.43    3.82
  -4  -6  -5  106.51    3.49
  -4  -4  -1   24.34    1.35
  -4  -3  12   35.49    1.23
  -3  -5  -5   15.65    1.48
  -3  -2  13   23.95    1.40
  -2  -4  -5   81.34    2.65
  -2  -2  -1   58.72    1.44
  -1   0  14   27.82    1.95
   0  -5  -8   86.28    3.20
   2  -2  -6    0.72    0.57
   2   3   8   13.68    1.50
   2   3   9   20.51    1.68
   2   3  10  153.84    4.15
   4   4   6   10.81    1.32
   5  -1  -6   98.77    1.84
   7   3  -1  137.11    2.75
   8   2  -3    7.63    0.77
  10   2  -3   23.99    1.20
  -8  -9   7   15.02    1.49
  -7  -7   4   -0.68    0.88
  -7  -7   5   17.88    1.49
  -7  -7   6   10.46    1.19
  -7  -7   7   51.90    1.90
  -6  -6   1   73.81    2.60
  -5  -5   0 2192.90   12.39
  -5  -4   5  163.38    2.23
  -4  -5  -3    8.09    1.11
  -4  -3   3   30.08    0.96
  -3  -3  -1  931.98    6.62
  -2  -5  -6 2259.28   14.94
  -2  -3  -3  833.57    6.86
  -2  -1  14    2.09    0.99
  -1  -5  -7    6.56    1.54
  -1  -4  -6  286.82    4.95
   1   2   5   11.05    1.01
   2  -3  -7  198.79    3.79
   2   2   2 3607.67   12.18
   2   3   7   58.53    2.43
   5  -2  -7   35.91    1.54
   6   4   2  750.01    7.67
   7   5   4 1101.44   10.88
   8   5   3  114.97    3.63
  10   4   0    7.12    1.29
  11   4   0   23.02    1.76
  -8  -9   6   41.66    2.25
  -5  -4   6   54.38    1.26
  -3  -4  -3   39.13    1.79
   0  -2  -4  190.29    2.99
   1  -2  -5   32.83    1.42
   4   4   5    0.31    0.80
   5   4   3  332.20    5.22
   6  -2  -7    3.58    0.80
   6   5   5   39.15    2.37
   7  -2  -7   28.98    1.35
   9   5   2    1.46    1.24
  12   4   0   41.83    2.28
  -6  -7  -1 1341.58   11.87
  -6  -6   2   31.22    1.71
  -5  -6  -2   40.21    2.15
  -4  -6  -4   95.09    3.30
  -3  -2  14  144.26    3.06
   1  -5  -8    3.87    1.23
   2   3   6  120.05    3.15
   3  -4  -8    4.78    1.26
   3   3   3  578.54    6.02
   5   2  -2  179.64    2.24
   8  -1  -6    5.83    0.68
  11   2  -3   10.53    0.94
  -4  -4   0   97.09    2.43
  -2  -1  15    5.94    1.18
   1  -4  -7   96.68    3.05
   1  -3  -6   41.65    1.84
   1   2   4 1143.75    7.65
   3  -1  -5    5.43    0.62
   3   4   8  411.39    6.72
   4   3   1  203.55    3.36
   6  -1  -6    3.55    0.69
   7   2  -3   72.20    1.45
   7   5   3  998.63   10.07
  10   3  -2    3.54    0.87
  -7  -8   2  409.89    6.70
  -6  -7   0  679.46    8.38
  -6  -6   3   73.79    2.40
  -5  -5   1  614.50    6.45
  -4  -5  -2   38.36    1.90
  -3  -5  -4   40.69    2.06
  -2  -4  -4    4.45    1.05
  -1  -3  -4   11.11    1.02
   0   1   3   90.27    1.70
   2   3   5   79.41    2.49
   3  -3  -7   47.87    2.04
   3   4   7   31.61    2.01
   4  -4  -8   22.68    1.82
   4   4   4   16.92    1.40
   6   3  -1   42.82    1.56
   6   5   4   21.01    1.75
   7  -4  -8    0.12    1.06
   7  -1  -6   19.71    0.99
   8   5   2    0.46    0.96
   9   3  -2   17.59    1.19
  11   3  -2   13.14    1.18
  -7  -8   3  501.58    7.26
  -6  -6  10    8.27    0.87
  -5  -6  -1 2187.08   14.15
  -4  -3   4    2.34    0.44
  -3  -6  -5   23.45    1.91
  -1   1   9    4.17    0.98
  -1   1  10   14.46    1.32
   0  -5  -7  205.70    4.76
   0  -4  -6   55.49    2.37
   0  -3  -5  574.63    6.16
   2  -5  -8   36.54    2.27
   3  -2  -6    0.09    0.63
   3   4   6  117.12    3.46
   5  -4  -8   -0.16    1.05
   5   4   2   14.92    1.37
   6  -4  -8   -0.54    1.03
   6   4   1   57.46    2.19
   8   3  -2    0.14    0.72
  -7  -8   4  161.52    4.21
  -6  -6   4   79.12    2.44
  -3  -4  -2  132.68    3.05
  -3  -3   0    8.55    0.80
  -3  -2  15  180.53    3.47
  -2  -5  -5 3366.64   17.91
  -2  -1  16    3.48    1.12
  -2   0  10  290.78    4.17
  -1  -5  -6 2616.19   16.21
  -1  -4  -5  760.60    7.88
  -1   1   8  402.54    4.92
  -1   1  11   80.76    2.69
   0  -1  -2  324.80    2.73
   0   2   9  258.92    4.69
   0   2  10    7.09    1.20
   0   2  11  126.99    3.60
   0   2  12   -0.21    1.07
   5   5   5  242.61    5.13
  -7  -8   5    3.74    1.32
  -7  -8   9    2.48    1.07
  -6  -7   1   18.56    1.73
  -6  -6   5    2.04    0.95
  -5  -7  -2  101.64    3.54
  -5  -5   2    0.48    0.79
  -2   0   8    7.86    0.82
  -2   0  11  817.43    7.28
  -1   1   7  149.83    2.90
   0   2   8 1682.26   11.19
   1   3   9  567.68    7.46
   1   3  10   59.82    2.64
   1   3  11    0.95    0.94
   2  -4  -7   35.48    2.06
   2   3   4  491.17    5.76
   3   3   2  111.31    2.58
   4   4   3  230.87    4.33
   4   5   7   77.13    3.13
   6   5   3  239.85    4.89
   7   5   2   36.43    2.11
  10   4  -1   17.59    1.42
  11   4  -1    2.72    1.02
  12   3  -2    4.02    0.92
  -7  -8   6    2.48    1.16
  -7  -8   7    0.48    1.10
  -7  -8   8   73.92    2.62
  -6  -6   6   90.79    2.49
  -5  -6   0 5182.11   21.39
  -4  -5  -1   78.98    2.65
  -4  -4   1   39.00    1.57
  -3  -5  -3    2.85    1.08
  -2  -3  -2 6107.13   17.89
  -2   0   7  471.54    4.22
  -2   0  12  618.04    6.67
  -1  -2  -2   50.32    1.45
  -1   1  13   74.84    2.89
   0   2   7  911.17    7.88
   1   2   3   18.32    1.14
   1   3   8  550.34    7.09
   2   2   1   62.95    1.56
   3   4   5   -0.57    0.76
   8  -3  -7   16.93    1.42
   8   5   1    2.45    0.96
   9   4  -1   29.51    1.65
  12   4  -1    0.37    0.89
  -6  -7   2    1.18    1.03
  -6  -6   7   38.15    1.66
  -3  -6  -4   98.83    3.36
  -2  -2   0 1749.03    7.09
  -2   0  13   61.65    2.44
  -1   1  14    1.44    1.20
   1  -5  -7   27.45    1.94
   1   3   7    0.20    0.96
   2  -3  -6   66.05    2.29
   2  -1  -4   12.73    0.75
   2   4   9   -0.17    0.96
   4   5   6   33.88    2.11
   5  -3  -7   56.68    2.25
   5   5   4  300.05    5.53
   7  -3  -7    0.93    0.95
  -5  -7  -1  908.22   10.09
  -5  -5   3   -0.05    0.74
  -4  -6  -2   21.94    1.81
  -2  -6  -5  312.12    6.15
  -2  -4  -3  127.32    3.16
  -1   1   6   14.98    1.04
   0   2   6  224.73    3.77
   1  -1  -3  655.80    4.25
   2  -2  -5    5.78    0.76
   2   4   8    0.02    0.94
   3  -4  -7    1.18    1.19
   4  -2  -6    8.94    0.95
   6  -3  -7    0.68    0.95
   7   3  -2    9.67    0.85
   8   4  -1    3.10    0.81
  11   5   0    2.73    1.16
  12   5   0    2.26    1.13
  -6  -7   3  293.18    5.28
  -2  -5  -4  120.80    3.52
   0  -5  -6   93.66    3.28
   1  -4  -6   43.42    2.08
   2   4   7  444.01    6.68
   3   4   4    3.15    0.90
   4   5   5   30.35    2.09
   5   4   1  284.50    4.47
   6   5   2  115.61    3.39
  -5  -6   1 1129.37    9.85
  -3  -4  -1    7.91    0.93
  -1  -5  -5 2048.78   14.17
  -1  -4  -4  449.30    5.98
   0  -4  -5   -0.38    0.95
   0  -2  -3 1197.74    7.18
   1  -3  -5  107.24    2.78
   1   3   6    2.26    0.86
   2  -5  -7   46.16    2.57
   2   3   3  847.48    7.22
   4   4   2  151.49    3.42
   5   5   3  121.24    3.52
   7   5   1   49.09    2.24
   7   6   3    0.68    1.29
  -4  -5   0 1546.71   10.76
   6   6   4  159.00    4.39
   0  -8   6  674.42    8.10
   0  -7   7  359.17    5.12
   0  -5  -5   44.76    2.52
   0  -4  -5   -0.05    0.91
   0  -2  -4  189.11    3.39
   0  -1   6   50.20    1.19
   1  -6  11    6.20    0.80
   1   0  10    2.07    0.89
   2   3  10  154.62    4.21
   2   4   8    0.79    1.19
   2   5   2  386.19    5.74
   2   5   3   22.74    1.77
   3   0 -10  176.85    4.12
   3   0  16    0.64    1.15
   3   5  -5  169.83    2.27
   4   6  -6  950.21    5.54
   4   8   0   18.96    1.77
   6   4 -11    5.03    0.94
   6   9  -5   64.55    2.44
   7   9  -7   12.78    1.18
   7  10  -5    3.38    1.18
   0  -8   5   57.82    2.80
   1  -2  -7 1066.39    9.73
   1  -1  11   66.06    1.99
   1   1   9  204.39    3.90
   1   2   7 1035.29    8.80
   1   3   2  266.31    3.90
   1   3   3    4.66    0.92
   2  -7  13  101.53    2.42
   2  -2  -9    7.25    1.44
   2  -1  14    5.09    1.06
   2   5   1  404.38    5.60
   2   5   4  120.96    3.61
   2   5   5 3334.87   18.59
   4   2 -10   77.25    2.45
   4   7  -4   56.00    2.00
   5   9  -2  168.33    4.33
   6   8  -7  180.28    2.95
   0  -8   4    8.16    1.50
   0  -7   6  147.76    3.56
   0  -6   7   24.70    1.38
   0  -5  -4   14.06    1.56
   0  -4  -4    0.87    1.08
   0  -3  -4   11.95    1.23
   0   0   4 1196.47    5.73
   1  -3  -7   19.87    1.87
   1   3   1  305.78    3.92
   1   3   4   10.61    1.13
   2  -8  12    0.57    0.98
   2   0  -8    6.93    1.01
   2   1  13   44.64    2.34
   2   2  12  685.96    8.56
   2   4   9   -1.49    1.05
   2   5   0  415.99    5.39
   2   5   6 2239.20   15.78
   3  -1 -10  105.50    3.60
   3   7   2 1729.38   13.78
   4   8  -1    0.30    0.82
   5   8  -5    0.11    0.93
   6   2 -12    1.37    1.16
   0  -2  -3 1235.36    8.05
   0  -1  -2  337.13    3.13
   1  -8   9    2.27    1.12
   1  -7  10    1.18    0.90
   1  -3  12  546.84    3.44
   1  -1  -6   13.30    1.18
   1   2   8   29.42    1.83
   1   3   0  439.79    4.36
   1   3   5 1002.64    8.75
   2   0  14    0.07    0.99
   2   3  11   66.44    2.90
   3  -2  17  103.47    2.67
   3   1  -9   50.56    2.02
   3   7   1  930.40    9.79
   5   2 -11   10.58    1.35
   0  -7   5    6.22    1.16
   0  -5  -3  277.91    5.50
   2  -1  -8  257.32    4.85
   2   1  -7  222.62    3.25
   2   5  -1  377.58    4.90
   3  -1  17    0.17    0.97
   3   7   0  242.92    4.87
   4   3  -9  145.88    2.70
   4   8  -2    6.69    1.22
   5   7  -7    1.96    0.65
   6   5 -10   22.34    1.12
   7   3 -12    0.96    1.04
   0  -7   1  125.20    3.99
   0  -7   4   28.42    1.87
   0  -6  -2 1527.41   13.40
   0  -6   6   56.28    2.02
   0  -5   7   -0.53    0.55
   0  -4  -3   45.13    2.15
   0  -3  -3  336.56    4.89
   0   0   5  894.45    5.53
   1  -4  -6   45.34    2.52
   1  -3  -6   43.64    2.33
   1  -2  -6   51.39    2.29
   1  -2  12   59.32    1.69
   1   0  -5  483.69    4.46
   1   0  11    7.85    1.06
   1   1  10   21.47    1.52
   2   2  13 1060.42   10.88
   3   0  -9   -0.48    1.04
   3   7  -1   15.93    1.51
   4   1 -10    0.50    1.22
   5   1 -11  103.58    3.59
   7  10  -6  113.32    3.13
   0  -7   2  128.02    3.86
   0  -7   3   77.51    2.94
   0  -6  -1  506.07    7.59
   0  -5  -2  245.92    5.05
   0  -1   7  155.45    2.22
   1  -8   8  151.28    4.03
   1  -5  11   18.11    0.88
   1   2   9    5.31    1.02
   1   3   7    0.27    0.85
   2  -2  15   15.37    1.16
   2   1  14   16.20    1.68
   2   2  -6    1.48    0.39
   2   6   3   50.86    2.61
   2   6   4   65.25    3.00
   3   2  -8    0.27    0.63
   4   7  -5   -0.82    0.74
   6   3 -11   11.31    1.39
   6   9  -6   28.08    1.60
   0  -6   0    6.63    1.27
   0  -6   5    5.05    0.92
   0  -4  -2   36.88    1.92
   0  -2  -2 1652.44    8.80
   0   0   6 1421.83    7.64
   1  -8   7  215.73    5.07
   1  -7   9   41.80    2.05
   1  -1  12    1.24    0.78
   2  -8  11   64.65    2.71
   2  -1  15    1.48    0.97
   2   4  -4  290.14    2.70
   2   6   2  134.66    3.78
   3  -1  -9   19.35    1.87
   3   6  -4  272.58    3.79
   4   0 -10   73.89    3.06
   5   3 -10   20.90    1.45
   0  -6   1   28.65    1.89
   0  -6   2   92.63    3.09
   0  -6   3  194.90    4.18
   0  -6   4    2.95    0.94
   0  -5  -1   66.45    2.72
   0  -5   6  561.86    5.24
   0  -4   7 1540.03    6.07
   1  -6  10   69.52    2.04
   1  -1  -5  217.67    3.67
   1   1  11  242.34    4.61
   1   2  10   14.83    1.50
   1   4   2   93.16    2.76
   1   4   3   45.54    2.06
   1   4   4  469.74    6.43
   1   4   5  748.67    8.47
   2  -7  12   65.90    2.34
   2  -6  13  185.26    2.98
   2   0  -7  455.18    5.53
   2   0  15  101.57    3.16
   2   6   1    2.39    1.09
   3   7  -2  789.77    8.08
   0  -5   0 3848.00   18.42
   0  -4  -1  215.06    4.15
   1  -2  -5   32.96    1.82
   1   0  12   20.82    1.53
   1   3   9  553.79    7.70
   1   4   1  118.98    2.96
   1   4   6  289.65    5.53
   2  -1  -7   13.64    1.47
   2   6   0   22.78    1.77
   5   8  -6    6.30    1.00
   6   2 -11  123.60    3.83
   7   4 -11    2.07    1.01
   7  11  -5    2.82    1.26
   0  -5   1 1252.10   10.21
   0  -5   5  325.28    4.35
   0  -3  -1  145.65    3.01
   0   0   7   24.02    1.28
   0   1   3   89.44    1.88
   0   1   4  322.98    3.81
   0   1   5  367.34    4.39
   1   4   7  149.89    4.15
   2  -8  10   55.72    2.70
   2   1  15    5.03    1.48
   3   1  -8  136.01    3.13
   3   8   0    9.28    1.50
   4   2  -9  601.73    6.44
   5   2 -10   17.75    1.65
   6  10  -5   -0.10    0.96
   0  -5   2   -1.24    1.05
   0  -5   3  668.84    6.82
   0  -5   4   90.44    2.53
   0  -4   0 6202.14   20.86
   0  -2  -1   15.24    0.98
   0   1   2  350.19    3.33
   1  -5  -3   22.31    2.07
   1  -4  -4   15.06    1.57
   1   1  12   31.89    2.04
   1   2  11   35.61    2.14
   1   3  10   59.26    2.82
   1   4   0 1656.16   10.02
   1   4   8   21.46    2.05
   2   6  -1  591.99    6.89
   3  -1  -8    4.23    1.29
   3   0  -8  141.38    3.66
   3   0  18   -0.36    1.04
   4   9  -2  191.35    4.67
   5   1 -10   96.70    3.47
   0   1   6 1625.64    9.68
   1  -7   7  554.51    7.26
   1  -6   9   12.07    1.26
   1  -3  -4    2.19    1.10
   1   5   4  374.53    6.41
   2  -7  11    0.55    1.02
   2   7   2  972.46   10.68
   3   8  -1    1.52    1.09
   4   0  -9   10.69    1.55
   4   1  -9    5.52    1.16
   5   9  -5   10.00    1.29
   6   4 -10   78.58    2.39
   7  10  -7   23.97    1.42
   0  -4   1 9592.23   24.71
   0  -3   0  199.30    3.27
   0   0   8  264.16    3.79
   0   1   7  100.69    2.69
   1  -7   4   71.84    3.03
   1  -7   5   72.54    3.02
   1  -7   6    1.00    1.16
   1  -2  -4  163.89    3.53
   1   0  -4  255.49    3.06
   1   2  12   47.37    2.58
   1   5   3  113.80    3.47
   1   5   5 2004.59   14.95
   1   5   6 2556.35   17.37
   2   0  16    5.58    1.30
   2   1  -6   10.92    0.88
   2   7   1  202.09    4.85
   0  -4   2 1145.02    8.14
   0   1   1 4431.47   10.47
   0   2   4  194.18    3.51
   0   2   5  482.60    5.73
   1  -6   0   55.25    2.91
   1  -5  -2  758.86    9.37
   1  -4  -3   43.10    2.28
   1   0  13   61.97    2.37
   1   4  -1 2497.24   11.49
   1   5   2  356.45    5.74
   2  -1  -6  102.13    3.00
   2   0  -6 1003.67    7.84
   2   1  16    0.59    1.27
   2   6  -2   56.09    2.18
   3   8  -2  106.60    3.33
   0  -4   3   -0.09    0.69
   0  -2   0   45.83    1.29
   0   1   8  408.88    5.33
   0   2   3 1231.01    8.17
   0   2   6  218.99    4.08
   1  -6   1   25.44    2.02
   1   5   1 2097.59   13.19
   2   7   0    3.32    1.02
   3  -2  -7   24.93    2.08
   0  -3   1 1049.28    6.86
   0   2   2 1685.94    8.84
   1  -5  -1  656.18    8.39
   1  -3  -3  684.15    7.55
   2  -3  -5  277.56    5.53
  -2   3  -5   26.61    1.53
  -2   4  -3   39.50    2.11
  -1   0  -8   58.99    0.73
  -1   1  -2  106.88    1.77
  -1   2 -13    1.51    0.70
  -1   3 -14   37.73    1.60
  -1   5   2  756.86    8.36
   0   6   5  191.87    4.40
   1   5   7    8.96    1.16
   2  -2 -11    4.15    1.06
   2   0 -15   25.68    1.22
   2   3   8   13.45    0.68
   2   5   9  138.87    2.86
   3  -3  -9    1.42    1.22
   5   7  14   72.93    1.99
  -2   3  -4   99.09    2.73
  -1   2   0  588.66    5.10
  -1   3   1    6.74    0.86
  -1   4 -15   24.49    1.55
   0   3   4   13.29    0.98
   0   5   5   43.55    2.04
   1  -2  -8  673.36    5.84
   1  -2  -3   56.83    1.68
   2  -1   3 1366.30    7.56
   3  -3  -8   43.72    2.37
   3  -3  -1  185.69    4.21
   3  -2 -12   60.20    2.54
   3  -1 -14   15.43    1.43
   4  -2   4   14.23    1.49
   4   8  13    0.62    1.03
   5   1  10  193.99    3.27
   5   2  11   28.82    1.17
   6   2  12  219.01    3.46
   7   5  15   12.55    0.74
   9   3  15    7.60    1.40
  -2   2  -6   67.87    1.99
  -2   3  -3   79.52    2.48
  -2   4  -2  308.19    5.15
  -1   4   2   80.36    2.52
   1  -2  -7 1072.49    7.26
   1  -2  -4  152.97    2.70
   2  -2   0    2.49    0.79
   2  -1 -13  318.91    4.32
   3  -3  -7   48.16    2.39
   3  -3  -2   45.30    2.18
   4  -1   6   10.74    1.09
   5  -2   5  136.69    3.89
   5  -1   7  299.12    5.24
   6  -1   8  682.10    8.52
  -2   2  -5    5.66    0.80
  -1   0  -5 3005.68    5.68
  -1   5   3   24.86    1.76
   0  -1  -8  397.10    2.84
   0   4   5    0.19    0.71
   1  -2  -6   53.91    1.70
   1  -2  -5   28.82    1.27
   1   1 -15   43.47    1.06
   1   4   7  136.11    2.66
   1   6   8   77.51    2.66
   2   1 -16    4.42    0.72
   2   7  10  133.95    3.46
   3  -3  -6   -0.02    1.27
   3  -3  -5 1386.73   11.47
   3  -3  -4  829.74    8.86
   3  -3  -3  388.21    6.01
   3  -2   2   13.53    1.21
   4  -3   0 2320.64   15.78
   4   7  13  136.89    2.93
   8   4  15    2.79    0.90
  -2   2 -10   -0.05    0.62
  -2   3 -12  627.20    6.35
  -2   3  -2  162.01    3.42
  -2   4 -13    0.22    0.99
  -2   4  -1  128.38    3.35
  -1   1 -12    2.25    0.43
   0  -1  -4  302.10    2.25
   0   6   6  196.59    4.28
   1  -1 -11   76.83    1.87
   3  -2 -11    7.35    1.24
   3   0   6  460.19    4.29
   3   5  11  376.67    3.84
   3   8  12    0.80    1.06
   4  -2   3  180.16    4.11
   8   2  13    6.62    1.33
  -2   2  -4   17.24    1.08
  -1   3 -15    0.27    0.62
  -1   3   2    1.05    0.73
   0  -1  -7   94.69    1.43
   0   5   6   90.03    2.72
   2  -2  -9    5.90    0.99
   2  -2  -1  252.97    3.88
   2   4   9    0.34    0.52
   2   6  10   26.48    1.53
   3   0 -15    6.94    1.06
   5  -2   4   29.15    1.94
   5   6  14    8.29    0.68
   6   0   9   13.14    1.41
   8   3  14    0.70    1.00
  -3   4  -8  126.22    3.54
  -2   2  -3  632.21    5.82
  -2   4   0   -0.12    0.80
  -1   1  -1  517.32    3.79
  -1   2 -14   25.16    1.02
  -1   2   1 1720.06    8.59
  -1   4 -16  146.12    3.03
  -1   4   3   39.96    1.81
   0  -1  -6 1561.12    5.43
   0  -1  -5  357.84    2.55
   1  -1   0   15.00    0.72
   1   5   8  119.36    2.82
   2  -1 -12  309.86    4.35
   3  -2 -10    5.90    1.14
   3  -2   1   32.76    1.69
   3  -1 -13   35.62    1.91
   3   7  12  305.57    4.66
   4  -1   5   29.86    1.69
   4   0   7   12.30    1.02
   5  -1   6    0.42    0.96
   5   0   8    1.31    0.80
   5   9  15   79.69    2.57
   7   1  11   -0.14    0.99
  -3   4  -6  188.56    4.27
  -3   4  -5  151.08    3.89
  -2   2 -11   68.55    1.90
  -2   3 -13  532.89    5.72
  -2   3  -1   23.88    1.43
  -2   4 -14    0.23    0.81
  -1   5   4   44.23    2.08
   2  -2  -8  106.48    2.75
   2  -2  -2   11.59    1.06
   2  -1   2 5139.25   14.61
   4  -2   2  730.26    8.08
   4   6  13   21.33    1.13
   0   3   5  572.02    5.14
   0   6   7  662.40    7.74
   1   0 -13   18.78    0.97
   2  -2  -7   31.40    1.61
   2  -2  -3   46.85    1.81
   2   0 -14   11.36    1.02
   3  -2  -9   34.82    2.01
   3  -2   0    8.85    1.05
   5   8  15   38.85    1.62
   6   8  16    1.90    0.65
   7   2  12   32.92    1.84
  -3   3  -9   25.25    1.66
  -3   3  -8  104.20    2.92
  -3   3  -7   90.11    2.76
  -3   3  -6   93.65    2.82
  -3   4  -3    7.29    1.29
  -2   2 -12  265.27    3.52
  -2   2  -2  319.31    4.17
  -2   3   0   32.18    1.68
  -2   4   1    3.40    0.95
  -1   0  -4  367.77    2.04
   0   4   6   53.42    1.91
   1  -1 -10   15.11    0.97
   1   6   9   16.34    1.41
   2  -2  -6    0.42    0.74
   2  -2  -5    4.68    0.86
   2  -2  -4   24.01    1.33
   2   0   4 1212.49    5.60
   2   7  11   10.04    1.39
   3  -2  -8  327.93    5.38
   3  -1 -12    5.42    1.18
   3   6  12  679.65    5.87
   4  -2   1 1802.44   12.71
   4   8  14    0.45    0.88
   7   3  13  532.32    5.60
   7   4  14  344.55    3.87
   9   3  14   21.47    1.75
   9   5  16    5.76    0.95
  -3   3  -5   12.43    1.19
  -2   1  -8  311.39    3.30
  -2   3 -14   78.41    2.25
  -2   4 -15    0.82    0.86
  -1   3   3  693.14    6.34
  -1   4   4   16.95    1.27
   0   2   4  194.93    2.51
   0   5   7  197.63    3.93
   1   3   7    0.86    0.47
   3  -2  -1   47.23    1.99
   3  -1   3  271.32    3.96
   3   1   7    5.83    0.55
   4  -1   4  829.59    7.80
   5  -1   5    0.73    0.80
   5   1   9   27.09    1.40
   6   0   8  140.41    3.60
   9   4  15   22.82    1.56
  -3   3  -4   49.49    2.09
  -3   4  -2  126.98    3.55
  -2   1  -9  230.89    2.79
  -1   5   5    1.12    0.81
   1  -1  -1  495.28    3.79
   1   4   8   22.12    1.21
   3  -2  -7   23.94    1.68
   3  -2  -6    0.84    0.90
   3   0 -14    7.03    1.12
   3   8  13   15.88    1.47
   4  -2   0   27.37    1.84
   4   1   8  442.43    4.28
   5   0   7    1.00    0.80
   6   2  11  292.97    4.18
   7   1  10  714.35    8.09
   8   2  12   56.27    2.50
  -3   3  -3   63.47    2.40
  -2   2  -1   11.62    0.96
  -2   4   2    6.50    1.02
  -1   1   0   14.86    0.72
  -1   2   2 2591.95   10.62
   1  -1  -9    5.51    0.75
   2  -1   1 1161.36    7.04
   2   6  11  470.36    5.46
   3  -2  -5   47.34    2.14
   3  -2  -4  126.33    3.28
   3  -2  -3  307.48    4.91
   3  -1 -11    2.68    1.08
   3   0   5    3.26    0.62
   4  -2  -1  195.91    4.31
   4   0   6  103.21    2.50
  10   5  16    7.03    1.24
  -3   2  -7    1.05    0.73
  -3   4  -1  821.11    8.83
  -2   1  -4 1902.01    8.53
  -2   3   1   84.45    2.50
   0   6   8  523.67    6.82
   1   5   9    8.05    0.97
   2  -1 -10    1.88    0.93
   4  -2  -5    1.19    1.13
   4  -2  -4   76.10    2.92
   4  -2  -3   26.55    1.92
   4  -2  -2   39.97    2.09
   5  -1   4   28.15    1.76
   8   3  13    5.77    1.21
  -3   2  -6    0.60    0.60
  -3   2  -5  189.71    3.54
  -3   3  -2  221.07    4.26
  -3   4 -14   28.37    1.75
  -1   4   5  278.62    4.52
   3  -1   2  379.25    4.71
   4  -1   3  300.82    4.74
   6   0   7   18.02    1.48
   6   1   9   12.28    1.22
   7   2  11    0.21    1.02
  -2   1  -3 1408.58    7.41
  -2   4   3   11.72    1.20
  -1   5   6   96.07    3.00
   0   4   7  133.30    2.88
   1  -1  -2 3150.09    9.67
   5  -1   3   77.40    2.82
  -3   2  -4  112.68    2.75
  -3   3  -1 2485.34   14.00
  -2   3   2   60.11    2.12
   2  -1   0   62.69    1.71
   5   0   6   20.14    1.37
 -14   1  -2    0.71    1.25
 -13   2 -10    5.62    2.32
 -13   2  -9   41.00    3.99
 -13   2  -8    7.84    2.50
 -13   2  -7   13.73    2.62
 -13   2  -6   20.54    2.82
 -12   2 -12   10.41    2.75
 -12   2 -11   99.29    6.06
 -12   2  -3    5.28    1.68
 -11   1 -16    5.08    2.80
 -11   2 -13   -0.04    2.10
 -11   2  -1    1.13    1.31
 -10  -1 -20    0.02    2.60
 -10   1 -16    1.03    2.73
 -10   2 -13   19.51    3.43
  -9  -2 -21   30.78    4.14
  -9  -1 -20    2.23    2.36
  -9   0 -18    2.98    2.75
  -9   1 -16   16.76    3.29
  -9   3  -7   10.20    2.03
  -9   3  -6    6.64    1.81
  -9   3  -5   26.94    2.60
  -8   2 -13   28.85    3.31
  -8   2   2   -0.27    0.85
  -8   3  -8   27.83    2.79
  -8   3  -7   19.50    2.47
  -8   3  -6    4.22    1.70
  -8   3  -5   12.82    1.96
  -8   3  -4   31.76    2.48
  -8   3  -3   11.20    1.59
  -7  -3 -21    2.03    1.97
  -7  -2 -20    6.89    2.46
  -7   0 -17    5.60    2.58
  -7   1 -15   45.73    4.10
  -7   3  -8    1.70    1.52
  -7   3  -6  313.92    7.27
  -7   3  -3   49.48    2.69
  -6  -4 -21   18.96    2.65
  -6  -3 -20    8.97    2.41
  -6  -2 -19    5.58    2.25
  -6   2 -12  341.80    8.64
  -6   3  -6   49.57    2.95
  -6   3  -5  500.55    8.29
  -6   3  -4  138.98    4.30
  -6   3  -3   -0.72    1.01
  -5  -6 -21    1.09    1.43
  -5  -3 -19    2.64    1.82
  -5  -2 -18    3.08    1.85
  -4  -7 -20    1.37    1.11
  -4   1 -12    0.32    1.20
  -4   2  -9   16.43    1.87
  -3   2  -7    1.39    0.93
  -2   1  -8  306.79    5.48
 -14   1  -3    0.25    1.35
 -13   1 -14    2.84    2.59
 -12   1 -15   13.57    3.32
 -12   2 -10   90.63    5.67
 -12   2  -4    2.15    1.55
 -11   2 -12    7.35    2.64
 -11   2 -11  115.79    6.27
 -10   0 -18   15.99    3.28
 -10   2 -12   17.28    3.20
 -10   2   0  119.71    3.82
  -9   2 -12    6.88    2.59
  -9   2   1   39.39    2.09
  -8  -2 -20    2.56    2.37
  -8  -1 -19   28.25    3.69
  -8   0 -17   -0.25    2.37
  -8   1 -15   -1.35    2.13
  -7  -5 -22    0.61    1.71
  -7  -1 -18    3.82    2.56
  -7   2 -12    9.16    2.25
  -7   3  -5  507.73    8.69
  -6   0 -16   -0.59    1.55
  -6   1 -14  141.42    5.92
  -6   2 -11  190.89    6.27
  -5  -7 -21    6.81    1.66
  -5   1 -13   91.15    4.45
  -5   2 -10   12.60    1.88
  -4  -5 -19    1.43    1.41
  -4   2  -8   17.20    2.00
  -3  -6 -18    0.79    1.05
  -3  -4 -17   13.31    1.71
  -3  -3 -16   15.07    1.86
  -3  -2 -15    1.87    1.35
  -3  -1 -14    0.38    1.01
  -3   0 -12    2.03    1.29
  -3   1 -10  173.69    4.83
  -3   2  -6    0.60    0.82
  -2  -5 -16   -0.40    0.84
  -2  -1 -12  779.71    9.46
  -1  -5 -14   -0.56    0.84
  -1  -1 -10   21.36    1.49
  -1   0  -8   53.27    2.06
 -14   1 -11    1.08    2.28
 -14   1  -4   11.81    2.15
 -13   1 -13    6.25    2.73
 -13   1  -1    1.60    1.18
 -12   0 -17    5.23    2.84
 -12   1 -14    1.13    2.35
 -12   1   1    0.14    0.87
 -12   2  -9    5.27    2.27
 -12   2  -8    2.41    2.08
 -12   2  -7    6.70    2.31
 -12   2  -6    1.01    1.84
 -12   2  -5   -0.64    1.60
 -11   1 -15    0.34    2.15
 -11   2 -10   92.75    5.65
 -11   2  -2    3.78    1.44
 -10  -1 -19   18.81    3.49
 -10   1 -15   21.07    3.30
 -10   2 -11   34.99    3.75
  -9  -1 -19    5.40    2.53
  -9   0 -17    5.56    2.77
  -9   1 -15    6.14    2.47
  -8  -3 -21    0.34    1.82
  -7  -4 -21    2.92    2.16
  -7  -3 -20    9.64    2.62
  -7  -2 -19    1.19    2.17
  -7   0 -16   21.22    3.17
  -7   1 -14  203.66    7.19
  -7   2 -11  110.36    5.06
  -6  -5 -21   52.45    3.87
  -6  -1 -17   65.28    4.32
  -6   1 -13  689.24   12.16
  -6   2 -10   12.07    2.31
  -5  -5 -20   22.13    2.52
  -5  -1 -16  183.89    6.37
  -5   2  -9    0.80    1.82
  -4  -4 -18   24.87    2.51
  -4  -2 -16    0.68    1.43
  -4  -1 -15  323.18    7.71
  -4   1 -11  213.25    5.80
  -3   2  -5  184.16    4.05
  -3   2  -4  111.64    3.03
  -2  -4 -15  280.40    5.61
  -2   0 -10    4.98    1.04
  -2   1  -7   -0.64    0.85
 -14   1 -10    1.65    2.20
 -14   1  -9    0.13    1.92
 -14   1  -5   72.90    4.42
 -13   1 -12   -2.18    2.34
 -12   1 -13   21.54    3.63
 -11  -1 -19   87.21    6.24
 -11   0 -17    4.35    2.54
 -11   1 -14   -1.71    1.94
 -11   1   2    1.67    0.94
 -11   2  -9   24.73    3.06
 -11   2  -8    1.22    1.96
 -11   2  -3    6.57    1.56
 -10   0 -17   -1.05    2.22
 -10   1 -14    2.96    2.59
 -10   1   3   14.06    1.24
 -10   2 -10   21.74    3.11
 -10   2  -1   14.20    1.86
  -9  -3 -21    9.10    2.94
  -9  -2 -20   11.54    2.82
  -9   1 -14    0.97    2.35
  -9   2 -11   40.80    3.57
  -8  -1 -18    3.32    2.30
  -8   0 -16    1.85    2.37
  -8   1 -14    0.75    1.92
  -6  -4 -20   27.26    2.94
  -6  -3 -19    9.64    2.40
  -6  -2 -18   31.59    3.20
  -6   0 -15   17.15    2.52
  -5  -4 -19    3.82    1.67
  -5  -3 -18   26.53    2.83
  -5  -2 -17   -0.12    1.45
  -5   0 -14  113.59    4.87
  -5   1 -12   52.88    3.42
  -4  -6 -19    7.58    1.57
  -4   0 -13   60.33    3.36
  -4   2  -7  425.68    7.16
  -3  -7 -18    2.93    1.08
  -3  -1 -13    2.56    1.40
  -3   1  -9  857.67   10.03
  -3   2  -3   31.48    1.55
  -2  -6 -16   11.69    1.38
  -2  -3 -14   14.36    1.67
  -1  -4 -13    2.48    1.05
  -1  -2 -11   32.49    1.79
  -1   0  -7   95.92    2.58
 -14   1  -8    1.32    1.69
 -14   1  -7   -1.14    1.70
 -14   1  -6   47.82    3.68
 -13   0 -15    0.30    2.47
 -13   1  -2    0.61    1.17
 -12  -1 -18   16.30    3.53
 -12   1   0   16.54    1.78
 -11  -2 -20   13.99    3.35
 -11  -1 -18   37.48    4.51
 -11   0 -16    1.39    2.65
 -11   1 -13    0.53    2.41
 -11   2  -7   19.93    2.69
 -11   2  -6  223.28    7.03
 -11   2  -5  286.36    7.61
 -11   2  -4  108.38    4.65
 -10  -3 -21   56.04    5.27
 -10  -1 -18    0.32    2.62
 -10   0 -16    9.32    2.99
 -10   2  -9    0.32    1.65
 -10   2  -2   -0.25    1.18
  -9  -1 -18    8.18    2.67
  -9   0 -16   12.40    2.80
  -9   2 -10   21.81    2.73
  -9   2  -9   35.51    3.23
  -9   2   0    1.04    1.06
  -8  -4 -21    0.60    2.06
  -8  -3 -20    4.88    2.53
  -8  -2 -19    0.52    1.99
  -8   1 -13    1.24    2.01
  -8   2 -10   79.22    4.40
  -8   2   1    6.76    1.10
  -7  -1 -17   62.31    4.39
  -7   0 -15   49.44    4.02
  -7   1 -13  147.54    6.01
  -6  -1 -16   61.21    4.16
  -6   1 -12  298.69    7.86
  -5  -6 -20    0.91    1.34
  -5   1 -11    2.93    1.65
  -5   2  -8 1328.85   13.82
  -4  -1 -14    7.18    1.94
  -4   1 -10   -0.11    1.11
  -4   2  -6  679.16    8.56
  -3   0 -11    5.26    1.23
  -2   1  -6   36.81    1.76
  -1  -6 -14   67.51    2.22
  -1  -3 -12  107.67    2.98
 -14   0 -13   23.36    3.80
 -13   1 -10    1.20    1.87
 -13   1  -9    8.41    2.41
 -13   1  -3    2.64    1.41
 -12   0 -15    1.44    2.45
 -12   1 -11  201.79    8.09
 -11   1 -12   11.61    3.06
 -10   2  -8    1.39    1.44
 -10   2  -7   -0.97    1.53
 -10   2  -5  193.04    6.02
 -10   2  -4    4.88    1.61
 -10   2  -3    5.66    1.45
  -9  -2 -19    2.55    2.29
  -9   2  -8    5.55    1.91
  -9   2  -1  279.01    5.74
  -8  -1 -17    2.22    2.14
  -8   0 -15    1.86    2.37
  -8   2  -9   42.06    3.18
  -7  -5 -21   23.46    2.93
  -7  -4 -20    3.38    2.28
  -7  -3 -19    3.54    2.42
  -7  -2 -18   66.02    4.52
  -7   1 -12   83.51    4.57
  -7   2   1    3.42    0.94
  -6  -5 -20   69.53    4.30
  -6  -2 -17    0.48    2.03
  -6   0 -14   34.34    3.19
  -6   2  -8  431.34    8.29
  -5  -5 -19    5.83    1.84
  -5  -1 -15  540.53   10.33
  -5   0 -13    0.84    1.73
  -5   2  -7 2510.69   18.10
  -4  -7 -19    2.64    1.20
  -4  -5 -18    3.51    1.38
  -4  -2 -15    8.88    1.88
  -4   0 -12  110.76    4.27
  -4   2  -5  178.82    4.23
  -3  -4 -16   36.15    2.44
  -3  -3 -15   53.28    2.92
  -3  -2 -14   30.57    2.34
  -3   1  -8  784.29    9.12
  -2  -7 -16   18.92    1.54
  -2  -5 -15   23.58    1.83
  -2   0  -9    8.18    1.16
 -14   0 -12    2.57    2.53
 -13   0 -14   -1.32    2.00
 -13   1  -8    3.97    1.87
 -13   1  -7   15.84    2.69
 -13   1  -6    0.30    1.67
 -13   1  -5    1.20    1.54
 -13   1  -4    0.74    1.34
 -12  -1 -17   -0.18    2.15
 -12   1 -10   33.39    3.94
 -11  -2 -19    9.39    3.02
 -11  -1 -17    1.92    2.66
 -11   0 -15    6.48    2.61
 -11   1 -11   40.25    4.03
 -11   1   1    0.38    0.99
 -10  -3 -20   12.97    3.26
 -10  -2 -19   15.58    3.12
 -10  -1 -17   -0.82    2.38
 -10   0 -15    0.56    2.18
 -10   1 -12   29.42    3.43
  -9  -4 -21    1.41    1.98
  -9  -3 -20    0.20    1.90
  -9  -1 -17   -1.08    1.99
  -9   0 -15   21.09    3.12
  -9   2  -7    9.61    2.09
  -9   2  -6   15.89    2.25
  -9   2  -2   69.64    3.15
  -8  -2 -18   15.07    3.01
  -8   1 -12   19.33    2.62
  -8   2  -8    3.54    1.62
  -8   2  -7   49.00    3.34
  -8   2   0  144.63    3.73
  -7  -1 -16    3.39    2.00
  -7   0 -14  150.56    6.15
  -7   2  -8   -0.78    1.17
  -6  -7 -21    2.73    1.69
  -6  -4 -19    0.32    1.53
  -6  -3 -18   22.33    2.72
  -6   1 -11    9.51    2.01
  -5  -7 -20    5.82    1.60
  -5  -4 -18   -0.08    1.52
  -5  -3 -17    4.83    1.70
  -5  -2 -16  117.07    4.95
  -5   1 -10   54.71    3.19
  -5   2  -6  879.05   10.25
  -4  -8 -19    9.22    1.52
  -4  -4 -17   17.98    2.15
  -4  -3 -16    1.98    1.36
  -4   1  -9  523.86    8.23
  -4   2  -4   15.94    1.39
  -4   2  -3  172.77    3.71
  -4   2  -2  721.94    6.99
  -3  -1 -12   96.15    3.68
  -3   0 -10  711.65    9.14
  -2  -2 -12  652.77    8.25
  -2   1  -5    4.76    0.80
 -14   0 -11    1.40    2.36
 -14   0  -1    0.15    1.06
 -13  -1 -16    0.60    2.24
 -13   0 -13    0.17    2.14
 -12   0 -14   -1.07    2.09
 -12   1  -9   -1.74    1.87
 -11  -3 -20    3.48    2.46
 -11   1 -10   19.40    3.03
 -10  -4 -21    0.79    2.15
 -10   1 -11    7.06    2.53
 -10   1   2    1.27    0.99
  -9  -2 -18    9.25    2.86
  -9   2  -5   -0.44    1.30
  -9   2  -4   -0.11    1.17
  -9   2  -3    3.12    1.34
  -8  -5 -21    6.91    2.20
  -8  -4 -20    7.16    2.51
  -8  -3 -19    0.98    1.98
  -8  -1 -16   82.88    5.18
  -8   0 -14   -0.64    1.67
  -8   2  -6   95.94    4.21
  -8   2  -1  512.59    7.29
  -7  -2 -17   14.14    2.79
  -7   1 -11   15.94    2.23
  -7   2  -7    1.72    1.31
  -7   2  -6  130.61    4.56
  -7   2   0  307.70    5.03
  -6  -6 -20   42.48    3.40
  -6  -1 -15   98.93    4.79
  -6   0 -13   92.18    4.45
  -5  -8 -20    1.83    1.27
  -5  -1 -14   52.52    3.52
  -5   0 -12  101.15    4.35
  -5   2  -5  129.22    3.83
  -4  -6 -18   10.34    1.78
  -4  -1 -13    3.42    1.56
  -4   0 -11  175.46    5.11
  -3   1  -7  157.80    3.94
  -2  -4 -14  137.92    3.84
  -2  -3 -13   17.58    1.72
  -2   0  -8  136.08    3.47
  -1  -7 -14  148.54    3.04
  -1  -5 -13   82.68    2.52
  -1  -2 -10   16.41    1.28
 -14   0 -10    7.63    2.49
 -14   0  -2   12.44    1.90
 -13  -1 -15   -0.24    2.36
 -13   0 -12    3.37    2.32
 -12  -2 -18   -0.04    2.27
 -12  -1 -16    0.34    2.11
 -12   0 -13    6.17    2.54
 -12   1  -8    1.21    1.81
 -12   1  -7    2.10    2.08
 -12   1  -6    0.96    1.94
 -12   1  -5   -1.06    1.56
 -12   1  -4   12.97    2.09
 -12   1  -3   -0.16    1.49
 -11  -2 -18   20.82    3.45
 -11  -1 -16   -0.42    2.12
 -11   1  -9   -0.38    1.85
 -11   1   0    1.38    1.19
 -10  -2 -18   37.66    4.08
 -10  -1 -16    1.23    2.16
 -10   0 -14  112.57    6.02
 -10   1 -10   15.85    2.62
  -9  -5 -21    8.54    2.66
  -9  -4 -20    1.89    2.21
  -9  -3 -19    1.65    2.38
  -9   0 -14   13.59    2.75
  -9   1 -11    3.60    1.85
  -9   1   3    9.11    1.07
  -8   1 -11   55.10    3.68
  -8   2  -5    0.74    1.12
  -8   2  -3   -0.06    1.12
  -7  -5 -20   10.17    2.43
  -7  -4 -19   44.69    3.96
  -7  -3 -18  111.31    5.54
  -7  -1 -15   -0.03    1.81
  -7   0 -13   82.77    4.56
  -7   2  -5   11.28    1.73
  -7   2  -4    3.70    1.24
  -6  -5 -19   23.98    2.81
  -6   1 -10    5.55    1.55
  -6   2  -5   29.20    2.06
  -6   2  -4   -0.51    0.96
  -6   2   0  155.27    3.32
  -5  -6 -19    0.80    1.33
  -5  -2 -15    3.16    1.89
  -5   1  -9    4.64    1.40
  -5   2  -4   30.13    1.87
  -5   2  -3  228.44    4.56
  -5   2  -2 1082.81    9.18
  -5   2  -1  530.63    6.04
  -4  -2 -14   49.89    3.09
  -4   1  -8   82.08    3.23
  -3  -7 -17   39.55    2.41
  -3  -5 -16   17.76    1.75
  -2  -6 -15    0.88    0.92
  -2  -1 -10  278.16    5.11
  -1  -4 -12    4.99    0.98
  -1  -3 -11    1.38    0.82
 -14  -1 -14   60.25    5.15
 -14   0  -9    1.56    1.81
 -14   0  -8    5.37    2.27
 -14   0  -7    0.64    1.83
 -14   0  -4   -0.02    1.30
 -14   0  -3    1.34    1.40
 -13  -2 -17    2.00    2.38
 -13   0 -11   -1.32    1.94
 -12  -3 -19    1.48    2.63
 -12  -1 -15   12.08    3.20
 -11  -3 -19   44.44    4.64
 -11   1  -8    5.53    2.13
 -11   1  -1   33.87    2.47
 -10  -4 -20    5.68    2.62
 -10  -3 -19    9.53    2.72
 -10   1  -9    3.69    2.03
  -9   0 -13  110.46    5.56
  -9   1 -10    7.08    1.88
  -8  -6 -21    2.57    2.02
  -8  -3 -18   62.60    4.67
  -8  -2 -17   -0.71    1.98
  -8  -1 -15  128.26    6.02
  -8   0 -13    4.78    1.87
  -8   1 -10   19.27    2.37
  -7  -7 -21   13.80    2.57
  -7   1 -10    1.72    1.56
  -7   2  -3    9.35    1.42
  -7   2  -2   90.01    3.18
  -6  -4 -18   13.36    2.41
  -6  -3 -17   10.87    2.12
  -6  -1 -14    2.85    1.78
  -6   0 -12    5.41    1.98
  -6   2  -3  150.83    3.96
  -6   2  -2   57.48    2.44
  -6   2  -1   71.55    2.50
  -5  -9 -20    1.47    1.25
  -5  -5 -18   16.48    2.21
  -5  -4 -17   16.25    2.21
  -5  -3 -16   -0.34    1.32
  -4  -5 -17   36.37    2.61
  -4  -4 -16    5.23    1.50
  -4  -3 -15    5.44    1.56
  -3  -4 -15    0.93    1.11
  -3  -1 -11   26.35    2.06
  -3   0  -9 1560.79   12.82
  -3   1  -6   95.34    2.92
 -14   0  -6    4.58    1.76
 -14   0  -5    2.12    1.61
 -13  -1 -14   -0.59    2.02
 -13   0 -10    4.88    2.19
 -13   0   0   -0.14    0.99
 -12  -2 -17    2.70    2.31
 -12   0 -11   18.83    3.33
 -12   0   2   40.28    2.22
 -11  -4 -20   -0.68    2.09
 -11  -2 -17    7.36    2.69
 -11  -1 -15   30.62    3.81
 -11   0 -12    9.72    2.64
 -11   1  -7    6.46    2.01
 -11   1  -6  129.79    5.31
 -10  -5 -21   11.19    2.78
 -10  -2 -17    0.07    2.14
 -10  -1 -15    7.57    2.61
 -10   1  -8  224.77    7.02
 -10   1   1    3.99    1.17
  -9  -3 -18    0.07    2.31
  -9  -1 -15  119.55    5.95
  -9   1  -9   -1.02    1.67
  -8  -5 -20   11.86    2.49
  -8  -4 -19   51.34    4.20
  -8   1  -9    9.14    2.09
  -7  -2 -16    7.38    2.13
  -7   0 -12   -0.80    1.60
  -7   1  -9   12.26    2.24
  -6  -7 -20    3.77    1.63
  -6   1  -9   79.61    3.76
  -5  -7 -19    2.61    1.44
  -5  -1 -13   -0.75    1.12
  -5   0 -11  205.72    5.71
  -5   1  -8  402.86    7.28
  -4  -1 -12    0.72    1.04
  -4   0 -10   81.19    3.42
  -4   1  -7  127.17    3.76
  -3  -8 -17    8.05    1.27
  -2  -5 -14    0.08    1.03
  -2  -2 -11  390.87    6.11
  -2   0  -7   53.23    2.14
 -15  -1 -10    0.38    1.78
 -15  -1  -9    8.72    2.49
 -14  -2 -15   20.15    3.86
 -14  -1 -12   27.09    3.62
 -13  -3 -18    0.15    2.28
 -13  -2 -16   14.59    3.18
 -13  -1 -13   -0.84    2.34
 -13   0  -9    4.70    2.18
 -13   0  -8  120.59    5.95
 -13   0  -1    7.03    1.48
 -12  -3 -18   14.63    3.41
 -12  -2 -16    5.56    2.89
 -12  -1 -14    7.20    2.62
 -12   0 -10   -0.36    2.00
 -11  -3 -18   89.02    5.98
 -11   0 -11   -0.40    2.05
 -11   1  -4    2.59    1.47
 -11   1  -3    3.36    1.39
 -10  -3 -18   25.17    3.67
 -10   0 -12  120.87    5.80
 -10   1  -7  139.21    5.46
 -10   1   0   56.34    2.68
  -9  -6 -21    0.92    2.11
  -9  -5 -20    1.12    2.20
  -9  -4 -19   -1.30    2.18
  -9   0 -12   35.72    3.28
  -9   1  -8  168.30    5.93
  -9   1   2   11.51    1.30
  -8  -2 -16   69.48    4.57
  -8  -1 -14   34.38    3.41
  -8   0 -12    4.41    1.87
  -7  -8 -21    1.50    1.68
  -7  -5 -19    1.42    1.96
  -7  -4 -18  110.25    5.58
  -7  -3 -17  109.58    5.34
  -7  -1 -14   -0.19    1.45
  -6  -6 -19    5.99    1.99
  -6  -2 -15    4.12    1.84
  -6   0 -11   32.07    2.80
  -6   1  -8  715.07   10.21
  -5  -2 -14   25.91    2.60
  -3  -6 -16   75.51    3.15
  -3  -2 -12  469.32    7.52
  -3   1  -5  171.90    3.63
  -2  -7 -15    9.19    1.24
  -2  -4 -13   21.90    1.77
  -2  -3 -12    7.74    1.25
  -2  -1  -9  156.55    3.70
  -1  -6 -13   69.40    2.22
  -1  -2  -9    5.41    0.92
 -15  -1  -8    7.73    2.36
 -15  -1  -7    2.96    1.93
 -15  -1  -4   -0.58    1.47
 -15  -1  -3   10.14    2.01
 -14  -1 -11    6.33    2.34
 -13  -1 -12   -0.11    2.31
 -13   0  -7  117.55    5.64
 -13   0  -6   35.17    3.39
 -13   0  -5    0.12    1.59
 -13   0  -4   -0.11    1.61
 -13   0  -3   25.01    2.52
 -12  -4 -19   18.49    3.56
 -12  -1 -13    0.34    2.56
 -12   0  -9    0.58    1.99
 -12   0   1    5.36    1.24
 -11  -4 -19   28.05    3.93
 -11  -2 -16    0.73    2.21
 -10  -6 -21   26.49    3.84
 -10  -5 -20   13.42    3.00
 -10  -4 -19   -0.37    1.99
 -10  -2 -16   53.35    4.40
 -10  -1 -14  127.39    6.18
 -10   0 -11   10.92    2.45
 -10   1  -6    7.28    1.87
 -10   1  -5    1.27    1.40
 -10   1  -1   19.06    1.95
  -9  -2 -16  355.01    9.88
  -9  -1 -14   13.47    2.71
  -9   1  -7  481.83    9.40
  -8  -7 -21    3.83    1.88
  -8  -6 -20   -0.41    1.78
  -8  -3 -17   37.18    3.81
  -8   1  -8   85.34    4.05
  -7  -2 -15    3.16    1.93
  -7   1  -8   13.80    1.92
  -6  -8 -20   10.79    2.02
  -6  -5 -18    5.24    1.91
  -6  -4 -17    1.74    1.61
  -6  -3 -16    0.13    1.46
  -6  -1 -13    9.59    1.87
  -5  -8 -19    1.68    1.28
  -5  -6 -18    2.50    1.52
  -5  -3 -15   36.21    2.90
  -5  -1 -12    7.43    1.72
  -5   0 -10    9.47    1.60
  -5   1  -7  291.89    5.94
  -4  -8 -18    4.86    1.27
  -4  -2 -13    5.06    1.34
  -4   0  -9 1606.68   13.75
  -4   1  -6   10.68    1.27
  -3  -5 -15    7.23    1.33
  -3   0  -8  108.49    3.31
 -15  -2 -12   -0.64    2.34
 -15  -1  -6    3.24    1.85
 -15  -1  -5    0.15    1.47
 -14  -3 -16   16.33    3.74
 -14  -1 -10    0.48    1.85
 -13  -3 -17   41.94    4.57
 -12  -3 -17    4.84    2.88
 -12  -2 -15   10.80    3.18
 -12   0  -8   33.32    3.45
 -11  -5 -20    0.08    2.09
 -11  -3 -17    4.11    2.82
 -11  -1 -13  111.14    6.02
 -11   0 -10    1.45    1.80
 -10  -3 -17   21.22    3.53
 -10   1  -4    0.20    1.29
 -10   1  -3    0.80    1.30
  -9  -7 -21    2.08    2.08
  -9  -3 -17  101.01    5.61
  -9   0 -11    0.96    1.55
  -9   1  -6  139.72    5.06
  -9   1   1    9.60    1.33
  -8  -5 -19   43.18    4.01
  -8  -4 -18  161.79    6.74
  -8  -2 -15  106.78    5.34
  -8   0 -11   30.88    2.83
  -8   1  -7  356.19    7.66
  -7  -7 -20    0.52    1.63
  -7  -1 -13   10.87    1.97
  -7   1  -7   -1.40    1.23
  -5  -5 -17   25.28    2.47
  -5  -4 -16    4.78    1.69
  -4  -9 -18    3.52    1.12
  -4  -5 -16   13.70    1.81
  -4  -3 -14    0.25    1.31
  -4  -1 -11   49.95    2.71
  -3  -7 -16    4.85    1.32
  -3  -4 -14    2.22    1.13
  -3  -1 -10   35.34    2.10
  -3   1  -4    6.86    0.88
  -2   0  -6   60.74    2.11
  -1  -5 -12   33.39    1.67
  -1  -3 -10   57.23    2.04
 -14  -2 -13   31.26    4.18
 -14  -1  -9   22.47    3.06
 -14  -1  -8  103.35    5.57
 -14  -1   0    1.55    1.15
 -13  -4 -18    3.55    2.87
 -13  -3 -16  119.81    6.98
 -13  -2 -14    9.65    2.81
 -13  -1 -11   -0.79    1.80
 -12  -1 -12    0.34    1.95
 -12   0  -7   10.87    2.48
 -12   0   0    2.09    1.28
 -11   0  -9   37.30    3.37
 -10  -4 -18    9.50    2.87
 -10  -2 -15   24.10    3.32
 -10  -1 -13   46.73    3.99
 -10   0 -10    1.53    1.60
  -9  -6 -20    2.33    2.17
  -9  -5 -19    6.18    2.58
  -9  -4 -18    2.83    2.19
  -9  -2 -15  197.60    7.33
  -9  -1 -13    0.78    1.85
  -9   0 -10    1.07    1.72
  -9   1  -5   23.82    2.26
  -9   1   0   -0.01    1.12
  -8  -8 -21    3.86    1.94
  -8  -1 -13   42.40    3.32
  -8   1  -6   98.56    4.09
  -7  -6 -19    2.62    1.91
  -7  -5 -18   -1.39    1.83
  -7  -4 -17   22.54    3.08
  -7  -3 -16   12.25    2.20
  -6  -9 -20   23.35    2.51
  -6  -7 -19   13.01    2.07
  -6  -2 -14   12.05    2.01
  -6  -1 -12  145.53    5.18
  -6   0 -10    3.20    1.35
  -6   1  -6    7.22    1.48
  -5  -9 -19    1.12    1.15
  -5  -7 -18   13.07    1.96
  -5  -2 -13   26.65    2.54
  -5   1  -6    0.28    0.89
  -4   1  -5   30.63    1.79
  -2  -8 -15   55.54    2.29
  -2  -6 -14   43.60    2.18
  -2  -2 -10    2.96    0.93
  -1  -4 -11   92.89    2.53
 -15  -2 -11    0.21    1.95
 -14  -4 -17   51.78    5.18
 -14  -3 -15    2.65    2.87
 -14  -2 -12    1.56    2.44
 -14  -1  -7   35.25    3.56
 -14  -1  -1    2.97    1.29
 -13  -2 -13    5.62    2.66
 -13  -1 -10    0.38    1.88
 -12  -4 -18   24.29    3.62
 -12  -3 -16   33.58    4.19
 -12  -2 -14   -0.32    2.13
 -12  -1 -11    0.02    2.13
 -12   0  -6    3.76    1.67
 -12   0  -5    3.90    1.84
 -12   0  -4   10.65    1.95
 -12   0  -3  114.13    4.68
 -12   0  -2  301.38    6.94
 -11  -5 -19   49.09    4.70
 -11  -4 -18   61.09    4.90
 -11  -1 -12    3.17    2.11
 -11   0  -8   57.63    3.80
 -11   0   2   77.31    2.87
 -10  -6 -20   41.72    4.24
 -10  -5 -19    0.16    1.93
 -10  -1 -12    0.31    2.02
 -10   0  -9  120.03    5.23
 -10   0   4    0.25    0.77
  -9  -3 -16  138.51    6.46
  -9   1  -4    1.34    0.99
  -9   1  -2  719.88    9.34
  -9   1  -1  232.24    5.17
  -8  -7 -20    1.35    1.92
  -8  -3 -16   -0.30    1.88
  -8   0 -10   77.99    4.08
  -8   1  -5    0.21    1.21
  -8   1   2   25.08    1.49
  -7  -8 -20   20.05    2.68
  -7  -2 -14   30.40    2.80
  -7  -1 -12    9.61    2.09
  -7   1  -6    9.27    1.47
  -6  -6 -18   32.93    3.02
  -6  -4 -16    3.22    1.68
  -6  -3 -15   45.28    3.19
  -5  -1 -11   34.33    2.56
  -5   1  -5    0.71    0.96
  -4  -2 -12    2.50    1.28
  -4   0  -8  199.43    4.71
  -4   1  -4  819.12    7.93
  -3   0  -7   77.27    2.66
  -2  -1  -8   92.53    2.79
  -1  -7 -13  233.53    3.78
 -15  -2 -10    0.58    1.93
 -15  -2  -9    4.93    2.37
 -14  -1  -6   -0.39    1.44
 -14  -1  -5    4.91    1.75
 -14  -1  -4    0.62    1.59
 -14  -1  -3   14.42    2.22
 -14  -1  -2    3.92    1.52
 -13  -4 -17   64.01    5.50
 -13  -3 -15   62.35    5.31
 -13  -1  -9   66.67    4.59
 -12  -1 -10   19.51    3.05
 -11  -6 -20   -1.19    2.01
 -11  -3 -16   23.69    3.35
 -11  -2 -14   14.96    2.89
 -11  -1 -11   -1.68    1.94
 -11   0  -7   -0.21    1.35
 -10  -3 -16   92.86    5.45
 -10  -2 -14    3.74    2.20
 -10   0  -8  341.94    8.42
  -9  -4 -17   -1.73    2.19
  -9  -1 -12   84.46    4.60
  -8  -6 -19   -0.16    1.73
  -8  -5 -18   26.67    3.34
  -8  -4 -17   50.00    3.96
  -8  -2 -14    2.05    1.84
  -8  -1 -12   13.83    2.15
  -8   1  -4   44.38    2.61
  -8   1   1    5.55    1.05
  -7  -7 -19    0.62    1.63
  -7  -3 -15   17.38    2.52
  -7   1  -5   90.51    3.45
  -6  -8 -19   11.58    2.03
  -6  -5 -17   49.10    3.34
  -6  -2 -13   14.09    2.28
  -6   0  -9   14.79    1.93
  -6   1  -5   48.11    2.44
  -5  -6 -17   37.09    2.77
  -5  -5 -16   22.39    2.39
  -5  -3 -14   91.89    4.03
  -4  -6 -16   46.29    2.76
  -4  -3 -13    6.99    1.61
  -4  -1 -10  469.80    7.52
  -3  -8 -16   17.02    1.65
  -3  -6 -15   29.73    2.03
  -3  -1  -9   17.66    1.52
  -2  -5 -13   85.47    2.92
  -2  -4 -12    8.56    1.32
  -2  -3 -11   75.66    2.69
 -15  -3 -13    1.01    2.27
 -15  -2  -8    2.68    2.21
 -14  -4 -16   56.74    5.39
 -14  -3 -14    1.30    2.27
 -14  -2 -11   10.33    2.64
 -13  -5 -18    2.46    2.81
 -13  -2 -12    5.48    2.33
 -13  -1  -8  168.31    6.70
 -13  -1   1    8.71    1.49
 -12  -4 -17    0.00    2.36
 -12  -3 -15    8.23    2.90
 -12  -2 -13    6.61    2.36
 -11  -4 -17    6.61    2.59
 -11   0  -6   21.94    2.36
 -11   0  -5    0.48    1.36
 -11   0   1    9.69    1.40
 -10  -4 -17    4.39    2.29
 -10  -1 -11   29.93    3.17
 -10   0  -7  149.38    5.54
  -9  -7 -20    1.08    1.82
  -9  -6 -19    0.22    2.06
  -9  -5 -18   13.99    2.89
  -9   0  -8  508.50    9.70
  -8  -8 -20   10.77    2.32
  -8  -3 -15    5.91    2.16
  -8   1   0    1.06    1.12
  -7  -9 -20   24.96    2.82
  -7  -6 -18   33.83    3.25
  -7  -4 -16    0.42    1.69
  -7   1  -4    7.46    1.35
  -6  -1 -11   43.63    2.91
  -6   1  -4  409.74    6.50
  -5  -8 -18    6.90    1.64
  -5   0  -8    0.46    0.95
  -5   1  -4   27.70    1.70
  -4  -8 -17   -0.26    1.13
  -4  -5 -15  148.58    4.71
  -4   1  -3  298.64    4.53
  -3  -5 -14   18.51    1.77
  -3  -4 -13   44.97    2.43
  -3  -3 -12  116.52    3.68
 -15  -3 -12    8.55    2.66
 -15  -2  -7    0.99    1.80
 -15  -2  -6   -1.20    1.58
 -15  -2  -1    1.20    1.33
 -14  -3 -13   14.77    3.31
 -14  -2 -10   13.38    2.78
 -13  -3 -14    9.70    2.84
 -13  -2 -11    1.13    2.33
 -13  -1  -7  103.12    5.23
 -13  -1  -6    6.88    2.21
 -13  -1   0   -0.01    1.04
 -12  -5 -18   67.54    5.21
 -12  -2 -12   -0.53    2.24
 -12  -1  -9    4.94    2.11
 -11  -7 -20   11.48    3.07
 -11  -6 -19   13.23    3.15
 -11  -5 -18   60.53    4.88
 -11  -3 -15    0.00    1.99
 -11  -2 -13    0.90    1.98
 -11  -1 -10   14.86    2.60
 -11   0  -4   35.75    2.75
 -11   0  -3    1.39    1.33
 -11   0  -1    0.75    1.21
 -11   0   0    1.53    1.11
 -10  -7 -20   24.78    3.35
 -10  -6 -19    9.88    2.76
 -10  -5 -18    1.52    2.08
 -10  -3 -15   -0.05    2.09
 -10  -2 -13    1.61    2.30
 -10   0   3   17.40    1.49
  -9  -3 -15    6.43    2.36
  -9  -2 -13   64.63    4.19
  -9  -1 -11  123.59    5.28
  -8  -7 -19    0.39    1.81
  -8  -2 -13    7.03    2.04
  -8  -1 -11  101.00    4.57
  -8   0  -8    2.20    1.58
  -7  -5 -17   20.84    2.61
  -7  -2 -13    7.04    1.76
  -7  -1 -11   -0.94    1.55
  -7   1  -3    0.10    0.92
  -6  -9 -19   18.32    2.30
  -6  -7 -18    1.96    1.57
  -6  -3 -14    1.32    1.52
  -6   0  -8  136.14    4.36
  -5  -2 -12  162.57    4.99
  -5  -1 -10  198.57    5.21
  -5   1  -3   76.01    2.58
  -4   0  -7   12.93    1.36
  -3   0  -6  468.09    5.97
  -2  -7 -14   54.73    2.33
 -15  -4 -14   -2.09    2.43
 -15  -3 -11    6.17    2.75
 -15  -2  -5   28.57    3.07
 -15  -2  -4   23.59    2.87
 -15  -2  -3    7.01    1.94
 -15  -2  -2    2.25    1.45
 -14  -5 -17   13.42    3.27
 -14  -4 -15    2.49    2.47
 -13  -1  -5   19.45    2.59
 -13  -1  -4   50.55    3.50
 -13  -1  -3   36.91    3.13
 -13  -1  -2   50.45    3.30
 -13  -1  -1    1.50    1.33
 -12  -4 -16   -0.67    2.19
 -12  -3 -14    2.14    2.18
 -12  -1  -8    1.56    1.72
 -11  -4 -16    7.86    2.78
 -11  -2 -12    7.30    2.52
 -11  -1  -9   -0.60    1.92
 -11   0  -2   47.95    2.83
 -10  -4 -16    4.60    2.51
 -10  -1 -10    1.86    1.58
 -10   0  -6   -1.78    1.15
  -9  -8 -20   13.81    2.80
  -9  -4 -16    3.20    2.24
  -9   0  -7  263.01    6.75
  -8  -6 -18   13.68    2.61
  -8  -5 -17    8.61    2.43
  -8  -4 -16    0.46    1.59
  -7  -8 -19    4.96    1.86
  -7  -3 -14   63.31    3.94
  -7   1  -2   62.49    2.60
  -7   1  -1  126.28    3.38
  -7   1   0    6.28    1.08
  -7   1   1   15.82    1.23
  -6  -6 -17   40.31    3.15
  -6  -5 -16    3.85    1.73
  -6  -4 -15   59.77    3.53
  -6  -2 -12  220.76    6.19
  -6  -1 -10   48.21    3.03
  -5  -9 -18    0.65    1.15
  -5  -7 -17   26.62    2.45
  -5  -3 -13   20.02    2.26
  -5   0  -7    2.06    1.14
  -4  -7 -16   44.79    2.76
  -4  -2 -11    5.93    1.20
  -4  -1  -9  393.20    6.60
  -3  -9 -16   21.28    1.74
  -3  -7 -15   10.65    1.52
  -3  -2 -10   36.43    2.09
  -2  -2  -9  205.06    4.00
  -2  -1  -7 2845.56   13.73
  -1  -8 -13  111.60    2.65
  -1  -6 -12    8.71    1.04
  -1  -3  -9  511.77    5.48
 -15  -3 -10   24.06    3.60
 -14  -3 -12   55.41    4.71
 -14  -2  -8   35.80    3.66
 -13  -6 -18    8.01    3.11
 -13  -5 -17    5.94    2.68
 -13  -4 -15   10.50    3.02
 -13  -3 -13    5.48    2.43
 -13  -2 -10    7.64    2.43
 -12  -5 -17   17.25    3.50
 -12  -1  -7    1.68    1.80
 -12  -1   3   29.74    1.93
 -11  -5 -17   13.55    3.11
 -11  -3 -14    0.89    1.96
 -10  -8 -20   -1.07    2.22
 -10  -5 -17   -1.50    2.09
 -10  -3 -14   -0.52    2.12
 -10   0  -5    0.68    1.18
 -10   0  -4    0.49    1.35
 -10   0   2  259.54    4.88
  -9  -7 -19    1.11    2.02
  -9  -6 -18    4.25    2.30
  -9  -5 -17    9.57    2.40
  -9  -3 -14   21.64    2.87
  -9  -1 -10    9.77    1.99
  -9   0  -6    4.87    1.66
  -8  -9 -20    0.16    1.49
  -8  -3 -14    0.88    1.81
  -8  -1 -10  423.68    8.81
  -7  -7 -18   40.65    3.48
  -7  -4 -15   81.63    4.37
  -7  -2 -12   32.92    3.01
  -7  -1 -10  691.40   10.62
  -7   0  -7   41.72    2.70
  -6 -10 -19   13.79    2.15
  -6  -8 -18    4.22    1.61
  -6   0  -7   21.00    1.85
  -5  -6 -16    5.53    1.60
  -5  -4 -14  246.18    6.38
  -5   1  -2  119.66    2.99
  -4  -3 -12   -0.23    1.08
  -4   0  -6  103.82    3.14
  -3  -1  -8  163.49    3.84
 -15  -5 -15   -1.99    2.46
 -15  -3  -9    2.76    2.25
 -14  -5 -16   -0.82    2.27
 -14  -4 -14   14.92    3.03
 -14  -3 -11   15.47    3.21
 -14  -2  -7    0.44    1.82
 -14  -2  -6    1.20    1.85
 -13  -3 -12   -0.58    2.38
 -13  -2  -9    1.94    2.34
 -12  -7 -19   -0.57    2.61
 -12  -4 -15    7.88    2.58
 -12  -3 -13    2.28    2.13
 -12  -1  -6   33.53    2.98
 -12  -1   2   48.76    2.56
 -11  -8 -20    1.68    2.17
 -11  -7 -19    4.89    2.61
 -11  -6 -18   -1.08    2.16
 -11  -2 -11    2.79    2.33
 -11  -1  -8   -2.04    1.35
 -10  -7 -19    6.53    2.26
 -10  -6 -18   10.23    2.55
 -10  -1  -9   -0.99    1.44
 -10   0  -3    0.70    1.30
 -10   0   1   39.85    2.27
  -9  -9 -20    7.20    2.34
  -9  -2 -12   64.11    3.98
  -9   0  -5   56.17    3.11
  -8  -8 -19    4.20    2.13
  -8  -4 -15    0.32    1.81
  -8  -2 -12   51.94    3.45
  -8   0  -6    4.55    1.46
  -7  -9 -19    8.84    2.01
  -7  -6 -17   79.64    4.45
  -7  -5 -16    5.07    1.91
  -6  -3 -13  301.31    7.30
  -6   1  -1   34.36    1.74
  -6   1   0   39.37    1.76
  -5 -10 -18    1.57    1.16
  -5  -8 -17    0.60    1.44
  -5  -2 -11   29.68    2.27
  -5  -1  -9   29.14    2.13
  -5   1  -1   -0.74    0.63
  -4  -6 -15    8.67    1.55
  -4  -5 -14   18.38    1.95
  -4  -4 -13  103.69    3.85
  -3  -3 -11   36.41    2.12
  -3   0  -5    3.09    0.77
  -2  -6 -13    3.43    1.05
  -2  -3 -10  155.97    3.60
  -1  -5 -11    1.35    0.73
  -1  -4 -10   39.06    1.68
 -15  -4 -12   17.81    3.49
 -15  -3  -8   -0.56    1.85
 -14  -6 -17    0.57    2.21
 -14  -4 -13   32.56    4.14
 -14  -3 -10   -0.52    2.22
 -14  -2  -5   -0.74    1.77
 -14  -2  -4   25.64    2.78
 -13  -5 -16    1.07    2.32
 -13  -4 -14    2.88    2.38
 -13  -2  -8   42.47    3.87
 -12  -5 -16    0.11    2.43
 -12  -1  -5    7.03    1.73
 -12  -1  -4    2.82    1.59
 -12  -1   1   39.75    2.47
 -11  -4 -15    6.44    2.41
 -11  -3 -13   19.96    2.92
 -11  -1  -7   38.44    3.13
 -10  -4 -15   31.44    3.35
 -10  -2 -11   44.27    3.64
 -10  -1  -8   51.15    3.52
 -10   0  -2   10.34    1.69
 -10   0  -1   25.90    2.03
 -10   0   0   48.10    2.48
  -9  -8 -19    0.54    1.95
  -9  -4 -15   27.30    3.06
  -9  -1  -9   -1.19    1.42
  -9   0   4   32.15    1.57
  -8  -7 -18   48.58    3.93
  -8  -6 -17   58.99    4.17
  -8  -5 -16    5.70    2.20
  -7  -3 -13  511.84    9.81
  -7  -1  -9  618.74    9.79
  -7   0  -6   34.22    2.27
  -6  -7 -17   27.50    2.67
  -6  -4 -14    6.50    2.02
  -6  -2 -11  293.27    6.81
  -6  -1  -9   13.47    1.71
  -6   0  -6  125.31    3.90
  -5   0  -6   18.67    1.56
  -4  -8 -16   40.62    2.60
  -4  -2 -10   12.68    1.54
  -4  -1  -8  432.45    6.62
  -3  -8 -15    6.50    1.34
  -3  -5 -13    6.51    1.31
  -3  -4 -12   40.86    2.27
  -2  -8 -14  332.75    5.30
  -2  -5 -12   38.76    2.01
  -2  -4 -11    3.98    0.97
 -16  -4  -9    7.48    2.62
 -15  -5 -14   19.49    3.51
 -15  -4 -11   11.18    3.01
 -15  -3  -7    1.43    2.02
 -14  -5 -15    0.20    2.20
 -14  -2  -3    3.83    1.76
 -14  -2  -2    1.51    1.43
 -14  -2  -1    0.12    1.19
 -13  -7 -18    3.28    2.71
 -13  -6 -17   -0.45    2.12
 -13  -2  -7   -1.56    2.00
 -12  -6 -17    2.11    2.59
 -12  -4 -14   -0.30    2.00
 -12  -3 -12   47.18    4.12
 -12  -2  -9  133.76    5.92
 -12  -1  -3   82.41    3.95
 -12  -1  -1    0.08    1.30
 -12  -1   0    4.47    1.40
 -11  -5 -16    7.04    2.44
 -11  -1  -6    1.85    1.61
 -10  -9 -20   16.40    2.84
 -10  -8 -19    5.18    2.39
 -10  -5 -16    9.08    2.42
 -10  -3 -13   45.95    3.70
  -9  -7 -18    4.40    2.25
  -9  -6 -17    1.06    2.28
  -9  -5 -16    8.19    2.27
  -9  -3 -13    3.26    1.71
  -9  -2 -11    2.83    1.68
  -9  -1  -8   51.47    3.42
  -9   0  -4    6.37    1.33
  -8  -9 -19    7.02    2.13
  -8  -3 -13    5.57    1.83
  -8   0  -5   45.41    2.61
  -7 -10 -19   20.92    2.52
  -7  -8 -18   51.61    3.70
  -7  -2 -11    0.68    1.47
  -6  -9 -18   14.60    2.12
  -6  -6 -16   40.72    3.04
  -5  -7 -16    7.84    1.62
  -5  -3 -12  109.94    4.06
  -4   0  -5   12.64    1.30
  -3  -2  -9   46.94    2.23
  -3  -1  -7    3.40    1.04
 -16  -4  -8    0.31    1.97
 -15  -3  -6   24.33    3.08
 -14  -6 -16    3.56    2.47
 -14  -5 -14    3.93    2.93
 -14  -4 -12   37.21    4.02
 -14  -3  -9    9.98    2.46
 -13  -5 -15    1.19    2.27
 -13  -4 -13   12.06    2.83
 -13  -2  -6   46.89    3.68
 -12  -8 -19   14.03    2.96
 -12  -7 -18   11.25    2.86
 -12  -2  -8   22.34    2.85
 -11  -8 -19    5.22    2.33
 -11  -7 -18   57.75    4.60
 -11  -6 -17    7.78    2.48
 -11  -4 -14    7.84    2.49
 -11  -1  -5  105.38    4.55
 -11  -1   4   11.08    1.22
 -10  -7 -18    8.73    2.43
 -10  -6 -17    0.31    1.92
 -10  -4 -14    9.08    2.68
 -10  -2 -10   41.69    3.38
 -10  -1  -7    9.82    1.86
  -9   0  -3   24.10    2.00
  -9   0   3  102.54    2.85
  -8  -4 -14   80.56    4.42
  -8  -1  -8   45.56    3.17
  -8   0  -4  116.77    3.92
  -7  -7 -17  120.92    5.29
  -7  -6 -16    5.96    1.92
  -7  -5 -15   12.36    2.25
  -7  -4 -14  331.20    8.01
  -7   0  -5   -0.47    0.87
  -6  -3 -12  472.70    8.73
  -6   0  -5  486.63    7.18
  -5  -9 -17   19.89    2.17
  -5  -6 -15   90.82    4.03
  -5  -4 -13   70.59    3.50
  -5  -2 -10    6.53    1.45
  -5  -1  -8   70.24    2.94
  -5   0  -5  147.79    3.77
  -4  -7 -15    6.30    1.45
  -4  -3 -11   28.53    2.09
  -2  -2  -8  789.67    7.41
  -1  -7 -12   80.72    2.33
 -16  -4  -7   13.89    2.89
 -15  -6 -15    0.97    2.49
 -15  -4 -10   13.44    2.75
 -15  -3  -5  100.55    5.16
 -15  -3  -4   67.39    4.37
 -15  -3  -3    4.23    1.76
 -15  -3  -2    1.09    1.49
 -15  -3  -1    5.72    1.72
 -14  -7 -17    0.63    2.29
 -14  -3  -8   -2.23    1.99
 -13  -6 -16   -0.42    2.10
 -13  -3 -10   75.92    4.91
 -13  -2  -5   69.13    4.19
 -12  -5 -15    7.34    2.60
 -12  -4 -13    9.09    2.86
 -11  -5 -15    2.06    2.48
 -11  -2  -9   28.99    2.92
 -11  -1  -4  309.09    7.28
 -10  -3 -12  131.43    5.62
 -10  -1  -6    5.68    1.72
  -9  -9 -19    8.99    2.45
  -9  -4 -14    6.50    1.94
  -9  -3 -12   15.83    2.49
  -9  -2 -10  159.70    5.73
  -9  -1  -7   -0.27    1.44
  -9   0  -1    2.75    1.21
  -9   0   0   12.52    1.56
  -9   0   2  164.07    3.77
  -8 -10 -19    0.45    1.61
  -8  -8 -18   73.29    4.51
  -8  -7 -17   88.61    4.90
  -8  -5 -15   -0.98    1.71
  -7 -11 -19    0.68    1.51
  -7  -9 -18    1.96    1.59
  -7  -3 -12  534.70    9.74
  -7  -1  -8   38.59    2.59
  -6 -10 -18    0.58    1.33
  -6  -8 -17    6.11    1.78
  -6  -2 -10   90.92    3.81
  -6  -1  -8   31.22    2.19
  -4  -9 -16   11.66    1.70
  -3  -9 -15    9.09    1.36
  -3  -7 -14   40.75    2.31
  -2  -9 -14   19.82    1.55
  -2  -7 -13    1.84    1.15
 -16  -4  -6   60.86    4.53
 -16  -4  -5   75.97    4.85
 -15  -5 -12   25.17    3.89
 -15  -4  -9   -0.87    1.99
 -14  -6 -15    1.85    2.34
 -14  -5 -13   66.82    5.38
 -14  -4 -11    2.59    2.25
 -14  -3  -7   16.68    2.93
 -13  -8 -18    8.40    3.06
 -13  -7 -17    0.07    2.24
 -13  -5 -14   -1.39    2.08
 -13  -4 -12   25.19    3.47
 -13  -3  -9    0.93    2.25
 -13  -2  -4   24.97    2.78
 -13  -2   2   22.38    1.98
 -12  -9 -19   24.98    3.79
 -12  -7 -17   17.67    3.42
 -12  -6 -16    0.60    2.14
 -12  -2  -7   10.48    2.12
 -11  -9 -19    3.58    2.52
 -11  -6 -16   -0.97    2.25
 -11  -4 -13  118.73    5.96
 -11  -3 -11   18.58    2.71
 -11  -2  -8    9.49    2.14
 -11  -1  -3  116.58    4.48
 -11  -1   3   47.10    2.26
 -10  -9 -19    2.68    1.99
 -10  -5 -15   13.72    2.68
 -10  -2  -9    0.03    1.60
  -9  -8 -18   30.15    3.54
  -9  -7 -17    0.27    2.13
  -9  -6 -16   83.12    5.01
  -9  -5 -15   73.04    4.45
  -9   0   1   65.03    2.58
  -8  -6 -16    0.59    1.68
  -8  -3 -12    2.62    1.62
  -8  -2 -10  758.42   11.47
  -8   0  -3   63.45    2.88
  -7  -2 -10   44.05    2.93
  -7   0  -4  383.16    6.49
  -6  -7 -16    5.10    1.66
  -6  -4 -13   35.51    2.75
  -5 -10 -17   10.29    1.72
  -5  -8 -16    5.23    1.45
  -4  -6 -14   58.96    2.99
  -4  -5 -13    1.81    1.15
  -4  -4 -12   13.03    1.52
  -4  -2  -9  107.73    3.42
  -4  -1  -7    5.01    1.07
  -4   0  -4  403.92    5.36
  -3  -3 -10    9.37    1.17
  -2  -3  -9   18.61    1.34
 -16  -5 -10    2.59    2.22
 -16  -4  -4    2.71    2.06
 -15  -4  -8   -1.53    1.97
 -14  -4 -10    1.40    2.31
 -14  -3  -6    4.61    2.28
 -13  -6 -15   -1.94    2.48
 -13  -3  -8    2.58    2.08
 -13  -2  -3   33.74    2.93
 -13  -2  -2    1.42    1.51
 -13  -2  -1   -0.47    1.19
 -13  -2   0    0.39    1.35
 -12  -8 -18   70.48    5.23
 -12  -5 -14   70.53    4.94
 -12  -4 -12   10.95    2.99
 -12  -2  -6    3.72    1.80
 -11  -8 -18   56.71    4.54
 -11  -7 -17   27.01    3.45
 -11  -1  -2   13.29    1.81
 -11  -1  -1    0.83    1.17
 -11  -1   1   -0.08    1.09
 -11  -1   2   18.20    1.70
 -10  -8 -18    2.58    2.03
 -10  -7 -17   -0.30    1.91
 -10  -6 -16   81.48    4.99
 -10  -4 -13  175.11    6.54
 -10  -1  -5   38.39    2.69
  -9 -10 -19   -0.14    1.90
  -9  -4 -13   -0.08    1.76
  -9  -2  -9   29.62    2.91
  -8 -11 -19    0.99    1.60
  -8  -9 -18   44.66    3.79
  -8  -4 -13  100.40    4.72
  -8  -1  -7    2.47    1.22
  -8   0  -2  134.03    3.87
  -7  -8 -17   33.57    3.18
  -7  -4 -13  428.51    8.82
  -7  -1  -7    5.00    1.47
  -6 -11 -18   -0.61    1.20
  -6  -9 -17    3.27    1.55
  -6  -5 -14   87.87    4.07
  -6   0  -4  957.74    9.56
  -5  -3 -11    2.13    1.10
  -5  -1  -7   -0.79    1.07
  -5   0  -4  249.07    4.57
  -3  -6 -13   69.50    2.93
  -3  -5 -12   13.33    1.53
  -3  -4 -11  154.48    4.02
  -2  -6 -12  252.01    4.69
  -1  -6 -11    0.69    0.73
 -16  -6 -12    1.02    2.26
 -16  -5  -9    0.61    1.92
 -15  -7 -15   10.70    3.15
 -15  -5 -11    0.35    2.08
 -15  -4  -7    6.19    2.34
 -14  -8 -17   30.87    4.16
 -14  -6 -14   25.40    3.74
 -14  -3  -5   26.81    3.12
 -13  -7 -16   26.55    3.99
 -13  -5 -13    0.54    2.18
 -12  -6 -15   10.02    2.99
 -12  -3  -9   13.15    2.85
 -12  -2  -5   18.31    2.44
 -11  -5 -14  137.33    6.32
 -11  -4 -12  129.88    6.00
 -11  -3 -10   24.03    2.82
 -11  -2  -7    0.55    1.59
 -11  -1   0    0.83    0.94
 -10 -10 -19    7.16    2.44
 -10  -5 -14   12.15    2.73
 -10  -2  -8    1.26    1.61
 -10  -1  -4  267.11    6.50
  -9  -9 -18   51.10    4.12
  -9  -3 -11    6.13    1.81
  -8  -8 -17  142.86    6.06
  -8  -3 -11   92.14    4.44
  -8  -2  -9   94.40    4.28
  -8   0  -1   24.21    1.76
  -7 -10 -18    2.76    1.61
  -7  -7 -16   12.31    2.07
  -7  -6 -15   13.48    2.24
  -7  -5 -14    0.94    1.39
  -7  -3 -11  201.64    5.91
  -7   0  -3  435.61    6.63
  -6  -3 -11  297.16    6.65
  -6  -1  -7    3.22    1.08
  -5  -7 -15    1.10    1.27
  -5  -4 -12   19.23    2.01
  -5  -2  -9  127.11    3.93
  -4  -8 -15   12.66    1.67
  -3 -10 -15   10.82    1.45
  -3  -2  -8  140.62    3.46
  -3  -1  -6   53.91    2.04
  -2  -4 -10  169.44    3.68
  -1  -5 -10   52.55    1.88
 -16  -6 -11    1.91    2.56
 -16  -5  -8   -0.08    2.07
 -15  -5 -10   -0.31    2.19
 -15  -4  -6   46.34    3.99
 -14  -7 -15   33.86    4.47
 -14  -4  -9    2.04    1.99
 -14  -3  -4   28.04    2.99
 -14  -3  -3    7.44    1.97
 -14  -3   2   10.66    1.69
 -13  -9 -18   28.34    3.87
 -13  -8 -17    1.97    2.47
 -13  -6 -14   -2.98    2.39
 -13  -4 -10    1.61    2.59
 -13  -3  -7   30.65    3.11
 -12  -9 -18   90.47    6.01
 -12  -8 -17   20.01    3.58
 -12  -7 -16    3.52    2.37
 -12  -5 -13   44.43    4.30
 -12  -4 -11   20.45    3.32
 -12  -2  -4   10.76    2.03
 -11 -10 -19    0.28    1.95
 -11  -9 -18   34.99    3.96
 -11  -6 -15   -0.66    2.04
 -10  -9 -18    1.84    2.08
 -10  -6 -15  151.08    6.54
 -10  -4 -12  218.31    7.20
 -10  -3 -10   -1.54    1.63
  -9 -11 -19    0.31    1.82
  -9  -8 -17   16.99    2.94
  -9  -6 -15  328.43    8.85
  -9  -5 -14   73.81    4.29
  -9  -1  -5   77.12    3.50
  -8 -10 -18    2.50    1.80
  -8  -7 -16   11.71    2.49
  -8  -6 -15   30.81    3.07
  -8  -5 -14    4.27    1.71
  -8  -1  -6  111.26    4.02
  -8   0   0    1.90    0.90
  -7 -11 -18    4.79    1.80
  -7   0  -2    1.98    0.92
  -6  -8 -16    2.84    1.58
  -6  -2  -9   13.62    1.66
  -5  -9 -16    2.76    1.53
  -5  -6 -14    7.03    1.55
  -5  -5 -13   10.85    1.56
  -4 -11 -16   40.29    2.60
  -4  -3 -10    1.57    0.88
  -3  -8 -14    1.26    1.02
  -2  -8 -13  114.58    3.29
  -2  -2  -7 3199.37   14.07
  -1  -8 -12    1.63    0.83
 -16  -5  -7    1.18    2.19
 -15  -7 -14   30.28    4.12
 -15  -6 -12   29.31    3.90
 -15  -4  -5   46.43    3.96
 -14  -8 -16   94.32    6.57
 -14  -6 -13   30.49    4.00
 -14  -5 -11   10.99    2.74
 -14  -4  -8    1.73    2.21
 -14  -3  -2    2.55    1.66
 -14  -3  -1   13.34    2.06
 -13  -5 -12    5.20    2.39
 -13  -3  -6   93.16    4.93
 -12  -3  -8    3.46    1.71
 -12  -2  -3   -0.30    1.32
 -12  -2   4    0.25    0.91
 -11  -8 -17   16.73    3.02
 -11  -7 -16   16.51    2.94
 -11  -5 -13  293.90    8.91
 -11  -3  -9   -0.42    1.43
 -11  -2  -6   82.53    4.12
 -10  -8 -17   -0.66    1.82
 -10  -7 -16  134.37    6.20
 -10  -2  -7    1.18    1.59
 -10  -1  -2    2.34    1.19
 -10  -1   5   12.88    1.21
  -9  -7 -16   89.37    5.00
  -9  -4 -12   44.68    3.41
  -9  -2  -8    8.01    1.79
  -8  -4 -12    7.29    2.02
  -8   0   1   10.33    1.19
  -8   0   2    5.54    1.04
  -8   0   3    1.53    0.79
  -7  -9 -17    1.30    1.63
  -7  -4 -12   81.04    4.10
  -7  -1  -6  379.55    6.87
  -6 -10 -17   18.35    2.19
  -6  -7 -15    7.59    1.78
  -6  -5 -13   11.04    1.83
  -6  -4 -12   31.08    2.45
  -6  -1  -6   10.90    1.57
  -5  -3 -10   22.54    1.96
  -5   0  -3  109.43    2.92
  -4  -7 -14    7.40    1.51
  -4  -4 -11   22.15    1.85
  -4  -2  -8   83.96    2.97
  -4  -1  -6   39.47    1.95
  -4   0  -3   12.82    1.05
 -16  -7 -12   -0.89    2.37
 -16  -6 -10    5.43    2.34
 -16  -5  -6   18.09    2.99
 -15  -8 -15   -0.23    2.42
 -15  -5  -9    0.74    1.96
 -15  -4  -4    4.46    1.97
 -14  -9 -17   18.38    3.55
 -14  -7 -14    8.69    3.32
 -14  -4  -7   45.54    3.95
 -13  -9 -17    2.20    2.78
 -13  -8 -16   49.54    4.91
 -13  -7 -15   41.61    4.35
 -13  -4  -9    8.34    2.31
 -13  -3  -5   13.10    2.40
 -12  -6 -14   14.84    3.00
 -12  -5 -12   27.70    3.57
 -12  -4 -10    2.42    2.29
 -12  -3  -7   17.41    2.56
 -12  -2  -2    5.05    1.49
 -12  -2   3    5.19    1.22
 -11  -2  -5  522.36    9.74
 -10 -10 -18    4.03    2.26
 -10  -5 -13   82.50    4.80
 -10  -1  -1    5.30    1.32
 -10  -1   4   10.69    1.29
  -9 -10 -18    5.16    2.15
  -9  -3 -10    1.24    1.53
  -9  -1  -4    0.35    0.97
  -8 -11 -18    5.43    1.92
  -8  -9 -17    1.55    2.26
  -8  -3 -10   15.91    2.38
  -8  -2  -8   71.84    3.49
  -8  -1  -5   64.65    3.03
  -7 -12 -18    0.42    1.49
  -7  -8 -16    8.80    2.12
  -7  -5 -13   13.94    2.20
  -7   0  -1   28.78    1.75
  -6  -6 -14    6.15    1.74
  -6  -3 -10   -0.22    1.29
  -6   0  -2  337.09    5.21
  -5 -10 -16   29.86    2.61
  -5  -8 -15   34.26    2.58
  -5  -2  -8    1.42    1.30
  -5  -1  -6  789.70    8.66
  -4  -9 -15    0.93    1.15
  -4  -5 -12    2.83    1.13
  -3  -7 -13  267.90    5.44
  -3  -3  -9  352.33    5.57
 -16  -6  -9    1.37    2.35
 -16  -5  -5    1.97    1.96
 -16  -5  -4    0.29    1.72
 -15  -6 -11    0.80    2.15
 -15  -5  -8   12.25    2.86
 -15  -4  -3    0.33    1.38
 -15  -4  -2   -0.41    1.52
 -15  -4  -1   -0.42    1.38
 -15  -4   0   18.42    2.35
 -15  -4   1   10.94    1.92
 -14  -6 -12    9.88    2.84
 -14  -5 -10    2.45    2.14
 -13  -6 -13    3.09    2.30
 -13  -5 -11    1.03    2.01
 -13  -3  -4    4.44    1.84
 -12 -10 -18   45.40    4.43
 -12  -9 -17   42.93    4.41
 -12  -8 -16    0.10    2.44
 -12  -7 -15    8.96    2.59
 -12  -2  -1   11.18    1.72
 -12  -2   0   14.43    1.79
 -12  -2   1   11.21    1.67
 -12  -2   2   33.30    2.28
 -11 -10 -18    2.84    2.13
 -11  -9 -17   21.48    3.39
 -11  -7 -15   20.34    3.28
 -11  -6 -14   17.25    2.92
 -11  -3  -8    6.68    1.79
 -11  -2  -4  447.14    8.83
 -10  -9 -17    1.15    2.13
 -10  -6 -14    9.58    2.73
 -10  -4 -11   38.18    3.21
 -10  -3  -9   32.86    2.84
 -10  -2  -6   -0.30    1.25
 -10  -1   0   96.70    3.51
 -10  -1   1  657.59    8.42
 -10  -1   3   77.65    2.84
  -9  -9 -17    3.51    2.36
  -9  -5 -13   17.52    2.43
  -9  -2  -7   33.65    2.64
  -9  -1  -3    3.58    1.26
  -8  -8 -16   30.59    3.25
  -8  -6 -14    4.88    1.94
  -8  -5 -13    9.76    2.03
  -7 -10 -17   18.55    2.49
  -7  -7 -15    0.40    1.45
  -7  -6 -14    0.04    1.23
  -7  -3 -10   49.55    2.96
  -7  -2  -8   77.92    3.41
  -7  -1  -5  958.12   10.50
  -6 -11 -17   13.91    2.09
  -6  -9 -16    1.40    1.59
  -6  -2  -8   47.24    2.65
  -5  -4 -11   23.86    2.05
  -3  -9 -14    5.07    1.31
  -3  -4 -10   46.61    2.23
  -2  -7 -12    0.73    1.10
 -16  -7 -11    0.94    2.18
 -16  -6  -8   20.25    3.31
 -16  -5  -3    1.42    1.93
 -15  -8 -14    0.93    2.42
 -15  -6 -10    0.19    2.49
 -15  -5  -7    8.83    2.79
 -14  -9 -16   10.78    3.23
 -14  -5  -9    4.58    2.63
 -14  -4  -6   18.51    2.78
 -13  -7 -14   26.17    3.63
 -13  -4  -8   31.44    3.30
 -13  -3  -3    4.00    1.71
 -12  -6 -13    2.80    2.32
 -12  -4  -9    3.74    2.05
 -12  -3  -6   93.66    4.67
 -11  -8 -16   -0.79    1.94
 -11  -4 -10    5.97    1.90
 -10  -8 -16   36.50    3.60
 -10  -7 -15  107.64    5.55
 -10  -1   2  422.75    6.47
  -9 -11 -18    6.26    2.16
  -9  -8 -16    6.17    2.15
  -9  -7 -15   50.98    3.95
  -9  -6 -14  126.99    5.46
  -9  -4 -11    6.74    1.75
  -9  -3  -9   30.64    2.73
  -8 -12 -18   16.32    2.56
  -8 -10 -17   44.55    3.68
  -8  -7 -15   13.80    2.24
  -8  -2  -7    0.80    1.36
  -8  -1  -4    0.87    0.92
  -7   0   0    1.28    0.80
  -6 -12 -17   12.53    2.01
  -6  -4 -11   10.24    1.74
  -5  -7 -14   65.36    3.25
  -5  -6 -13    3.75    1.33
  -5  -5 -12    4.86    1.37
  -5   0  -2  145.44    3.15
  -4 -10 -15    5.84    1.47
  -4  -8 -14   -0.25    0.98
  -4  -3  -9  573.82    7.62
  -3  -6 -12  659.96    8.28
  -3  -5 -11  348.43    5.91
  -3  -2  -7   72.05    2.41
  -3  -1  -5   31.67    1.50
  -2  -9 -13   -0.24    0.87
  -2  -3  -8   12.23    1.12
  -1  -9 -12   17.32    1.31
  -1  -7 -11   36.75    1.69
 -16  -6  -7   -2.35    1.97
 -15  -9 -15   -0.96    2.29
 -15  -7 -12    1.11    2.32
 -15  -5  -6    1.33    2.08
 -14  -7 -13    2.75    2.48
 -14  -6 -11    1.28    2.13
 -14  -4  -5   -0.42    1.59
 -13 -10 -17   10.81    2.98
 -13  -9 -16    2.23    2.70
 -13  -8 -15   25.81    3.78
 -13  -6 -12   13.43    2.79
 -13  -5 -10   13.60    2.68
 -13  -4  -7  103.82    5.39
 -13  -3  -2    1.29    1.55
 -12  -7 -14   -0.16    2.30
 -12  -5 -11    0.76    1.95
 -12  -3  -5   71.03    4.05
 -11 -11 -18    6.92    2.57
 -11  -6 -13   22.37    3.25
 -11  -3  -7    0.14    1.46
 -11  -2  -3   80.40    3.88
 -10 -11 -18    4.26    2.02
 -10  -5 -12    9.98    2.22
 -10  -3  -8   12.44    2.10
 -10  -2  -5  106.46    4.28
  -9 -10 -17    4.18    2.27
  -9  -2  -6   95.36    4.06
  -9  -1  -2    0.33    1.01
  -8  -4 -11   13.70    2.08
  -8  -3  -9   89.45    3.98
  -7  -9 -16   10.74    2.21
  -7  -4 -11   26.17    2.34
  -7   0   1   28.23    1.52
  -6 -10 -16    7.44    1.83
  -6  -8 -15   15.58    2.10
  -6  -5 -12   97.87    4.03
  -6  -1  -5  125.26    3.64
  -6   0  -1    2.19    0.78
  -5  -9 -15   73.80    3.59
  -5  -1  -5  292.27    5.09
  -4  -1  -5   80.34    2.52
  -2  -6 -11  472.91    6.26
 -16  -8 -12    1.07    2.34
 -16  -7 -10    8.02    2.66
 -15  -8 -13   18.02    3.43
 -15  -7 -11    4.60    2.69
 -15  -6  -9   12.78    2.83
 -15  -5  -5    0.48    1.83
 -14  -9 -15    0.02    2.73
 -14  -8 -14    6.24    2.88
 -14  -5  -8  136.51    6.34
 -14  -4  -4    2.40    1.83
 -13  -7 -13   18.87    3.42
 -13  -3  -1   19.79    2.31
 -13  -3   0    1.21    1.44
 -13  -3   1    5.99    1.56
 -13  -3   2    0.29    1.12
 -13  -3   3   -0.33    1.03
 -12 -10 -17    3.52    2.35
 -12  -9 -16    5.27    2.46
 -12  -8 -15    1.61    2.20
 -12  -6 -12    9.31    2.73
 -12  -4  -8    3.59    2.04
 -11 -10 -17    1.06    1.95
 -11  -9 -16    2.58    2.39
 -11  -7 -14    1.62    2.29
 -11  -5 -11    2.18    2.06
 -11  -2  -2   13.47    1.91
 -10 -10 -17    5.70    2.41
 -10  -6 -13    0.86    1.93
 -10  -4 -10   14.37    2.20
 -10  -2  -4   98.98    4.11
  -9 -12 -18   18.12    2.73
  -9  -5 -12   25.47    2.64
  -9  -1  -1   12.67    1.51
  -8  -9 -16    7.98    2.31
  -8  -5 -12   12.86    1.96
  -8  -1  -3   23.51    1.87
  -7  -8 -15    5.25    1.83
  -7  -5 -12    4.40    1.44
  -7  -3  -9    0.09    1.14
  -7  -2  -7   18.13    1.87
  -7  -1  -4 1338.98   11.90
  -7   0   2    8.79    0.98
  -6  -7 -14   62.79    3.46
  -6  -6 -13   10.40    1.70
  -6  -3  -9   16.25    1.78
  -6  -2  -7 2111.08   15.48
  -5 -12 -16    2.71    1.31
  -5  -3  -9   26.15    1.92
  -5  -2  -7 2239.85   14.91
  -4 -11 -15   28.69    2.26
  -4  -7 -13  131.18    4.22
  -4  -4 -10    4.09    1.18
  -4  -2  -7   44.49    2.13
  -3 -10 -14   17.00    1.69
  -3  -8 -13   14.15    1.58
  -2  -5 -10  213.95    4.12
  -2  -4  -9    0.02    0.71
 -16  -8 -11   10.51    3.26
 -16  -7  -9    4.07    2.62
 -16  -6  -6    2.86    1.88
 -15  -9 -14    4.90    2.69
 -15  -6  -8   27.19    3.69
 -15  -5  -4    5.14    1.99
 -14 -10 -16    3.14    2.54
 -14  -7 -12    8.18    2.67
 -14  -6 -10    3.20    2.22
 -14  -5  -7  148.21    6.66
 -14  -4  -3    3.98    1.85
 -14  -4  -2   10.78    2.14
 -13 -11 -17    7.13    2.89
 -13  -8 -14    0.94    2.63
 -13  -6 -11    2.57    2.16
 -13  -5  -9   -0.73    1.97
 -13  -4  -6   52.72    3.82
 -12  -5 -10   11.06    2.44
 -12  -3  -4    1.35    1.58
 -11  -8 -15    1.63    2.08
 -11  -3  -6   76.52    4.02
 -11  -2  -1   10.56    1.72
 -10  -9 -16    2.20    1.98
 -10  -8 -15    0.79    2.28
 -10  -7 -14   12.82    2.56
  -9  -9 -16   -0.41    1.72
  -9  -8 -15   22.46    3.01
  -9  -7 -14    7.05    2.22
  -9  -6 -13   53.44    3.67
  -9  -4 -10    5.73    1.74
  -9  -3  -8   17.82    2.27
  -9  -2  -5   16.38    1.98
  -9  -1   0   23.29    1.86
  -8 -11 -17   45.66    3.69
  -8  -8 -15   19.58    2.57
  -8  -7 -14   14.03    2.32
  -8  -6 -13    5.03    1.61
  -8  -2  -6    1.63    1.13
  -7 -12 -17   34.55    3.17
  -7 -10 -16   -0.39    1.61
  -7  -7 -14   57.14    3.46
  -7  -6 -13    3.23    1.45
  -6   0   0  218.67    3.80
  -5  -8 -14  119.30    4.40
  -4  -9 -14   14.44    1.82
  -4  -6 -12    4.40    1.28
  -4  -5 -11   14.47    1.60
  -3  -3  -8 1381.39   10.47
  -2 -10 -13   89.32    2.94
  -1  -6 -10   18.03    1.27
 -16  -7  -8    0.89    2.27
 -16  -6  -5    0.58    1.73
 -15  -7 -10    0.39    2.43
 -15  -5  -3    0.13    1.64
 -14  -8 -13    8.84    2.89
 -14  -4  -1    3.91    1.80
 -14  -4   0    8.20    1.85
 -14  -4   3    1.18    1.08
 -13 -10 -16    2.99    2.33
 -13  -9 -15    7.35    2.83
 -13  -5  -8   86.34    5.13
 -13  -4  -5   18.58    2.71
 -12 -11 -17    6.52    2.50
 -12 -10 -16   -0.20    2.27
 -12  -8 -14    4.19    2.59
 -12  -7 -13    5.76    2.36
 -12  -4  -7    1.55    1.63
 -12  -3  -3   16.19    2.16
 -11 -11 -17    8.16    2.61
 -11  -6 -12    7.19    2.14
 -11  -2   0   86.26    3.53
 -11  -2   1   51.33    2.78
 -11  -2   5   53.26    2.32
 -10 -11 -17    1.59    2.08
 -10  -5 -11    0.38    1.52
 -10  -4  -9    2.21    1.63
 -10  -2  -3    3.79    1.36
  -9 -11 -17   20.68    2.84
  -9  -1   1  300.79    5.46
  -9  -1   6  139.69    2.89
  -8 -12 -17   70.90    4.43
  -8 -10 -16   21.81    2.92
  -8  -4 -10    5.88    1.70
  -8  -3  -8   36.61    2.67
  -8  -1  -2   52.58    2.53
  -7  -4 -10    0.71    1.44
  -7  -1  -3  190.26    4.43
  -6 -11 -16   13.26    2.01
  -6  -9 -15  121.49    4.85
  -6  -4 -10   71.20    3.29
  -6  -1  -4  671.24    7.87
  -5 -10 -15   16.39    2.14
  -5  -7 -13   82.04    3.65
  -5  -4 -10   11.65    1.46
  -3 -11 -14   12.75    1.47
  -3  -7 -12  310.60    5.81
  -2  -8 -12   13.16    1.46
  -1 -10 -12    0.58    0.80
 -16  -9 -12    5.65    2.88
 -16  -8 -10   45.90    4.76
 -16  -6  -4    0.35    1.64
 -16  -6  -3   11.73    2.53
 -15  -9 -13   66.84    5.69
 -15  -6  -7   11.19    2.60
 -15  -5  -2   27.18    2.97
 -15  -5  -1    5.32    2.00
 -14 -10 -15   10.30    3.24
 -14  -9 -14    0.14    2.23
 -14  -7 -11    1.47    2.22
 -14  -6  -9   39.70    3.98
 -14  -5  -6   37.78    3.56
 -14  -4   1    4.99    1.55
 -14  -4   2    3.11    1.31
 -13  -7 -12    1.52    2.21
 -13  -6 -10   53.53    4.29
 -13  -4  -4    1.00    1.73
 -12  -9 -15    6.57    2.51
 -12  -6 -11    5.92    2.35
 -12  -5  -9    0.40    1.69
 -12  -3  -2   17.83    2.19
 -11 -10 -16   -0.06    2.31
 -11  -9 -15   25.87    3.47
 -11  -8 -14   -0.26    2.24
 -11  -7 -13   13.02    2.58
 -11  -5 -10    2.44    1.71
 -11  -3  -5  165.65    5.58
 -11  -2   2    2.50    1.13
 -11  -2   3   12.94    1.50
 -11  -2   4    1.97    1.02
 -10 -10 -16   13.92    3.05
 -10  -6 -12   18.38    2.55
 -10  -3  -6   81.91    4.13
  -9 -12 -17   50.46    4.10
  -9 -10 -16    3.91    2.37
  -9  -5 -11   19.59    2.34
  -9  -2  -4    0.61    1.18
  -9  -1   5   41.95    1.84
  -8  -5 -11    3.23    1.88
  -7 -11 -16   24.36    2.79
  -7  -9 -15   24.89    2.86
  -7  -3  -8  336.18    6.78
  -7  -2  -6   69.03    3.05
  -6 -12 -16    0.77    1.41
  -6  -8 -14   62.13    3.52
  -5  -6 -12    6.92    1.48
  -5  -5 -11  106.28    3.76
  -5  -1  -4   79.19    2.60
  -4  -3  -8 1074.83    9.94
  -4  -1  -4  149.06    3.21
  -3  -4  -9  410.52    5.96
  -3  -2  -6   70.05    2.28
 -16  -7  -7    3.60    2.10
 -16  -6  -2   19.76    2.84
 -15 -10 -14    9.68    3.17
 -15  -8 -11   19.33    3.41
 -15  -7  -9    1.00    2.12
 -15  -6  -6    0.74    2.14
 -15  -5   0    0.25    1.48
 -15  -5   1   -0.12    1.30
 -15  -5   2    0.20    1.23
 -14  -8 -12    6.33    2.99
 -14  -6  -8  116.22    6.22
 -14  -5  -5    1.70    1.92
 -13 -11 -16    1.17    2.52
 -13 -10 -15    0.82    2.43
 -13  -9 -14    3.28    2.81
 -13  -8 -13    8.84    2.69
 -13  -5  -7  147.88    6.34
 -12  -7 -12    1.43    2.44
 -12  -4  -6    6.12    1.92
 -12  -3  -1   88.78    3.96
 -11 -12 -17    8.20    2.61
 -11  -3  -4   54.04    3.42
 -10 -12 -17    1.75    2.04
 -10  -9 -15   28.83    3.44
 -10  -8 -14   15.14    2.85
 -10  -7 -13    1.96    1.73
 -10  -5 -10   11.66    2.29
 -10  -2  -2   15.09    1.76
  -9  -9 -15    0.34    2.01
  -9  -6 -12   11.41    2.04
  -9  -4  -9    7.69    1.92
  -9  -1   3   21.93    1.68
  -9  -1   4   28.34    1.66
  -8  -9 -15   23.03    2.72
  -8  -6 -12    2.66    1.67
  -8  -2  -5    1.49    1.05
  -8  -1  -1    1.02    0.97
  -7  -8 -14   32.64    2.93
  -7  -5 -11  106.58    4.22
  -6 -10 -15  111.36    4.78
  -6  -7 -13   -0.20    1.44
  -6  -6 -12   61.86    3.34
  -6  -5 -11  119.29    4.19
  -6  -3  -8 1817.71   14.67
  -6  -2  -6 1357.82   11.97
  -5 -11 -15   12.09    1.97
  -5  -3  -8   41.17    2.33
  -4 -10 -14   38.21    2.59
  -4  -8 -13    1.72    1.22
  -4  -2  -6 1071.62    9.18
  -3  -9 -13    8.45    1.41
  -3  -6 -11  378.14    6.19
  -3  -5 -10  117.74    3.41
  -1  -8 -11    0.51    0.79
 -16  -9 -11    0.61    2.47
 -16  -8  -9   21.33    3.40
 -16  -7  -6    0.23    2.13
 -15  -7  -8    4.21    2.56
 -15  -6  -5    1.76    2.07
 -14 -11 -15   20.01    3.81
 -14 -10 -14    0.36    2.58
 -14  -9 -13    1.89    2.49
 -14  -7 -10    2.31    2.27
 -14  -5  -4    0.67    1.92
 -13  -6  -9   26.11    3.62
 -13  -4  -3    6.08    1.76
 -12 -11 -16    0.82    2.05
 -12 -10 -15    3.32    2.64
 -12  -9 -14    5.54    2.85
 -12  -8 -13    7.77    2.83
 -12  -5  -8   25.08    3.06
 -12  -4  -5    5.81    1.90
 -12  -3   0   81.81    3.69
 -11 -11 -16   16.76    3.18
 -11  -6 -11   25.16    2.92
 -11  -5  -9   62.89    4.15
 -11  -4  -7  231.39    6.84
 -10  -4  -8  450.35    9.22
 -10  -2  -1    4.40    1.37
  -9 -11 -16    1.10    2.15
  -9  -8 -14   21.47    2.67
  -9  -7 -13   15.06    2.25
  -8 -11 -16   30.88    3.22
  -8  -8 -14    3.28    1.77
  -8  -7 -13    4.40    1.66
  -8  -4  -9  361.03    7.62
  -8  -3  -7   82.10    3.58
  -7 -12 -16    5.72    1.97
  -7  -7 -13   56.03    3.43
  -7  -6 -12   61.08    3.39
  -7  -1  -2   77.96    2.77
  -6 -13 -16    3.11    1.56
  -6  -1  -3   87.96    2.82
  -5  -2  -6 2988.41   16.50
  -4  -4  -9 1474.19   12.03
  -2  -7 -11   11.25    1.42
 -16  -9 -10    7.08    3.01
 -16  -8  -8    3.23    2.57
 -16  -7  -5   43.72    4.23
 -15 -10 -13   78.03    5.96
 -15  -8 -10    3.38    2.46
 -15  -6  -4   14.98    2.67
 -14  -8 -11   -1.61    2.46
 -14  -6  -7   36.36    3.67
 -14  -5  -3   17.52    2.67
 -13 -12 -16    2.68    2.69
 -13  -8 -12   18.12    3.17
 -13  -5  -6   38.18    3.41
 -13  -4  -2  144.80    5.48
 -12  -3   1   14.84    1.84
 -12  -3   2    3.69    1.29
 -12  -3   3   14.15    1.76
 -12  -3   4   43.34    2.51
 -12  -3   5   66.09    2.83
 -11 -10 -15    8.40    2.84
 -11  -8 -13   52.39    4.37
 -11  -7 -12   99.17    5.27
 -11  -3  -3   58.91    3.35
 -10 -11 -16   41.43    3.95
 -10  -6 -11  168.79    6.13
 -10  -3  -5    8.01    1.74
  -9  -5 -10   55.83    3.53
  -9  -4  -8  174.71    5.73
  -9  -3  -6  519.39    8.89
  -9  -2  -3   28.45    2.08
  -8 -10 -15    0.65    1.87
  -8  -2  -4    7.10    1.40
  -8  -1   0  110.76    3.28
  -7 -10 -15   34.50    3.14
  -7  -4  -9   -1.11    1.10
  -7  -2  -5  470.44    7.29
  -6  -9 -14  230.43    6.45
  -6  -4  -9    6.93    1.56
  -5 -12 -15    0.53    1.32
  -5  -8 -13   48.67    2.97
  -4  -6 -11   85.73    3.27
  -4  -5 -10   33.16    2.09
  -2  -9 -12    5.37    1.11
 -16  -7  -4   50.32    4.37
 -15  -7  -7    0.20    2.13
 -15  -6  -3   -0.17    1.84
 -14  -9 -12   15.20    3.48
 -14  -7  -9   -1.37    2.07
 -14  -6  -6    1.48    2.08
 -13 -11 -15   -0.66    2.08
 -13 -10 -14    9.28    2.84
 -13  -9 -13    1.30    2.30
 -13  -7 -10  239.96    8.34
 -13  -6  -8    2.28    2.20
 -13  -4  -1   88.54    4.30
 -13  -4   0   17.39    2.32
 -12 -12 -16   -0.93    1.90
 -12  -7 -11   20.48    3.18
 -12  -6  -9  176.82    6.80
 -12  -5  -7   -0.43    1.79
 -12  -4  -4    7.39    1.86
 -11 -12 -16    1.54    2.22
 -11  -9 -14    7.16    2.52
 -11  -6 -10   10.57    2.25
 -11  -4  -6    6.48    1.79
 -11  -3  -2    0.02    1.33
 -10 -10 -15  116.37    5.86
 -10  -9 -14   19.88    3.19
 -10  -8 -13   12.58    2.63
 -10  -7 -12  154.54    6.04
 -10  -5  -9    0.43    1.52
 -10  -2   0  146.66    4.35
  -9 -12 -16   17.80    2.87
  -9 -10 -15   33.13    3.34
  -9  -6 -11    2.44    1.80
  -8 -12 -16   41.99    3.56
  -8  -5 -10  458.49    8.76
  -7 -13 -16    2.04    1.68
  -7  -9 -14    5.49    1.88
  -7  -3  -7  705.81    9.46
  -6 -11 -15    2.51    1.57
  -5 -13 -15    3.92    1.54
  -5 -10 -14    3.41    1.60
  -5  -1  -3  477.36    5.86
  -4 -11 -14    2.51    1.29
  -4  -9 -13    0.79    1.17
  -3 -10 -13   48.71    2.58
  -3  -8 -12    0.65    0.97
  -3  -3  -7  190.85    3.77
  -2  -6 -10   28.01    1.73
  -2  -4  -8   -0.31    0.65
 -16 -10 -11    0.75    2.38
 -16  -9  -9    0.05    2.39
 -16  -8  -7    1.73    2.01
 -16  -7  -3   17.21    2.98
 -15  -8  -9    0.54    2.10
 -15  -7  -6    0.59    2.10
 -15  -6  -2    0.86    1.75
 -14 -11 -14    7.84    2.85
 -14 -10 -13    3.24    2.48
 -14  -8 -10    2.55    2.57
 -14  -7  -8    3.75    2.52
 -14  -5  -1   16.50    2.45
 -13  -5  -5   -0.23    1.54
 -13  -4   1    0.00    1.34
 -12 -11 -15    4.30    2.27
 -12 -10 -14   33.81    4.06
 -12  -9 -13   70.26    5.18
 -12  -8 -12   27.67    3.50
 -11  -7 -11   23.49    3.18
 -11  -5  -8  171.08    6.11
 -10 -12 -16    6.89    2.25
 -10  -3  -4    1.41    1.27
 -10  -2   1  342.72    6.29
  -9  -9 -14    1.22    1.81
  -9  -8 -13    7.88    2.20
  -9  -7 -12    2.49    1.59
  -9  -3  -5  125.16    4.47
  -8 -13 -16   -1.25    1.57
  -8  -9 -14   68.74    4.10
  -8  -8 -13  207.12    6.61
  -8  -6 -11   40.00    3.02
  -8  -4  -8   67.04    3.41
  -8  -3  -6  106.91    3.91
  -8  -1   1    3.71    0.97
  -7 -11 -15    4.43    1.93
  -7  -8 -13  199.68    6.21
  -7  -5 -10   24.63    2.33
  -7  -1  -1    0.45    0.75
  -6  -8 -13    0.20    1.22
  -6  -7 -12   75.20    3.66
  -6  -5 -10    1.12    1.03
  -6  -3  -7 4037.38   21.11
  -6  -2  -5  151.28    3.93
  -6  -1  -2  197.88    3.98
  -5  -6 -11   53.23    2.82
  -5  -5 -10    3.28    1.05
  -5  -3  -7  383.12    6.20
  -4  -3  -7   22.39    1.67
  -2  -5  -9  142.34    3.28
 -15 -11 -13   14.32    3.46
 -13 -12 -15   13.17    3.03
 -13  -6  -7    0.76    1.86
 -12  -4  -3    4.88    1.66
 -11 -11 -15   52.54    4.44
 -11  -4  -5    5.14    1.63
 -10  -6 -10    2.51    1.83
  -9  -5  -9  273.45    7.05
  -8  -7 -12    6.32    1.76
  -8  -2  -3    1.53    0.88
  -7  -6 -11  111.15    4.32
  -7  -2  -4   98.68    3.31
  -5  -2  -5  710.44    7.75
  -3   9  -7   -0.31    1.13
  -3  10 -10    0.96    1.65
  -2  10 -12   26.00    3.10
  -2  10 -11   22.00    2.85
  -1   7  -4   72.59    2.65
  -1   8  -6   38.86    2.60
   0   7  -5    5.63    1.30
   0   9 -16  154.28    8.17
   0   9 -11   13.73    2.77
   0   9 -10    2.38    1.59
   1   8 -17    2.64    3.01
   1   8  -9   -0.90    1.38
   2  -7 -15   10.09    1.74
   2  -7 -13   41.58    2.62
   2  -7 -12    3.80    1.23
   2  -7 -11   11.46    1.39
   2   6  -7   69.73    3.59
   2   7 -17   14.54    3.48
   2   7 -16   12.64    3.49
   2   7 -10   92.27    4.99
   3  -4 -16    8.12    2.06
   3  -4 -15   -1.53    1.43
   3  -4 -10   59.19    2.99
   3  -3 -18    1.69    1.88
   3  -1 -19   19.80    3.49
   3  -1  -6  130.28    3.59
   3   2 -19   57.38    5.63
   3   3 -19   34.05    4.46
   3   4 -18    2.93    2.61
   3   4  -7  756.62   10.89
   3   5 -16    3.03    2.86
   3   5  -9   16.09    2.29
   4   1 -12    2.79    1.63
  -5   9  -7    1.74    1.07
  -5  10 -10    0.65    1.26
  -4   9  -7   -0.02    1.06
  -4  10 -10    3.47    1.52
  -3  10 -11   43.08    3.52
  -2   9  -8    1.23    1.20
  -2  10 -15    9.09    2.83
  -2  10 -14   14.69    3.13
  -2  10 -13    6.25    2.31
  -1   9  -9    0.14    1.43
   0   9 -15   75.89    5.59
   0   9 -14    5.52    2.43
   0   9 -13    0.58    2.28
   0   9 -12    0.79    1.86
   1   5  -4   49.68    2.36
   1   7  -7    4.86    1.42
   1   8 -16    3.49    2.53
   1   8 -15    4.19    2.82
   1   8 -14   13.26    3.13
   1   8 -13    2.88    2.42
   1   8 -12    6.08    2.46
   1   8 -11    5.75    2.20
   1   8 -10    0.66    1.50
   2  -6  -8   20.73    1.41
   2   3  -4  211.50    4.43
   2   5 -19    2.39    2.95
   2   5  -6    0.83    1.05
   2   6 -18    2.18    2.71
   2   6  -8  232.80    6.81
   2   7 -15    7.28    2.87
   2   7 -14   -1.99    2.33
   2   7 -13  100.78    5.86
   2   7 -12    3.26    2.06
   2   7 -11  163.73    6.57
   3  -4 -14   -0.04    1.64
   3  -4 -13  106.36    4.51
   3  -4 -12   11.25    1.79
   3  -4 -11   69.71    3.33
   3  -3 -17    2.27    1.81
   3  -3 -16    5.40    2.23
   3  -3  -8   37.28    2.21
   3  -2 -18   15.65    2.99
   3  -2  -7   21.82    1.77
   3  -1 -18    2.98    2.46
   3   0 -19    5.08    2.55
   3   0  -6 3894.99   19.99
   3   1 -19    7.58    2.85
   3   1  -6 1711.92   13.88
   3   2 -18    7.38    3.14
   3   2  -6    1.26    1.01
   3   3 -18    1.57    2.44
   3   3 -17    6.53    3.11
   3   3  -7  171.19    5.10
   3   4 -17   37.78    4.48
   3   4 -16    6.61    3.22
   3   5 -15    3.58    2.58
   3   5 -14    5.81    2.53
   3   5 -13   43.16    4.03
   3   5 -12  233.10    8.19
   3   5 -11  450.69   10.53
   3   5 -10  108.72    5.22
  -5  10 -11    4.08    1.54
  -4  10 -11   21.80    2.57
  -3   8  -5    3.89    1.23
  -3  10 -14    6.96    2.37
  -3  10 -13   -1.35    1.83
  -3  10 -12   66.55    4.39
  -1   9 -10   12.24    2.30
   0   6  -4    2.10    0.90
   0   8  -8  190.62    5.97
   1   7 -18   59.63    5.66
   1   7  -8   87.20    4.35
   2  -6 -17   10.00    2.04
   2  -6 -16    5.28    1.77
   2   4  -5   -0.12    0.90
   2   5 -18   -0.64    2.75
   2   6 -16    6.10    2.87
   2   6  -9  686.12   11.87
   3  -3 -15   88.78    4.94
   3  -3  -9    0.42    1.16
   3  -2 -17   16.48    2.80
   3  -2 -16   17.22    2.92
   3  -1 -17    0.75    2.49
   3  -1  -7  123.66    3.78
   3   0 -18   16.04    3.07
   3   0 -17   -0.52    2.29
   3   1 -18   -0.55    2.05
   3   1 -17    3.37    2.65
   3   2 -17    9.52    3.16
   3   2  -7   16.72    1.93
   3   3 -16   -1.57    2.51
   3   3  -8    0.84    1.49
   3   4 -15   -0.15    2.17
   3   4 -14   11.89    3.12
   3   4 -10    4.35    2.34
   3   4  -9   -1.30    1.38
  -5   8  -5  240.30    4.22
  -5  10 -12   32.13    2.99
  -4   8  -5    9.01    1.27
  -4  10 -12   -0.69    1.47
  -3   9  -8   -0.91    1.14
  -2   8  -6   28.16    2.16
  -2   9  -9   98.07    4.50
  -1   8  -7  208.70    5.72
  -1   9 -16   13.10    3.15
  -1   9 -15    3.63    2.31
  -1   9 -14   -0.49    2.26
  -1   9 -13    0.17    2.25
  -1   9 -12   11.99    2.68
  -1   9 -11   13.55    2.44
   0   7  -6  150.57    4.56
   0   8 -17   28.70    4.20
   0   8 -16   19.40    3.82
   0   8  -9    2.00    1.48
   1  -8 -17    0.74    1.26
   1   6 -19   15.22    3.74
   1   6  -6   25.64    2.10
   1   7 -17   -0.82    2.34
   1   7 -16    4.90    3.00
   1   7  -9  246.45    7.26
   2  -6 -15    4.37    1.54
   2  -6  -9   27.85    1.78
   2  -5 -18    9.52    2.32
   2   2  -4  732.57    7.77
   2   4 -19    5.43    2.86
   2   5 -17   14.50    3.49
   2   5  -7   57.83    3.20
   2   6 -15   19.53    3.46
   2   6 -14    3.36    2.49
   2   6 -13   -1.10    2.09
   2   6 -12   20.80    3.06
   2   6 -11   27.46    3.25
   2   6 -10  202.37    6.92
   3  -3 -13    4.07    1.80
   3  -3 -12    6.77    1.74
   3  -3 -11   11.90    1.84
   3  -3 -10    0.11    1.12
   3  -2 -15   27.78    3.51
   3  -2  -8  302.00    5.96
   3  -1 -16    5.39    2.40
   3   0 -16    0.36    2.27
   3   0  -7  992.05   10.88
   3   1 -16   36.23    4.32
   3   1  -7    2.46    1.25
   3   2 -16    5.81    2.72
   3   3 -15    9.96    2.83
   3   3 -14   22.24    3.53
   3   3  -9    6.79    1.90
   3   4 -13  199.31    7.61
   3   4 -12  430.94   10.55
   3   4 -11  403.29    9.74
  -4   9  -8   24.65    2.25
  -2   9 -16    2.50    2.53
  -2   9 -10  376.19    8.97
  -1   7  -5   70.40    2.89
  -1   8  -8  145.08    5.16
   0   8 -15    6.25    2.58
   0   8 -14    2.20    2.43
   0   8 -13    7.17    2.75
   0   8 -12   33.06    3.64
   0   8 -11    3.65    2.12
   0   8 -10   -0.43    1.34
   1  -8 -16    7.12    1.62
   1   5  -5   65.37    2.89
   1   6 -18    0.01    2.56
   1   6  -7    1.23    1.45
   1   7 -15   10.64    2.90
   1   7 -14    2.64    2.38
   1   7 -13    7.21    2.72
   1   7 -12    1.56    2.11
   1   7 -11   96.94    5.20
   1   7 -10  116.46    5.31
   2  -6 -14   10.18    1.90
   2  -6 -13   -0.82    1.15
   2  -6 -11    1.94    1.17
   2  -6 -10  104.57    3.39
   2  -5 -17    0.83    1.61
   2  -4 -18   14.99    2.74
   2  -3 -19   54.69    4.84
   2   0 -20    6.44    3.05
   2   1 -20   67.03    5.76
   2   2 -19    9.74    3.31
   2   3 -19    5.19    2.81
   2   3  -5  133.70    3.83
   2   4 -18   25.43    4.24
   2   4 -17  170.80    8.48
   2   4  -6  355.09    6.80
   2   5 -16    3.42    2.72
   2   5 -15   -0.39    2.36
   2   5  -8   30.31    2.61
   3  -2 -14  345.89    8.92
   3  -2 -13  230.35    7.07
   3  -2 -10    6.72    1.57
   3  -2  -9   35.52    2.47
   3  -1 -15   -0.30    1.74
   3  -1 -14   12.17    2.49
   3  -1  -8    3.11    1.25
   3   0 -15    4.73    2.44
   3   0  -8  127.65    4.32
   3   1 -15   61.45    4.75
   3   1  -8  135.09    4.56
   3   2 -15  194.82    7.90
   3   2 -14  133.97    6.34
   3   2 -13   22.61    3.11
   3   2  -9   42.56    3.07
   3   2  -8    2.01    1.22
   3   3 -13    6.61    2.20
   3   3 -12   57.74    4.04
   3   3 -11    2.33    1.65
   3   3 -10   50.54    3.51
  -5   9  -8   14.01    1.78
  -3   8  -6    3.12    1.44
  -3   9  -9   58.37    3.51
  -2   8  -7   -0.09    1.30
  -2   9 -15    4.34    2.36
  -2   9 -14   -0.52    2.09
  -2   9 -13   -0.59    2.09
  -2   9 -12    1.30    2.14
  -2   9 -11   97.24    5.07
  -1   8 -17    6.15    3.12
   0   6  -5    6.04    1.17
   0   7 -18   13.59    3.37
   0   7 -17   -0.76    2.85
   0   7  -7  334.62    7.17
   1  -8 -15   17.90    2.02
   1  -7 -18    3.68    1.78
   1   4  -4   25.09    1.72
   1   5 -19   -0.08    2.49
   1   6 -17   66.33    5.61
   1   6 -16    3.34    3.11
   2  -6 -12    4.92    1.38
   2  -5 -16    1.85    1.66
   2  -4 -17    0.40    1.70
   2  -3 -18    7.77    2.53
   2  -2 -19   48.22    4.51
   2  -1 -19   -0.34    2.29
   2   0 -19    1.49    2.50
   2   1 -19    3.27    2.53
   2   1  -4   10.05    1.07
   2   2 -18    0.91    2.80
   2   3 -18   99.39    6.63
   2   4 -16   64.20    5.46
   2   4  -7  110.02    4.20
   2   5 -14    8.81    2.58
   2   5 -13    6.84    2.49
   2   5 -12   14.77    2.83
   2   5 -11   34.62    3.41
   2   5 -10    5.36    2.31
   2   5  -9    2.61    1.69
   3  -2 -11    8.71    1.63
   3  -1 -13   31.99    2.98
   3  -1 -12    5.53    1.97
   3  -1 -11    1.10    1.56
   3  -1 -10   96.57    4.14
   3  -1  -9   18.25    1.88
   3   0 -14    4.29    1.88
   3   0 -13   -0.46    1.88
   3   0 -12  301.16    8.12
   3   0 -10  166.18    5.59
   3   0  -9   -1.26    1.31
   3   1 -14   13.23    2.55
   3   1 -13   -0.08    1.53
   3   1 -12    1.93    1.99
   3   1 -11  123.79    5.27
   3   1 -10  137.52    5.28
   3   1  -9   46.94    2.98
   3   2 -12    2.85    1.66
   3   2 -11    0.62    1.63
   3   2 -10   58.44    3.63
  -5   9  -9   25.98    2.48
  -4   9  -9    0.20    1.36
  -3   7  -4    2.22    0.94
  -3   9 -16   47.99    4.85
  -3   9 -15   49.03    4.56
  -3   9 -11   42.48    3.55
  -3   9 -10  282.14    7.67
  -1   7  -6    1.09    1.22
  -1   8 -16    7.03    2.67
  -1   8 -15    0.92    2.55
  -1   8 -10    1.73    1.67
  -1   8  -9    0.88    1.32
   0   6 -19    1.33    2.71
   0   7 -16    1.74    2.40
   0   7  -8  280.17    6.99
   1  -8 -14    0.64    1.11
   1  -8 -10  232.56    4.26
   1  -7 -17   15.36    2.30
   1   3 -20   -0.54    2.80
   1   4 -19    6.95    2.97
   1   5 -18    0.19    2.56
   1   5 -17   25.51    4.21
   1   6 -15  122.07    6.74
   1   6 -14  100.27    6.09
   1   6  -9  880.66   13.06
   1   6  -8  605.13   10.20
   2  -5 -15    1.36    1.63
   2  -5 -14    1.13    1.65
   2  -5  -8   36.06    1.89
   2  -4 -16   16.95    2.68
   2  -3 -17    1.53    2.09
   2  -2 -18   37.23    4.03
   2  -1 -18    3.81    2.67
   2   0 -18    3.27    2.69
   2   1 -18   -1.11    2.46
   2   2 -17    5.24    2.98
   2   2  -5    7.91    1.31
   2   3 -17   76.09    5.79
   2   3 -16    0.04    2.72
   2   3  -6    2.19    1.21
   2   4 -15   18.87    3.25
   2   4 -14   18.89    3.29
   2   4  -8   27.47    2.55
   3   0 -11  389.35    8.65
  -6   9  -9    7.76    1.56
  -4   8  -6   13.67    1.67
  -4   9 -10   15.32    2.29
  -3   9 -14   12.27    2.74
  -3   9 -12    2.02    1.97
  -2   7  -5   18.46    1.73
  -2   8 -17    5.65    3.09
  -2   8  -8    1.97    1.34
  -1   6  -4  375.09    5.64
  -1   7 -18   14.63    3.74
  -1   8 -14   18.94    3.11
  -1   8 -13   75.50    4.99
  -1   8 -12  107.82    5.59
  -1   8 -11  183.15    6.71
   0   5  -4   89.76    2.90
   0   6 -18   12.96    3.40
   0   6  -6   53.85    2.78
   0   7 -15   38.01    4.13
   0   7 -14    6.34    2.50
   0   7 -11    6.87    2.19
   0   7 -10    1.08    1.76
   0   7  -9    4.57    1.57
   1  -8 -13   20.06    1.88
   1  -8 -12    8.10    1.35
   1  -8 -11   61.72    2.60
   1  -6 -18    0.94    1.65
   1   2 -20    1.48    2.86
   1   3 -19   39.90    4.91
   1   4 -18   39.86    5.02
   1   5 -16   61.48    5.43
   1   5  -6    1.06    1.01
   1   6 -13   16.60    2.94
   1   6 -12   36.22    3.45
   1   6 -11   86.64    4.73
   1   6 -10  236.13    7.26
   2  -5 -13    4.90    1.58
   2  -5  -9   22.68    1.84
   2  -4 -15   -0.05    1.77
   2  -2 -17   -0.27    2.30
   2  -1 -17   51.92    4.59
   2   0 -17   23.96    3.73
   2   1 -17   14.42    3.29
   2   3 -15   27.03    3.69
   2   4 -13  151.77    6.63
   2   4 -12  503.66   11.22
   2   4 -10   44.21    3.45
   2   4  -9   -0.30    1.22
  -6   8  -6  182.61    4.08
  -6   9 -10    4.66    1.54
  -5   8  -6   58.99    2.62
  -5   9 -10    4.48    1.59
  -4   9 -15    4.32    2.47
  -4   9 -14    1.78    2.06
  -4   9 -13    7.97    2.22
  -4   9 -12   33.96    3.31
  -4   9 -11   -1.50    1.66
  -3   8  -7    0.52    1.13
  -2   8 -16    6.10    2.48
  -2   8 -15    2.52    2.48
  -2   8  -9    5.30    1.71
  -1   6 -19    0.19    2.85
  -1   7 -17    7.71    2.88
  -1   7  -7  516.54    8.63
   0   4 -20    2.17    3.09
   0   5 -19   23.64    4.04
   0   6 -17   91.57    6.32
   0   6 -16    0.30    2.92
   0   7 -12   67.17    4.41
   1  -7 -16   19.71    2.40
   1  -5 -19   37.34    3.65
   1  -3 -20   12.80    3.10
   1  -2 -20    8.32    2.92
   1   0 -20    2.01    2.63
   1   1 -20    0.34    2.33
   1   2 -19   19.65    3.92
   1   3 -18   98.85    6.94
   1   4 -17   89.87    6.18
   1   4  -5    1.33    1.08
   1   5 -15  145.20    7.16
   1   5  -7   36.33    2.49
   2  -5 -12  265.19    6.31
   2  -5 -11  196.96    5.16
   2  -5 -10   28.23    2.12
   2  -4 -14   12.18    2.16
   2  -4  -7   31.66    1.77
   2  -3 -16    1.47    1.86
   2  -2 -16    4.75    2.48
   2   0 -16   83.51    5.49
   2   1 -16    3.01    2.68
   2   1  -5   25.64    1.66
   2   2 -15   -1.42    2.23
   2   2  -6    0.75    1.12
   2   3 -14   22.31    3.24
   2   3 -13  167.95    6.86
   2   3  -7   -0.80    1.05
  -6   9 -11    0.33    1.38
  -5   9 -14   61.51    4.57
  -5   9 -13   26.56    3.14
  -5   9 -12   10.84    2.09
  -5   9 -11    7.69    1.87
  -3   8 -17   34.91    4.60
  -3   8  -8   66.78    3.42
  -2   7 -18  107.67    7.21
  -2   8 -14    1.78    2.35
  -2   8 -13    2.89    2.42
  -2   8 -12    1.08    2.14
  -2   8 -11   67.38    4.28
  -2   8 -10   58.31    3.76
  -1   5 -20   61.25    6.10
  -1   7 -16   -0.07    2.17
  -1   7 -15   -0.63    2.38
  -1   7  -8  251.70    6.53
   0   4 -19    9.90    3.36
   0   5 -18   38.21    4.71
   0   6  -7   24.57    2.21
   1  -7 -15   11.69    1.99
   1  -6 -17   17.50    2.52
   1  -5 -18   -0.51    1.86
   1  -4 -19    1.76    2.16
   1  -3 -19    4.14    2.45
   1  -1 -20    0.25    2.16
   1   1 -19    0.08    2.55
   1   3  -4   29.22    1.71
   1   4 -16   -1.22    2.38
   1   5 -14    2.99    2.21
   1   5 -13   15.59    2.64
   1   5  -9  428.01    8.98
   1   5  -8  313.90    7.17
   2  -4 -13   26.04    2.55
   2  -4  -8  127.43    3.51
   2  -3 -15   31.82    3.17
   2  -3 -14   25.17    2.85
   2  -3  -6   58.98    2.13
   2  -2 -15    9.83    2.61
   2  -1 -16    1.28    2.07
   2   0 -15   23.95    3.25
   2   0  -5  365.12    5.42
   2   1 -15    4.57    2.27
   2   2 -14   15.87    2.62
   2   3 -12  124.33    5.52
   2   3 -11   57.48    3.87
   2   3 -10  209.09    6.38
   2   3  -9   -0.83    1.43
   2   3  -8  433.79    8.16
  -7   9 -12   14.50    2.23
  -6   9 -13   15.92    2.60
  -6   9 -12    0.47    1.50
  -4   8  -7   40.95    2.53
  -3   8 -16  122.56    7.02
  -3   8 -15   36.15    4.09
  -2   7 -17   31.78    4.38
  -2   7  -6    0.51    1.10
  -1   6 -18    5.62    2.85
  -1   6 -17   15.55    3.63
  -1   6  -5    1.08    1.02
  -1   7 -14   70.98    5.06
  -1   7 -13  225.72    8.33
  -1   7  -9   40.13    3.11
   0  -8 -18    2.01    1.56
   0   1 -21    9.43    3.40
   0   3 -20   16.16    3.56
   0   5 -17   19.19    3.71
   0   5  -5  325.39    5.79
   0   6 -14   59.81    4.73
   0   6 -13   19.65    3.07
   0   6  -8   11.33    2.07
   1  -7 -14    3.26    1.41
   1  -6 -16    1.03    1.79
   1  -5 -17   62.23    4.28
   1  -4 -18    1.68    2.12
   1  -2 -19   11.51    3.02
   1  -1 -19   -0.07    2.10
   1   0 -19    5.52    2.46
   1   1 -18    0.64    2.72
   1   2 -18   82.88    5.97
   1   3 -17  159.34    7.77
   1   4 -15    0.87    2.23
   1   4  -6   85.01    3.27
   1   5 -12   39.90    3.46
   1   5 -11    7.66    2.30
   1   5 -10  563.54   10.65
   2  -4 -12   33.10    2.69
   2  -4 -11  250.74    6.05
   2  -4 -10  431.50    7.36
   2  -3 -13    2.29    1.66
   2  -2 -14   51.37    3.73
   2  -2  -6    0.15    0.71
   2  -1 -15   -0.39    1.58
   2  -1 -14   53.05    3.95
   2   0 -14   11.35    2.51
   2   1 -14    4.37    2.08
   2   1  -6    9.58    1.34
   2   2 -13   36.42    3.32
   2   2 -12    2.41    1.66
   2   2  -8  726.54   10.23
   2   2  -7    0.65    1.09
  -5   8  -7   10.95    1.54
  -4   8  -8    0.78    1.29
  -3   7  -5   -0.70    0.92
  -3   8 -14    1.58    2.23
  -3   8 -13   38.85    3.77
  -3   8 -12   73.68    4.71
  -3   8 -10  154.27    5.69
  -3   8  -9   -0.40    1.24
  -2   6 -19   80.22    6.40
  -2   7 -16    0.12    2.50
  -1   4 -20   12.69    3.67
  -1   5 -19   15.09    3.49
  -1   6 -16    2.36    2.74
  -1   7 -12  399.52   10.02
  -1   7 -11   60.99    3.98
  -1   7 -10    2.09    1.49
   0  -9 -15   42.41    2.85
   0  -8 -17    3.50    1.61
   0  -1 -21    8.33    3.13
   0   0 -21    4.22    2.73
   0   2 -20   -0.36    2.42
   0   3 -19    0.11    2.59
   0   4 -18   -0.99    2.40
   0   5 -16  157.57    7.74
   0   6 -12   19.55    2.71
   0   6 -11   48.14    3.54
   0   6 -10   22.97    2.55
   0   6  -9  165.11    5.58
   1  -7 -13    8.95    1.59
   1  -7 -12    0.47    1.12
   1  -6 -15   20.51    2.47
   1  -3 -18   -1.46    2.02
   1  -2 -18   36.09    4.16
   1  -1 -18   67.52    5.40
   1   0 -18    1.38    2.35
   1   2 -17    5.98    2.83
   1   3 -16    7.58    2.71
   1   3 -15    3.26    2.38
   1   4 -14   41.56    3.79
   1   4 -13    1.04    2.07
   1   4  -7   25.65    2.21
   2  -3 -12   17.74    2.20
   2  -3 -11   76.54    3.59
   2  -3  -8   37.07    2.15
   2  -3  -7  197.61    4.13
   2  -2 -13    8.72    2.10
   2  -1 -13  295.47    8.09
   2  -1  -6  102.28    3.07
   2   0 -13   54.58    4.08
   2   0  -6  968.23    9.51
   2   1 -13   49.11    3.64
   2   1 -12    5.22    2.13
   2   1  -7  222.44    5.16
   2   2 -11  156.02    5.73
   2   2 -10   57.12    3.50
   2   2  -9  140.79    4.89
  -6   8  -7   24.40    1.96
  -4   8 -16  126.00    6.88
  -4   8 -15   28.75    3.68
  -3   7 -18    7.09    2.94
  -3   7 -17    0.11    2.62
  -2   5 -20   -0.70    2.99
  -2   6 -18  119.44    7.45
  -2   6  -4   53.99    2.18
  -2   7 -15    7.15    2.51
  -2   7  -7   21.98    2.08
  -1   5 -18   24.97    3.98
  -1   6 -15   10.26    3.08
  -1   6  -6   15.73    1.69
   0  -9 -14   11.50    1.58
   0  -7 -18    3.01    1.71
   0  -6 -19    3.66    2.09
   0   1 -20    9.95    3.12
   0   2 -19    0.68    3.07
   0   3 -18   32.00    4.44
   0   4 -17   15.02    3.35
   0   5 -15  470.71   12.19
   0   5 -14  126.78    6.41
   1  -7 -11   20.10    1.81
   1  -7 -10   12.59    1.50
   1  -7  -9   22.24    1.56
   1  -5 -16  127.56    5.68
   1  -4 -17   23.12    3.04
   1  -3 -17   13.84    2.83
   1   0 -17  162.66    7.52
   1   1 -17   65.96    5.09
   1   2 -16   20.83    3.27
   1   3 -14   11.04    2.71
   1   3  -5   21.67    1.60
   1   4 -12   28.40    2.98
   1   4 -11   10.58    2.21
   1   4 -10    7.21    1.99
   1   4  -9   -0.76    1.47
   1   4  -8  107.39    4.15
   2  -3 -10  261.77    5.99
   2  -3  -9  156.33    4.38
   2  -2 -12   -0.12    1.22
   2  -2 -11    2.74    1.45
   2  -2  -7   28.66    1.81
   2  -1 -12  284.60    7.56
   2  -1  -7   11.89    1.52
   2   0 -12  573.08   10.72
   2   0 -11  794.41   12.05
   2   0  -7  451.66    7.03
   2   1 -11  147.99    5.42
   2   1 -10  132.17    4.86
   2   1  -9    1.89    1.21
   2   1  -8    4.52    1.27
  -5   8 -16   12.85    3.11
  -5   8  -8    2.91    1.34
  -4   7 -18   16.01    3.66
  -4   8 -14   -0.13    1.87
  -4   8 -13    0.07    1.96
  -4   8 -12    4.77    2.08
  -4   8 -10   25.01    2.57
  -4   8  -9    7.27    1.55
  -3   6 -19   82.21    6.58
  -3   7 -16   13.49    3.28
  -3   7  -6   56.71    2.76
  -2   5 -19   28.65    4.48
  -2   6 -17   29.06    4.29
  -2   7 -14   58.47    4.57
  -2   7 -13  106.70    5.79
  -2   7 -12   66.80    4.43
  -2   7  -9   11.92    1.96
  -2   7  -8    0.84    1.20
  -1   2 -21    9.36    3.15
  -1   3 -20   -0.55    2.41
  -1   4 -19    1.71    2.53
  -1   5 -17   12.93    3.24
  -1   6 -14   27.39    3.49
  -1   6  -7   36.23    2.51
   0  -8 -16   46.60    3.29
   0  -5 -19    4.31    2.23
   0  -4 -20    2.89    2.16
   0  -3 -20    1.09    2.33
   0  -2 -20    4.15    2.90
   0  -1 -20    9.88    3.10
   0   0 -20    4.17    2.61
   0   1 -19   -2.40    2.73
   0   3 -17   30.07    4.13
   0   4 -16   54.05    4.85
   0   4  -4  176.00    3.77
   0   5 -13    0.13    1.68
   0   5  -7   -1.74    1.21
   1  -6 -14    3.89    1.54
   1  -5 -15   54.51    3.79
   1  -4 -16  106.54    5.42
   1  -2 -17   23.14    3.24
   1  -1 -17  192.31    7.85
   1   1 -16   44.68    4.17
   1   2 -15   16.74    2.93
   1   3 -13   35.46    3.35
   1   3  -6   55.04    2.65
   2  -2  -9    6.34    1.45
   2  -1 -11  178.80    5.63
   2  -1 -10    1.55    1.27
   2  -1  -9  228.86    5.61
   2   0 -10  271.55    6.69
   2   0  -9   98.97    3.87
   2   0  -8    6.20    1.29
  -7   8  -8    0.27    1.05
  -6   8  -8   18.21    1.88
  -5   8 -15    0.65    1.96
  -5   8 -14    6.68    2.21
  -5   8  -9    0.86    1.29
  -4   7  -5   11.68    1.37
  -3   7 -15    0.87    2.38
  -2   4 -20    8.31    3.47
  -2   6 -16   -0.96    2.41
  -2   7 -11    0.11    1.50
  -2   7 -10    0.85    1.21
  -1   1 -21   24.91    4.09
  -1   2 -20   24.60    4.15
  -1   3 -19   15.93    3.74
  -1   4 -18   -0.90    2.40
  -1   5 -16   68.34    5.33
  -1   5  -4  441.59    5.85
  -1   6 -13  113.09    5.66
  -1   6 -12   21.59    2.92
  -1   6 -11    5.36    2.00
  -1   6  -8  134.26    4.71
   0  -9 -13   20.63    1.86
   0  -7 -17   -0.48    1.54
   0  -6 -18   23.52    3.08
   0   0 -19   -0.87    2.59
   0   4 -15   51.73    4.50
   0   5 -12    0.29    1.60
   0   5 -11  149.13    5.82
   0   5 -10  304.39    7.82
   0   5  -9  217.74    6.28
   0   5  -8    7.62    1.51
   1  -6 -13   51.58    3.04
   1  -5 -14   15.67    2.19
   1  -4 -15   23.28    2.80
   1  -2 -16   10.34    2.68
   1  -1 -16  134.77    6.34
   1   0 -16   44.60    4.10
   1   1 -15   46.56    3.93
   1   2 -14   56.53    4.23
   1   3 -12   40.91    3.33
   1   3 -11   -0.01    1.92
   1   3  -7   89.29    3.57
  -6   8 -15    4.56    2.41
  -6   8 -14    5.28    2.10
  -6   8  -9   30.38    2.54
  -5   8 -13    1.28    1.71
  -5   8 -12    3.24    1.86
  -5   8 -11    0.02    1.63
  -5   8 -10   13.17    2.10
  -4   6 -19    0.45    2.68
  -4   7 -17   80.81    5.88
  -4   7 -16   21.57    3.62
  -3   6 -18   82.18    6.16
  -3   7 -14   12.27    2.75
  -3   7  -7  203.34    5.20
  -2   3 -21   11.21    3.45
  -2   5 -18   -0.85    2.48
  -2   6 -15   28.36    3.82
  -2   6  -5  208.22    4.44
  -1  -9 -18    0.17    1.40
  -1   4 -17   17.19    3.53
  -1   5 -15  121.37    6.44
  -1   6 -10   65.90    3.77
  -1   6  -9   12.71    1.92
   0  -9 -12    1.82    1.06
   0  -8 -15   17.32    2.13
   0  -5 -18    5.52    2.22
   0  -3 -19    1.30    1.94
   0  -2 -19    8.74    2.75
   0  -1 -19    0.97    2.32
   0   1 -18   29.53    3.98
   0   2 -17    6.48    2.71
   0   3 -16   -0.07    2.12
   0   4 -14   25.04    3.10
   0   4 -13   23.25    3.01
   0   4  -5  875.82    9.03
   1  -6 -12  116.12    4.10
   1  -3 -15   14.14    2.49
   1  -2 -15   -0.13    1.74
   1  -1 -15    4.74    2.15
   1   0 -15   -0.41    1.83
   1   1 -14   89.70    4.94
   1   2 -13   13.78    2.38
   1   2 -12    7.26    2.32
   1   2  -5   11.98    1.34
   1   3  -9  103.21    4.24
   1   3  -8  718.93   10.09
  -7   8 -14    3.40    1.87
  -7   8 -10   90.79    4.16
  -7   8  -9    4.21    1.32
  -6   8 -13   -0.58    1.61
  -6   8 -12    2.92    1.75
  -5   7 -17   35.58    4.48
  -5   7  -5    4.21    1.08
  -4   7 -15    1.47    2.28
  -4   7  -6  315.92    5.82
  -3   5 -19   73.76    6.06
  -3   7 -13    4.30    2.05
  -3   7 -12    6.77    2.12
  -3   7 -11   19.32    2.58
  -3   7 -10    5.74    1.80
  -3   7  -9   58.33    3.37
  -3   7  -8    5.62    1.52
  -2   2 -21    0.16    2.87
  -2   3 -20   -0.36    2.34
  -2   4 -19   -1.49    2.23
  -2   5 -17   11.48    3.00
  -2   6 -14  111.61    5.97
  -1  -6 -20    4.80    2.26
  -1  -3 -21    1.90    2.56
  -1  -2 -21    4.03    2.49
  -1  -1 -21   10.69    3.15
  -1   1 -20   73.88    5.91
  -1   2 -19   -1.17    2.39
  -1   3 -18    3.66    2.62
  -1   4 -16  166.65    7.75
  -1   5 -14    6.54    2.40
  -1   5  -5  292.66    5.25
   0  -9 -11   79.76    2.80
   0  -9 -10  136.70    3.27
   0  -8 -14    3.21    1.36
   0  -7 -16   17.23    2.34
   0  -6 -17   91.59    4.96
   0  -4 -18    5.02    2.44
   0  -3 -18    3.18    2.47
   0  -2 -18   39.75    4.29
   0   0 -18   -0.05    2.22
   0   1 -17  143.18    6.99
   0   2 -16   40.45    4.19
   0   3 -15   17.17    2.84
   0   4 -12   -0.45    1.79
   1  -6 -11    3.16    1.19
   1  -6 -10   42.21    2.38
   1  -5 -13   12.67    2.00
   1  -4 -14   -0.19    1.49
   1  -3 -14   41.56    3.28
   1  -1 -14    1.48    1.86
   1   0 -14   27.58    2.96
   1   1 -13    1.83    1.64
   1   2 -11  233.88    6.86
   1   2  -6  140.44    3.89
  -8   8 -11    1.54    1.37
  -7   8 -13    7.09    2.04
  -7   8 -12    0.90    1.49
  -5   7 -16   24.59    3.76
  -4   6 -18    2.63    2.42
  -4   7 -14   12.14    2.82
  -3   3 -21   -0.17    2.87
  -3   4 -20    2.47    2.72
  -3   5 -18    9.11    3.41
  -3   6 -16    2.65    2.25
  -2   1 -21   33.99    4.73
  -2   4 -18    9.00    2.95
  -2   5 -16    5.57    2.52
  -2   6 -13  196.47    7.27
  -2   6 -12   18.50    2.76
  -2   6  -6   61.80    2.77
  -1 -10 -15    4.78    1.50
  -1  -9 -17   14.60    2.20
  -1  -8 -18    5.90    1.90
  -1  -7 -19    1.12    1.96
  -1  -5 -20    2.35    2.31
  -1  -1 -20   -0.16    2.92
  -1   0 -20   76.31    5.90
  -1   1 -19   54.51    5.29
  -1   2 -18   16.13    3.53
  -1   3 -17    2.22    2.52
  -1   4 -15   25.43    3.60
  -1   5 -13    4.44    1.87
  -1   5 -12   13.50    2.42
   0  -7 -15    5.80    1.74
   0  -6 -16   18.70    2.70
   0  -5 -17   72.06    4.70
   0   0 -17   57.05    4.63
   0   1 -16    6.00    2.93
   0   2 -15   99.74    5.64
   0   3 -14   75.89    4.69
   0   4 -11    7.48    1.89
   0   4 -10   33.92    2.99
   0   4  -7 1612.32   14.22
   0   4  -6 3351.90   18.94
   1  -6  -9   36.76    2.00
   1  -6  -8  188.89    3.73
   1  -5 -12  217.09    5.78
   1  -4 -13   36.54    2.89
   1  -2 -14    2.71    1.59
   1   0 -13   16.80    2.41
   1   1 -12   -1.32    1.46
   1   2 -10  200.67    5.95
   1   2  -9  313.08    6.95
   1   2  -8 1272.78   13.01
   1   2  -7  877.11   10.08
  -6   7  -5  119.21    3.09
  -5   7 -15    0.33    2.07
  -4   5 -19    7.97    3.28
  -4   6 -17    7.20    2.60
  -4   7 -13    1.19    2.06
  -4   7 -12    7.49    2.20
  -4   7  -7  277.42    5.91
  -3   4 -19    2.71    2.97
  -3   6 -15   16.22    2.91
  -2   2 -20    7.42    2.88
  -2   3 -19    0.26    2.55
  -2   4 -17   16.73    3.70
  -2   5 -15    0.77    2.45
  -2   6 -11   16.47    2.30
  -2   6 -10   -1.06    1.48
  -2   6  -9  109.88    4.47
  -2   6  -8   42.45    2.78
  -2   6  -7   -0.05    1.07
  -1  -6 -19   12.67    2.66
  -1  -4 -20   44.94    4.37
  -1  -3 -20   24.49    3.59
  -1  -2 -20   17.17    3.17
  -1   0 -19    9.65    3.40
  -1   3 -16    9.15    3.00
  -1   4 -14    5.15    2.30
  -1   5 -11   16.13    2.32
  -1   5 -10   84.80    4.25
  -1   5  -6    1.75    0.91
   0  -8 -13    3.70    1.31
   0  -4 -17   70.99    4.64
   0  -3 -17   19.31    3.14
   0  -2 -17  102.14    5.78
   0  -1 -17   70.17    4.97
   0   0 -16    4.01    2.43
   0   3 -13   -0.45    1.57
   0   4  -9    5.57    1.46
   0   4  -8    0.89    1.39
   1  -5 -11  409.87    7.33
   1  -4 -12   -0.99    1.17
   1  -3 -13    5.93    1.54
   1  -2 -13    4.39    1.68
   1  -1 -13   70.46    4.10
   1   0 -12    9.50    1.95
   1   1 -11   93.94    4.26
   1   1 -10    2.66    1.74
   1   1  -5  573.07    6.65
  -7   7  -5   36.54    1.80
  -6   7 -16    3.86    2.13
  -5   6 -18    0.10    2.36
  -5   7 -14    2.29    2.21
  -5   7  -6    7.19    1.42
  -4   4 -20   11.89    3.69
  -4   6 -16    0.29    2.33
  -4   7 -11    1.33    1.61
  -4   7 -10   -0.67    1.27
  -4   7  -9    0.76    1.31
  -4   7  -8  170.64    5.05
  -3   2 -21    1.67    2.90
  -3   3 -20    0.02    2.30
  -3   5 -17   16.42    3.29
  -3   6 -14    1.88    2.00
  -2   0 -21   96.38    6.79
  -2   1 -20   13.96    3.78
  -2   2 -19    2.92    3.11
  -2   3 -18   57.94    5.12
  -2   5 -14   30.82    3.53
  -1 -10 -14    9.82    1.48
  -1  -8 -17    3.89    1.64
  -1  -7 -18   -0.51    1.71
  -1  -5 -19    5.31    2.50
  -1  -1 -19   18.60    3.32
  -1   1 -18    3.74    2.59
  -1   2 -17    4.34    2.49
  -1   4 -13   27.10    3.16
  -1   5  -9    4.59    1.47
  -1   5  -8  136.70    4.51
  -1   5  -7   13.58    1.58
   0  -8 -12    5.13    1.30
   0  -7 -14   47.41    3.07
   0  -6 -15    1.72    1.50
   0  -5 -16  157.15    6.21
   0  -4 -16  100.77    5.21
   0  -1 -16   35.78    3.78
   0   1 -15  360.41    9.85
   0   2 -14  228.71    7.66
   0   3 -12  117.08    5.17
   0   3 -11   -1.66    1.54
   1  -5 -10  137.23    4.06
   1  -3 -12    0.59    1.34
   1  -2 -12   13.51    2.13
   1  -1 -12  321.72    7.71
   1   0 -11  229.36    6.34
   1   1  -9  960.08   11.62
   1   1  -8  192.91    5.09
   1   1  -7  185.68    4.57
   1   1  -6    4.46    1.05
  -6   6 -18   33.87    4.36
  -6   7 -15    0.63    1.75
  -6   7 -14    1.55    1.83
  -5   5 -19   10.45    3.35
  -5   6 -17    0.79    2.15
  -5   7 -13   10.13    2.46
  -5   7 -12   24.18    2.92
  -5   7  -7  185.32    4.81
  -4   3 -21   18.47    3.84
  -4   5 -18    1.74    2.43
  -4   6 -15   19.13    3.29
  -3   4 -18   11.56    3.12
  -3   5 -16    4.07    2.50
  -3   6 -13   25.47    2.94
  -3   6 -12    0.60    1.71
  -3   6  -5  305.56    5.18
  -2  -5 -21   60.16    5.19
  -2  -4 -21   45.09    4.76
  -2  -3 -21   10.01    3.15
  -2  -2 -21    0.81    2.60
  -2   0 -20  131.19    7.61
  -2   4 -16   -0.38    2.18
  -2   5 -13   28.55    3.20
  -1  -6 -18    0.59    1.87
  -1  -4 -19   17.21    3.08
  -1  -3 -19   34.56    3.89
  -1  -2 -19   14.72    3.04
  -1   0 -18   34.57    4.02
  -1   1 -17   71.85    5.28
  -1   2 -16    5.86    2.68
  -1   3 -15    0.40    1.76
  -1   4 -12   77.14    4.54
   0  -5 -15    0.71    1.61
   0  -3 -16   39.18    3.53
   0  -2 -16   11.04    2.44
   0   0 -15  163.65    6.59
   0   1 -14  458.85   10.48
   0   2 -13   31.08    3.08
   0   3 -10   31.22    2.55
   0   3  -5  146.54    3.60
   1  -5  -9    4.85    1.16
   1  -5  -8    3.47    0.99
   1  -5  -7   25.11    1.49
   1  -4 -10  260.01    5.66
   1  -3 -11   83.94    3.68
   1  -2 -11    3.28    1.59
   1  -1 -11   81.16    3.81
   1   0 -10    0.09    1.09
  -7   7 -15   18.09    2.97
  -6   7 -13    1.42    1.77
  -6   7  -6  138.45    3.76
  -5   6 -16    0.23    2.31
  -5   7 -11    2.48    1.61
  -5   7 -10   13.93    1.97
  -5   7  -9    0.96    1.19
  -5   7  -8  231.93    5.72
  -4   4 -19    2.45    2.57
  -4   5 -17   33.69    4.25
  -4   6 -14    0.49    2.28
  -3  -1 -22    6.19    3.33
  -3   1 -21   17.51    3.58
  -3   2 -20   15.11    3.37
  -3   3 -19    0.46    2.55
  -3   4 -17    5.13    3.16
  -3   5 -15   61.54    4.87
  -3   6 -11  149.13    5.70
  -3   6  -6   26.53    1.92
  -2  -7 -20    6.54    2.47
  -2  -1 -20   -0.97    2.82
  -2   1 -19    1.44    2.55
  -2   2 -18   97.86    6.27
  -2   3 -17   71.09    5.37
  -2   4 -15    1.66    2.08
  -2   5 -12   10.71    2.06
  -1 -10 -13   25.02    2.00
  -1  -9 -15    5.62    1.47
  -1  -8 -16   26.22    2.67
  -1  -7 -17   -0.14    1.63
  -1  -5 -18    0.78    2.24
  -1  -2 -18   20.20    3.37
  -1  -1 -18   -2.00    1.97
  -1   3 -14   42.49    3.73
  -1   4 -11  270.38    7.42
   0  -8 -11   13.93    1.57
   0  -7 -13   35.20    2.50
   0  -6 -14   -0.32    1.28
   0  -4 -15   15.15    2.38
   0  -3 -15   29.45    3.12
   0  -2 -15   -2.21    1.67
   0  -1 -15   -2.50    1.61
   0   0 -14    0.13    2.06
   0   1 -13  101.24    5.03
   0   2 -12   51.30    3.55
   0   3  -9   11.82    1.70
   0   3  -8   -0.64    1.09
   0   3  -7  657.02    8.77
   0   3  -6  485.21    6.97
   1  -4  -9    5.48    1.22
   1  -3 -10   43.34    2.60
   1  -2 -10  188.40    5.14
   1  -1 -10   14.71    1.77
   1   0  -9   12.91    1.64
   1   0  -8  399.67    6.81
   1   0  -7   75.83    2.93
   1   0  -6   -0.85    0.87
  -8   7 -14    2.53    1.86
  -7   7 -14    1.41    1.75
  -7   7 -13    2.83    1.91
  -7   7  -6   44.50    2.27
  -6   5 -19   77.99    6.27
  -6   6 -17    6.24    2.47
  -6   7 -12    1.11    1.82
  -6   7 -11   42.55    3.37
  -6   7  -7   12.34    1.64
  -5   4 -20    8.46    3.17
  -5   5 -18    2.55    2.36
  -5   6 -15    0.42    2.37
  -4   2 -21    0.48    2.48
  -4   3 -20   -1.52    2.25
  -4   4 -18   41.89    4.77
  -4   5 -16   19.05    3.46
  -4   6 -13   37.80    3.59
  -3  -2 -22   -0.53    2.41
  -3   0 -21    9.37    3.12
  -3   3 -18   23.86    4.09
  -3   5 -14   13.67    2.82
  -3   6 -10    2.12    1.41
  -3   6  -9   18.41    2.09
  -3   6  -8    9.07    1.60
  -3   6  -7   23.27    1.98
  -2 -10 -17   13.74    2.19
  -2  -9 -18    0.30    1.58
  -2  -8 -19   42.30    3.93
  -2  -6 -20    3.04    2.32
  -2  -5 -20   32.63    4.05
  -2  -3 -20   25.93    3.82
  -2  -2 -20   16.58    3.53
  -2   0 -19    6.59    3.18
  -2   4 -14   -1.48    1.79
  -2   5 -11   10.90    2.06
  -1  -6 -17   51.57    3.97
  -1  -4 -18   17.67    2.94
  -1  -3 -18    1.16    2.00
  -1  -1 -17   11.53    2.87
  -1   0 -17   25.08    3.40
  -1   1 -16   -3.18    2.02
  -1   2 -15   38.40    3.63
  -1   3 -13  141.12    5.87
  -1   4 -10  212.25    6.14
   0  -8 -10  165.86    3.90
   0  -7 -12   29.06    2.26
   0  -5 -14   55.54    3.47
   0  -1 -14  135.80    5.66
   0   2 -11  116.79    4.75
   1  -4  -8   81.06    2.77
   1  -3  -9   82.10    3.22
   1  -2  -9   35.68    2.34
   1  -1  -9    4.64    1.20
   1  -1  -8  394.69    6.57
  -8   7 -13    1.30    1.65
  -7   6 -17    6.63    2.70
  -7   7  -7   21.16    1.89
  -6   6 -16    0.03    2.05
  -6   7 -10   29.01    2.66
  -6   7  -9    2.70    1.32
  -6   7  -8    1.81    1.17
  -5   4 -19   23.13    4.07
  -5   5 -17    7.04    2.90
  -5   6 -14   36.33    3.81
  -4   0 -22   13.75    3.54
  -4   3 -19   -2.40    2.54
  -4   6 -12   28.25    2.96
  -3   1 -20    7.45    3.11
  -3   2 -19   78.60    5.97
  -3   4 -16  127.34    6.56
  -3   5 -13   28.60    3.17
  -2  -7 -19   24.24    3.26
  -2  -4 -20  133.02    7.01
  -2  -1 -19    1.92    2.69
  -2   1 -18   -2.92    2.19
  -2   2 -17   75.45    5.39
  -2   3 -15   -2.42    1.86
  -2   4 -13   -1.81    1.73
  -2   5 -10  188.86    5.90
  -2   5  -9  542.68    9.30
  -2   5  -8  160.58    4.84
  -2   5  -6   28.58    1.93
  -2   5  -5  707.84    7.81
  -1 -10 -12    0.73    1.02
  -1  -9 -14   16.35    1.97
  -1  -8 -15   21.86    2.50
  -1  -7 -16    0.39    1.55
  -1  -5 -17   69.76    4.65
  -1  -2 -17    5.75    2.55
  -1   0 -16  121.89    6.16
  -1   1 -15  412.37   10.42
  -1   2 -14   26.39    3.03
  -1   3 -12  513.07   10.43
  -1   4  -9   39.57    2.75
  -1   4  -8  107.04    4.14
  -1   4  -7 2052.24   15.45
  -1   4  -6 2203.72   14.82
  -1   4  -5  374.50    5.64
   0  -6 -13   35.83    2.65
   0  -4 -14   26.16    2.74
   0  -3 -14  294.58    7.86
   0  -2 -14  142.51    5.59
   0   0 -13   49.37    3.51
   0   1 -12   21.04    2.41
   0   2 -10   -3.05    1.19
   1  -4  -7   89.06    2.62
   1  -2  -8  638.70    8.07
   1  -1  -7  143.20    3.70
   1  -1  -6   13.07    1.28
  -9   7 -12   -0.48    1.28
  -8   7 -12    4.86    1.76
  -8   7  -7   -0.17    0.97
  -7   6 -16   19.02    3.16
  -7   7 -10   89.56    4.27
  -7   7  -9    3.65    1.49
  -7   7  -8    7.71    1.53
  -6   5 -18   31.87    4.10
  -5   3 -20   28.36    4.50
  -4   1 -21    0.26    2.46
  -4   2 -20    1.52    2.42
  -4   4 -17   -1.75    2.71
  -4   5 -15   74.25    5.00
  -4   6 -11   16.24    2.29
  -4   6  -5   31.59    1.83
  -3  -2 -21    4.41    2.58
  -3   0 -20   -1.65    2.32
  -3   1 -19   84.98    6.27
  -3   2 -18  261.42    9.95
  -3   3 -17   55.57    4.81
  -3   4 -15   62.01    4.85
  -3   5 -12  129.79    5.50
  -2 -10 -16   18.10    2.24
  -2  -8 -18   15.46    2.66
  -2  -6 -19   47.81    4.28
  -2  -3 -19   18.19    3.44
  -2  -2 -19   31.15    3.84
  -2   0 -18   18.60    3.25
  -2   1 -17    5.76    2.92
  -2   2 -16   -1.05    2.24
  -2   4 -12   60.37    3.95
  -2   5  -7   10.44    1.37
  -1  -6 -16   14.41    2.44
  -1  -4 -17   53.16    4.07
  -1  -3 -17    1.98    1.96
  -1  -1 -16   29.27    3.39
  -1   2 -13    2.32    2.01
  -1   3 -11  284.91    7.45
   0  -8  -9   42.01    1.90
   0  -7 -11    9.04    1.48
   0  -6 -12    3.02    1.43
   0  -5 -13   17.61    2.18
   0  -1 -13    7.56    1.86
   0   0 -12   12.55    2.23
   0   1 -11   11.64    1.85
   0   2  -8  569.10    8.46
   1  -3  -7   15.13    1.36
  -9   7 -11    2.25    1.35
  -9   7 -10   -0.25    1.22
  -8   6 -16   50.63    4.52
  -8   7 -10   14.83    2.04
  -8   7  -9   17.52    1.91
  -8   7  -8    3.01    1.18
  -7   5 -18   41.04    4.66
  -6   4 -19   15.85    3.71
  -6   5 -17    2.02    2.45
  -5   2 -21    3.26    2.81
  -5   4 -18   97.48    6.37
  -5   5 -16    9.48    2.61
  -5   6 -12  115.07    5.31
  -4  -1 -22    3.74    2.76
  -4   0 -21    0.89    2.54
  -4   3 -18   -1.63    2.63
  -4   5 -14    4.26    2.36
  -4   6 -10    0.36    1.15
  -4   6  -9    4.95    1.56
  -4   6  -8  251.85    5.98
  -4   6  -7  438.72    7.30
  -4   6  -6   16.19    1.72
  -3  -8 -20   21.54    3.20
  -3  -6 -21    5.35    2.50
  -3  -5 -21   46.61    4.79
  -3  -4 -21    5.91    2.98
  -3  -3 -21    2.54    2.38
  -3  -1 -20    1.56    2.89
  -3   3 -16    1.31    2.56
  -3   5 -11   28.10    2.90
  -2  -9 -17    1.87    1.57
  -2  -7 -18    4.58    2.01
  -2  -5 -19    4.32    2.39
  -2  -4 -19   59.74    4.79
  -2  -1 -18    3.67    2.66
  -2   3 -14   82.96    4.91
  -1 -10 -11    3.18    1.08
  -1  -9 -13   12.90    1.78
  -1  -7 -15   -1.06    1.50
  -1  -5 -16   13.00    2.57
  -1  -3 -16   21.37    2.86
  -1  -2 -16   -0.03    1.86
  -1   0 -15  429.77   10.31
  -1   1 -14  235.61    7.49
  -1   3 -10    3.85    1.69
   0  -4 -13    0.65    1.27
   0  -3 -13  143.42    5.23
   0  -2 -13  102.90    4.57
   0  -1 -12   22.46    2.56
   0   1 -10  194.63    5.55
   0   2  -7   16.78    1.69
   0   2  -6  197.68    4.28
   0   2  -5  119.07    3.05
  -7   6 -15    4.89    2.06
  -6   3 -20    6.10    3.19
  -6   6 -13  132.23    5.97
  -5   2 -20   13.05    3.49
  -5   3 -19    9.36    3.08
  -5   5 -15   -0.80    2.32
  -5   6 -11   28.44    2.76
  -4  -3 -22   17.17    3.84
  -4  -2 -22   12.70    3.41
  -4   1 -20    3.51    2.81
  -4   2 -19    0.74    2.53
  -4   4 -16  222.25    8.55
  -4   5 -13   -0.19    1.74
  -3  -7 -20   14.10    2.89
  -3  -2 -20    0.27    2.71
  -3   0 -19   10.46    2.98
  -3   1 -18  155.06    7.65
  -3   2 -17  131.62    6.79
  -3   4 -14   29.98    3.18
  -3   5 -10  290.31    7.24
  -2 -11 -14   42.40    2.60
  -2  -6 -18    1.23    2.11
  -2  -2 -18   18.12    3.09
  -2   0 -17   38.87    3.88
  -2   1 -16    5.14    2.12
  -2   2 -15   14.61    2.76
  -2   3 -13  528.90   10.99
  -2   4 -11   -0.26    1.58
  -1  -8 -14  178.33    5.53
  -1  -4 -16   14.47    2.45
  -1  -1 -15    6.72    2.32
  -1   2 -12   58.53    3.66
   0  -7 -10    4.32    1.23
   0  -6 -11    0.07    1.23
   0  -5 -12    2.27    1.25
   0  -4 -12   -0.73    1.08
   0  -2 -12   -0.05    1.55
   0   0 -11   40.47    2.78
   0   1  -9 1946.37   16.03
  -8   6 -15    0.20    1.83
  -7   4 -19   83.30    6.49
  -7   5 -17    1.60    2.35
  -7   6 -14   -1.38    1.62
  -6   2 -21   11.11    3.34
  -6   4 -18   12.98    3.34
  -6   5 -16   -2.52    1.86
  -6   6 -12   60.41    4.03
  -5   1 -21    6.96    2.96
  -5   4 -17    6.72    2.79
  -5   6 -10    0.57    1.33
  -4  -4 -22   17.75    3.48
  -4  -1 -21    0.26    2.41
  -4   0 -20   -2.75    2.50
  -4   2 -18   20.08    3.78
  -4   3 -17   96.77    6.06
  -4   4 -15  274.05    9.13
  -3 -11 -17    4.49    1.58
  -3 -10 -18    4.40    1.69
  -3  -9 -19   25.24    3.10
  -3  -6 -20   -0.49    2.20
  -3  -5 -20   46.32    4.58
  -3  -4 -20   24.08    3.82
  -3  -3 -20    1.46    2.40
  -3  -1 -19   14.32    3.33
  -3   3 -15   -2.44    1.55
  -3   4 -13    0.25    1.51
  -3   5  -9  557.86    9.29
  -2 -10 -15    4.05    1.44
  -2  -9 -16    9.38    1.88
  -2  -8 -17    4.39    1.79
  -2  -5 -18    1.02    1.93
  -2  -4 -18   16.87    2.83
  -2  -3 -18    7.10    2.39
  -2  -1 -17   30.00    3.71
  -2   2 -14  343.59    9.22
  -2   4 -10  130.16    4.83
  -1  -9 -12   16.31    1.71
  -1  -6 -15    0.77    1.49
  -1  -5 -15   42.49    3.33
  -1  -2 -15   25.00    2.80
  -1   0 -14   38.66    3.38
  -1   1 -13   47.08    3.51
  -1   2 -11   -0.36    1.49
  -1   3  -8 2135.24   16.35
   0  -3 -12   22.57    2.16
   0  -1 -11  192.57    5.51
   0   0 -10   27.77    2.26
   0   1  -8  511.30    7.75
  -8   5 -17   19.04    3.37
  -8   6 -14    4.87    2.09
  -7   3 -20   12.86    3.66
  -7   5 -16    0.33    2.06
  -7   6 -13    9.47    2.40
  -6   3 -19   11.75    3.37
  -6   5 -15   22.97    3.53
  -6   6 -11    0.05    1.55
  -5  -1 -22   13.08    3.51
  -5   0 -21   19.27    4.00
  -5   2 -19    9.10    3.30
  -5   4 -16   59.05    4.95
  -5   5 -14  125.39    5.98
  -5   6  -9   58.24    3.28
  -5   6  -5    3.35    1.01
  -4  -3 -21    0.27    2.60
  -4  -2 -21    1.03    2.38
  -4   1 -19   34.20    4.28
  -4   5 -12  101.11    4.82
  -3  -8 -19   30.94    3.50
  -3  -2 -19    6.13    2.99
  -3   0 -18   -2.69    2.10
  -3   1 -17   -0.33    2.20
  -3   2 -16    5.06    2.33
  -3   4 -12   88.99    4.61
  -3   5  -8   83.12    3.54
  -3   5  -7   84.53    3.27
  -2  -7 -17    1.31    1.77
  -2  -2 -17   77.32    5.08
  -2   0 -16    4.77    2.16
  -2   1 -15    2.01    2.03
  -2   3 -12  622.49   11.22
  -2   4  -9    3.93    1.33
  -1 -10 -10   -0.12    0.83
  -1  -8 -13  106.28    4.09
  -1  -7 -14  151.59    5.21
  -1  -4 -15  219.37    6.97
  -1  -3 -15  136.37    5.65
  -1  -1 -14   34.77    3.05
  -1   0 -13   64.46    4.01
  -1   1 -12    3.98    1.54
  -1   3  -7 3444.64   19.26
   0  -7  -9  120.79    3.26
   0  -6 -10    7.21    1.41
   0  -5 -11  135.24    4.28
   0  -4 -11   19.54    1.95
   0  -3 -11   14.50    1.84
   0  -2 -11  114.10    4.20
   0   0  -9  208.17    5.23
   0   1  -7  152.93    3.98
  -9   6 -14    1.38    1.65
  -8   6 -13    6.64    2.18
  -7   4 -18   21.06    3.56
  -7   6 -12   39.11    3.43
  -6   1 -21    1.06    2.89
  -6   2 -20   -0.18    2.35
  -6   4 -17   11.52    2.85
  -6   6 -10   -0.32    1.17
  -5  -2 -22    3.28    2.81
  -5   1 -20   19.02    3.60
  -5   5 -13   80.64    4.71
  -5   6  -7  379.23    6.72
  -5   6  -6   55.86    2.52
  -4  -7 -21    8.99    2.85
  -4  -6 -21    1.90    2.50
  -4  -5 -21    0.98    2.50
  -4  -4 -21   14.56    3.39
  -4  -1 -20    4.53    2.65
  -4   0 -19    5.03    3.03
  -4   2 -17    0.14    2.80
  -4   3 -16  246.06    8.74
  -4   4 -14   30.22    3.25
  -4   5 -11  163.11    5.70
  -3  -9 -18    4.57    2.03
  -3  -7 -19   -0.19    1.92
  -3  -6 -19   11.76    2.85
  -3  -4 -19    4.29    2.66
  -3  -3 -19   17.04    3.19
  -3   3 -14    3.75    1.85
  -3   5  -6    1.69    1.02
  -3   5  -5   35.91    1.89
  -2 -11 -13   21.89    1.90
  -2  -8 -16    6.23    1.93
  -2  -6 -17   29.28    3.09
  -2  -5 -17   21.81    3.10
  -2  -4 -17   28.77    3.39
  -2  -3 -17    4.93    2.14
  -2  -1 -16    1.28    2.21
  -2   2 -13  768.79   12.77
  -2   3 -11  313.55    7.66
  -2   4  -8   21.23    1.86
  -2   4  -7    1.69    1.06
  -1  -6 -14   71.24    3.76
  -1  -2 -14   55.95    3.65
  -1   2 -10   57.66    3.13
  -1   3  -6 1278.38   10.83
  -1   3  -5   27.67    1.72
   0  -1 -10   12.86    1.62
   0   1  -6   46.98    2.10
  -9   6 -13    4.52    1.87
  -8   4 -18    0.35    2.42
  -8   5 -16    1.95    2.13
  -8   6 -12   19.12    2.57
  -7   3 -19    7.08    3.09
  -7   5 -15    5.46    2.47
  -6  -1 -22   27.03    4.61
  -6   3 -18   46.09    4.79
  -6   4 -16    0.06    2.30
  -6   6  -9    4.71    1.40
  -5  -4 -22    3.48    2.87
  -5  -3 -22    3.99    2.70
  -5   0 -20   24.78    4.21
  -5   2 -18    0.59    2.88
  -5   3 -17   40.64    4.40
  -5   4 -15   60.21    4.57
  -5   5 -12    5.20    1.88
  -4  -2 -20   16.90    3.33
  -4   1 -18   41.84    4.34
  -4   3 -15   24.81    3.43
  -4   4 -13   25.45    2.96
  -4   5 -10   14.31    2.14
  -3 -11 -16   10.92    1.89
  -3 -10 -17    9.43    2.02
  -3  -5 -19   -1.64    1.88
  -3  -2 -18  111.32    6.32
  -3   0 -17   66.13    4.78
  -3   1 -16    8.15    2.27
  -3   2 -15    1.60    1.81
  -3   3 -13    5.86    2.08
  -3   4 -11  172.51    5.94
  -2 -10 -14   -0.19    1.12
  -2  -9 -15   13.40    2.10
  -2  -7 -16   20.69    2.66
  -2  -2 -16    5.22    2.26
  -2   0 -15  106.17    5.26
  -2   1 -14    6.35    2.04
  -2   4  -6   26.93    1.84
  -2   4  -5  476.53    6.16
  -1 -10  -9    1.38    0.79
  -1  -9 -11    2.10    1.11
  -1  -8 -12    1.15    1.14
  -1  -7 -13  209.63    5.72
  -1  -5 -14   -0.56    1.42
  -1  -4 -14  382.95    8.63
  -1  -3 -14  494.40    9.94
  -1  -1 -13    2.36    1.51
  -1   0 -12   18.90    2.44
  -1   1 -11   69.94    3.59
  -1   2  -9   13.44    1.66
   0  -7  -8  826.11    7.42
   0  -6  -9    7.46    1.34
   0  -5 -10   85.37    3.22
   0  -3 -10  104.41    3.73
   0  -2 -10    7.36    1.33
   0  -1  -9   52.27    2.70
   0   0  -8  251.72    5.25
 -10   6 -12   10.83    2.13
  -9   5 -16    2.91    2.07
  -9   6 -12    0.70    1.51
  -8   5 -15    1.71    1.96
  -8   6 -11   10.25    2.16
  -7   1 -21    0.02    2.72
  -7   2 -20   -2.06    2.06
  -7   4 -17    0.75    1.95
  -7   6 -10    1.71    1.41
  -6   0 -21   28.27    4.15
  -6   1 -20    2.93    2.85
  -6   2 -19    0.29    2.44
  -6   6  -8   46.82    2.69
  -6   6  -7   -1.16    1.01
  -6   6  -6   63.01    2.69
  -6   6  -5   27.99    1.78
  -5  -2 -21   10.99    3.27
  -5   1 -19    0.54    2.38
  -5   4 -14    1.09    2.00
  -4  -8 -20   10.30    2.67
  -4  -4 -20   10.18    3.17
  -4  -3 -20   19.07    3.46
  -4  -1 -19   -1.54    2.13
  -4   0 -18   -0.88    2.54
  -4   2 -16    1.99    2.44
  -4   5  -9   70.94    3.49
  -3  -8 -18    0.77    1.59
  -3  -7 -18    1.89    2.14
  -3  -3 -18   96.52    5.92
  -3  -1 -17  120.92    6.25
  -3   2 -14   69.28    4.46
  -3   4 -10 1131.07   13.60
  -2  -6 -16   14.49    2.56
  -2  -5 -16   -0.06    1.65
  -2  -4 -16    7.08    2.21
  -2  -3 -16   12.15    2.31
  -2  -1 -15    5.91    2.24
  -2   2 -12  270.89    7.30
  -2   3 -10    5.72    1.49
  -1  -6 -13   60.67    3.36
  -1  -2 -13   60.34    3.61
  -1   1 -10   -1.33    1.31
  -1   2  -8   38.66    2.53
   0   0  -7   23.96    1.72
 -10   6 -11   19.83    2.36
  -9   5 -15   -0.94    1.77
  -9   6 -11    3.86    1.55
  -8   3 -19   -0.41    2.29
  -8   4 -17   -0.83    2.30
  -8   6 -10   14.65    2.10
  -7   3 -18   22.90    3.74
  -7   4 -16   -0.87    2.35
  -7   5 -14    1.35    1.89
  -7   6  -9    4.00    1.43
  -7   6  -4    9.85    1.11
  -6  -2 -22  103.11    7.07
  -6   3 -17    0.41    2.20
  -6   4 -15    8.59    2.88
  -5  -3 -21    0.17    2.59
  -5  -1 -20   56.55    5.21
  -5   2 -17   31.11    4.10
  -5   5 -11   41.28    3.04
  -4 -11 -18    0.75    1.59
  -4  -7 -20    0.61    1.96
  -4  -6 -20   14.41    2.90
  -4  -5 -20    2.40    2.13
  -4  -2 -19    0.02    2.56
  -4   1 -17   -0.20    2.12
  -4   3 -14   30.21    3.08
  -4   4 -12   52.39    3.57
  -4   5  -8   33.24    2.37
  -3  -9 -17    4.92    1.90
  -3  -6 -18    1.16    2.21
  -3  -5 -18    0.74    2.10
  -3  -4 -18   -1.08    1.82
  -3   0 -16   -0.54    1.66
  -3   1 -15    0.25    1.72
  -3   3 -12    4.21    1.83
  -3   4  -9  368.96    7.46
  -2 -11 -12   30.82    2.03
  -2  -9 -14   19.31    2.26
  -2  -8 -15   56.38    3.53
  -2  -2 -15    0.68    1.79
  -2   0 -14   -0.66    1.44
  -2   1 -13  161.42    5.91
  -2   2 -11   70.26    3.76
  -2   3  -9   23.22    2.05
  -1  -4 -13    0.70    1.60
  -1  -3 -13  199.46    6.01
  -1  -1 -12   35.97    2.77
  -1   0 -11    8.96    1.64
   0  -5  -9   25.27    1.77
   0  -4  -9   30.69    2.00
   0  -3  -9  910.68    9.82
   0  -2  -9  247.26    5.30
   0  -1  -8  404.77    6.41
   0   0  -6 1451.16   10.51
 -10   6 -10   14.57    1.97
  -9   4 -17    0.59    2.14
  -9   6 -10    4.25    1.49
  -8   2 -20    2.45    2.50
  -8   5 -14    2.74    2.10
  -8   6  -9    3.36    1.38
  -7   0 -21    0.62    2.77
  -7   1 -20   -1.30    2.59
  -7   2 -19    5.47    2.99
  -7   5 -13    6.20    2.29
  -7   6  -8    3.14    1.27
  -7   6  -7    5.45    1.36
  -7   6  -6   -0.04    1.16
  -7   6  -5   -0.02    0.93
  -6  -3 -22   10.41    3.22
  -6  -1 -21   92.29    6.56
  -6   0 -20    7.11    3.27
  -6   1 -19   15.82    3.68
  -6   2 -18   13.21    3.18
  -6   5 -12   22.81    2.66
  -5  -5 -21   11.31    3.23
  -5  -4 -21   -0.13    2.22
  -5  -2 -20    1.43    2.93
  -5   0 -19    7.96    2.89
  -5   1 -18   33.25    3.94
  -5   3 -15   55.31    4.51
  -5   4 -13   -0.99    1.66
  -5   5 -10   21.12    2.30
  -4  -9 -19    7.74    2.29
  -4  -3 -19   63.38    5.20
  -4  -1 -18   10.85    2.80
  -4   2 -15   16.77    2.83
  -4   4 -11   64.24    3.78
  -4   5  -7   32.40    2.14
  -4   5  -6   33.75    2.06
  -3 -11 -15   -0.42    1.20
  -3 -10 -16   16.45    2.29
  -3  -8 -17    9.34    2.27
  -3  -2 -17  260.71    8.62
  -3   2 -13  129.90    5.52
  -2 -10 -13   81.37    3.44
  -2  -7 -15    7.76    1.92
  -2  -3 -15   16.29    2.63
  -2  -1 -14   17.75    2.65
  -2   1 -12    0.06    1.64
  -2   3  -8   12.51    1.77
  -1  -9 -10   76.46    2.73
  -1  -8 -11   -0.29    1.02
  -1  -7 -12   77.65    3.36
  -1  -2 -12   45.81    3.11
  -1   2  -7 1178.01   10.85
   0  -6  -8  541.02    6.35
   0  -2  -8 1673.44   12.60
 -10   6  -9    5.16    1.40
  -9   5 -14   32.25    3.45
  -9   6  -9    0.65    1.14
  -9   6  -8   25.89    2.18
  -8   3 -18    4.29    2.41
  -8   4 -16   24.26    3.46
  -8   5 -13   10.45    2.44
  -8   6  -8   38.33    2.56
  -8   6  -7  120.48    3.90
  -8   6  -4    8.13    1.04
  -7   3 -17    3.08    2.62
  -7   4 -15   -1.21    2.40
  -6  -5 -22   -1.01    2.59
  -6  -4 -22    0.16    2.35
  -6  -2 -21   83.61    6.47
  -6   3 -16   28.90    3.54
  -6   4 -14   57.17    4.22
  -6   5 -11    0.36    1.40
  -5  -7 -21   10.30    2.78
  -5  -6 -21    2.72    2.33
  -5  -3 -20   13.53    3.40
  -5  -1 -19   16.05    3.60
  -5   2 -16    4.18    2.81
  -5   5  -9   80.75    3.71
  -4 -10 -18   -1.05    1.64
  -4  -8 -19   13.50    2.59
  -4  -7 -19    4.77    2.52
  -4  -6 -19   12.69    2.98
  -4  -5 -19    1.53    2.34
  -4  -4 -19    5.25    2.50
  -4  -2 -18   50.58    4.65
  -4   0 -17   54.52    4.43
  -4   1 -16    0.82    1.85
  -4   3 -13   19.03    2.46
  -4   5  -5   47.88    2.10
  -4   5  -4   12.60    1.14
  -3  -7 -17   48.50    4.01
  -3  -4 -17   18.01    3.06
  -3  -3 -17   40.84    3.89
  -3  -1 -16   21.07    2.88
  -3   0 -15   45.99    3.65
  -3   1 -14    1.51    1.75
  -3   3 -11   49.13    3.26
  -3   4  -8  136.88    4.22
  -2  -8 -14  329.11    7.57
  -2  -6 -15    0.47    1.38
  -2  -5 -15   23.89    2.76
  -2  -4 -15  275.65    7.71
  -2   0 -13   -0.97    1.46
  -2   2 -10   -0.79    1.23
  -1  -6 -12    7.57    1.52
  -1  -5 -12   29.63    2.35
  -1  -4 -12    3.17    1.49
  -1  -3 -12  104.11    4.23
  -1  -1 -11  238.07    6.05
  -1   0 -10    2.16    1.20
  -1   2  -6   40.95    2.00
   0  -5  -8   82.80    2.70
   0  -3  -8 1104.47    9.95
   0  -1  -7   95.89    2.98
 -10   5 -14   12.88    2.46
  -9   3 -18   28.36    3.97
  -9   4 -16    6.99    2.58
  -9   6  -7    8.56    1.50
  -9   6  -6    2.25    0.99
  -8   1 -20    1.64    2.71
  -8   2 -19   -0.64    2.15
  -8   6  -6   34.84    2.06
  -8   6  -5    8.05    1.17
  -7  -2 -22   26.11    4.23
  -7  -1 -21    8.75    3.16
  -7   2 -18   23.66    3.93
  -7   5 -12   -0.19    1.40
  -6  -3 -21    0.55    2.79
  -6  -1 -20   32.66    4.35
  -6   0 -19   30.63    4.27
  -6   1 -18   67.41    5.46
  -6   2 -17    3.82    2.54
  -5  -9 -20    0.77    2.19
  -5  -4 -20    3.50    2.91
  -5   0 -18   24.49    3.57
  -5   1 -17    0.81    2.15
  -5   3 -14    6.41    2.18
  -5   4 -12   83.84    4.32
  -5   5  -8  258.12    5.91
  -4 -12 -16    1.66    1.49
  -4  -9 -18    3.85    1.91
  -4  -1 -17   12.11    2.97
  -4   2 -14   32.53    3.26
  -4   4 -10  487.77    8.97
  -3  -9 -16   22.93    2.68
  -3  -6 -17   76.36    4.67
  -3  -5 -17   75.42    4.63
  -3   2 -12  151.87    5.60
  -3   3 -10   24.94    2.44
  -3   4  -7  163.26    4.30
  -2 -11 -11    1.74    1.00
  -2  -9 -13    0.60    1.36
  -2  -2 -14   37.05    3.19
  -2   1 -11   93.99    4.11
  -2   3  -7  792.46    9.04
  -1  -7 -11   33.10    2.26
  -1  -2 -11   33.42    2.54
  -1   1  -8  310.73    5.88
  -1   2  -5    3.57    0.86
   0  -4  -8   60.80    2.43
 -10   4 -16   -0.41    1.99
 -10   5 -13   22.17    2.84
  -9   2 -19    6.40    3.04
  -9   5 -13   63.20    4.25
  -8   0 -21    3.11    2.66
  -8   3 -17   18.65    3.24
  -8   4 -15   17.11    2.92
  -8   5 -12    3.02    1.90
  -7  -3 -22    8.71    3.21
  -7   0 -20   17.75    3.56
  -7   1 -19   64.10    5.50
  -7   3 -16   22.33    3.49
  -7   4 -14   16.87    2.98
  -7   5 -11    1.16    1.44
  -6  -4 -21   23.30    3.90
  -6   3 -15   -1.86    1.70
  -6   4 -13   27.91    2.98
  -6   5 -10    3.09    1.24
  -5  -8 -20    0.35    2.19
  -5  -7 -20   11.85    3.06
  -5  -6 -20    2.73    2.65
  -5  -5 -20   26.13    3.72
  -5  -2 -19   13.43    3.04
  -5   2 -15   22.71    3.10
  -4  -8 -18    7.54    2.43
  -4  -4 -18   26.77    3.60
  -4  -3 -18  128.30    6.48
  -4   0 -16   40.84    3.88
  -4   1 -15  117.90    5.66
  -4   3 -12    2.84    1.62
  -4   4  -9  147.40    4.84
  -3 -12 -13    0.08    0.98
  -3 -10 -15   11.38    2.10
  -3  -8 -16   17.42    2.61
  -3  -3 -16   16.08    2.76
  -3  -1 -15   58.64    3.99
  -3   0 -14   -0.69    1.77
  -3   1 -13    8.04    2.07
  -3   4  -6  185.64    4.20
  -2 -10 -12    3.48    1.24
  -2  -7 -14   54.01    3.34
  -2  -6 -14   37.74    2.96
  -2  -4 -14  139.92    5.45
  -2  -3 -14   14.33    2.29
  -2  -1 -13   44.04    3.36
  -2   0 -12    3.60    1.46
  -2   2  -9    2.81    1.18
  -2   3  -6   15.93    1.49
  -1  -9  -9   36.19    1.85
  -1  -8 -10    6.27    1.29
  -1  -3 -11    1.57    1.27
  -1  -1 -10   21.63    1.95
  -1   0  -9   31.41    2.17
   0  -2  -7  876.05    8.34
   0  -1  -6 1525.80   10.32
  -9   1 -20    2.76    2.88
  -9   3 -17   -0.19    2.42
  -9   4 -15    3.11    2.35
  -9   5 -12   35.57    3.24
  -8   2 -18   -0.21    2.62
  -7  -4 -22    2.71    2.57
  -7  -2 -21   35.31    4.47
  -7   2 -17    1.61    2.71
  -6  -5 -21   57.73    5.36
  -6  -2 -20    8.29    3.07
  -6  -1 -19   13.66    3.49
  -6   2 -16    1.62    2.12
  -6   4 -12    7.87    1.96
  -6   5  -9    0.26    1.35
  -5 -10 -19    1.61    2.05
  -5  -3 -19    3.76    2.45
  -5  -1 -18   87.29    5.60
  -5   0 -17   72.14    4.98
  -5   1 -16    0.94    2.02
  -5   3 -13    0.59    1.67
  -5   4 -11   20.34    2.30
  -5   5  -7   33.38    2.25
  -4 -10 -17   36.87    3.35
  -4  -7 -18   94.79    5.48
  -4  -6 -18   11.16    2.77
  -4  -5 -18    3.23    2.04
  -4  -2 -17   64.25    4.64
  -4   2 -13    5.07    1.97
  -3  -7 -16    5.29    2.16
  -3  -6 -16   68.84    4.35
  -3  -5 -16   19.95    2.76
  -3  -4 -16   35.26    3.23
  -3  -2 -15    2.28    1.98
  -3   2 -11    1.15    1.52
  -3   3  -9   25.69    2.23
  -3   4  -5  146.30    3.43
  -2  -8 -13  119.62    4.43
  -2  -5 -14   -1.11    1.34
  -2  -2 -13 1096.43   14.17
  -1  -6 -11    1.35    1.11
  -1  -5 -11   -0.68    0.99
  -1  -4 -11   86.26    3.54
  -1   1  -7   36.33    2.01
   0  -5  -7  195.42    3.63
   0  -4  -7  128.24    3.08
   0  -3  -7   89.47    2.69
 -10   3 -17    3.33    2.39
 -10   4 -15   26.92    3.46
 -10   5 -12    3.36    1.75
  -8  -1 -21    4.96    2.79
  -8   0 -20   12.64    3.29
  -8   1 -19    9.64    2.97
  -8   3 -16  190.25    7.88
  -8   4 -14    0.46    1.67
  -8   5 -11    4.45    1.68
  -7  -5 -22    1.52    2.49
  -7  -3 -21    3.78    2.95
  -7  -1 -20    0.45    2.59
  -7   0 -19  145.49    7.64
  -7   1 -18  192.90    8.42
  -7   3 -15    2.77    2.32
  -7   4 -13    1.10    1.92
  -7   5 -10   19.20    2.21
  -6  -7 -21    4.18    2.50
  -6  -6 -21   93.68    6.26
  -6  -3 -20   10.59    3.06
  -6   0 -18   -0.09    2.35
  -6   1 -17   13.26    2.95
  -6   3 -14    4.88    1.96
  -6   5  -8    1.48    1.41
  -5  -9 -19    1.20    2.12
  -5  -4 -19    4.22    2.40
  -5  -2 -18    5.59    2.71
  -5   2 -14   -0.77    1.82
  -5   4 -10   48.22    3.07
  -5   5  -6    1.73    1.02
  -4 -11 -16   42.43    3.22
  -4  -9 -17   36.96    3.38
  -4  -3 -17  101.90    5.67
  -4   0 -15  365.37    9.54
  -4   1 -14   84.00    4.58
  -4   3 -11   90.48    4.20
  -4   4  -8   14.56    1.74
  -3  -9 -15    6.79    1.93
  -3  -1 -14   -0.10    1.80
  -3   1 -12    2.35    1.70
  -2  -3 -13   16.82    2.52
  -2  -1 -12  847.40   11.90
  -2   0 -11  108.43    4.21
  -2   1 -10   61.58    3.11
  -2   2  -8   10.09    1.45
  -2   3  -5   27.58    1.52
  -1  -7 -10    0.82    1.15
  -1  -2 -10   14.55    1.62
  -1   0  -8   55.57    2.63
 -11   5 -11   28.24    2.72
 -10   5 -11    0.45    1.36
  -9   1 -19    3.24    2.78
  -9   2 -18    0.06    2.22
  -9   3 -16   31.68    3.83
  -9   4 -14  105.90    5.67
  -9   5 -11    2.12    1.68
  -8  -2 -21   -1.83    2.59
  -8   2 -17   90.60    6.12
  -8   5 -10    0.17    1.21
  -7  -4 -21    6.69    3.02
  -7  -2 -20    6.65    3.25
  -7   2 -16    3.79    2.55
  -7   5  -9   14.01    1.88
  -6  -4 -20   32.22    4.05
  -6  -2 -19    6.90    2.74
  -6   2 -15    4.55    2.34
  -6   4 -11    3.70    1.69
  -5 -11 -18    2.14    1.74
  -5  -8 -19    1.98    1.94
  -5  -7 -19    3.17    2.42
  -5  -6 -19    0.23    2.26
  -5  -5 -19    3.98    2.35
  -5  -1 -17    3.01    2.37
  -5   0 -16   69.55    4.83
  -5   1 -15   89.18    5.09
  -5   3 -12    1.61    1.79
  -5   5  -5    0.43    0.92
  -4 -12 -15   15.56    2.03
  -4  -8 -17    1.80    2.09
  -4  -4 -17   21.90    3.22
  -4  -2 -16    1.95    2.17
  -4   2 -12    7.02    2.06
  -3 -10 -14   16.85    2.14
  -3  -8 -15    6.58    1.90
  -3  -3 -15   57.80    3.81
  -3   0 -13   10.83    2.08
  -3   2 -10  120.11    4.40
  -3   3  -8  104.62    3.67
  -2 -11 -10   14.17    1.44
  -2 -10 -11   58.64    2.66
  -2  -9 -12    6.10    1.39
  -2  -7 -13    2.76    1.52
  -2  -6 -13    3.58    1.61
  -2  -5 -13   84.59    3.97
  -2  -4 -13   23.64    2.48
  -1  -3 -10   60.80    2.90
  -1  -1  -9  205.23    4.89
  -1   1  -6  119.12    3.11
 -11   4 -14   21.11    2.87
 -10   2 -18   28.30    3.85
 -10   3 -16    2.77    2.25
 -10   4 -14   99.10    5.46
  -9  -1 -21    2.17    2.81
  -9   0 -20    4.85    2.70
  -9   5 -10   -0.18    1.39
  -8  -1 -20   10.54    3.16
  -8   0 -19   86.96    6.39
  -8   1 -18   16.52    3.43
  -8   3 -15  115.48    6.19
  -8   4 -13    4.50    1.91
  -7  -1 -19    9.89    3.10
  -7   0 -18   85.78    6.07
  -7   1 -17   25.19    3.88
  -7   3 -14    2.14    2.05
  -7   4 -12   12.45    2.10
  -6  -9 -20   33.60    3.94
  -6  -8 -20   10.18    2.90
  -6  -7 -20    1.83    2.55
  -6  -6 -20   51.05    5.06
  -6  -5 -20   75.87    5.62
  -6  -3 -19    9.37    3.08
  -6  -1 -18   79.25    5.42
  -6   0 -17   17.39    3.08
  -6   1 -16   -1.08    1.87
  -6   3 -13    5.60    1.78
  -6   5  -7    1.82    1.14
  -5 -13 -16   26.26    2.71
  -5 -12 -17    7.97    2.04
  -5 -10 -18    2.55    1.98
  -5  -3 -18   30.67    3.63
  -5   4  -9   16.47    1.97
  -5   5  -4   61.81    2.18
  -4 -10 -16  126.65    5.40
  -4  -6 -17  150.03    6.48
  -4  -5 -17   42.56    3.72
  -4  -1 -15  385.50    9.63
  -4   1 -13    0.93    1.85
  -4   4  -7    0.30    1.01
  -3 -12 -12    0.42    1.02
  -3 -11 -13    2.91    1.39
  -3  -7 -15   14.70    2.29
  -3  -6 -15   29.19    2.90
  -3  -5 -15    8.49    2.10
  -3  -4 -15    0.15    1.45
  -3  -2 -14   35.68    3.13
  -2  -2 -12  711.29   10.78
  -2  -1 -11  932.20   11.79
  -2   1  -9  225.71    5.35
  -2   2  -7   68.54    2.68
  -1  -9  -8   -0.24    0.77
  -1  -8  -9  144.48    3.54
  -1  -6 -10   16.08    1.63
  -1  -5 -10   50.57    2.56
  -1  -4 -10   37.57    2.30
 -11   5 -10    2.73    1.36
 -10   1 -19    9.01    2.93
 -10   5 -10   -0.25    1.16
  -9   2 -17  106.03    6.32
  -9   3 -15   -0.51    2.35
  -9   4 -13   84.90    4.88
  -8  -3 -21   -1.75    2.24
  -8   2 -16  142.12    7.11
  -8   4 -12   45.82    3.56
  -8   5  -9   27.53    2.42
  -7  -8 -21    1.62    2.59
  -7  -7 -21   18.73    3.70
  -7  -6 -21   67.10    5.71
  -7  -3 -20    8.19    2.97
  -7   5  -8    9.00    1.49
  -6   2 -14   50.76    3.98
  -6   4 -10   61.82    3.51
  -5  -9 -18    2.96    2.07
  -5  -5 -18   21.52    3.30
  -5  -4 -18   -0.72    1.96
  -5  -2 -17    0.00    2.04
  -5   2 -13   53.41    3.70
  -5   3 -11    2.74    1.76
  -4 -11 -15   30.61    2.81
  -4  -9 -16   15.80    2.53
  -4  -3 -16   -1.58    1.68
  -4   0 -14  231.30    7.21
  -3  -9 -14    5.14    1.57
  -3  -3 -14  139.05    5.53
  -3  -1 -13    2.60    1.78
  -3   0 -12    2.91    1.42
  -3   1 -11  113.68    4.42
  -3   3  -7   92.43    3.19
  -2  -8 -12   11.11    1.61
  -2  -3 -12    7.70    1.64
  -2   0 -10    4.75    1.30
  -1  -2  -9    4.89    1.12
  -1  -1  -8  607.23    7.78
  -1   0  -7   96.36    3.07
 -11   4 -13    4.43    2.01
 -11   5  -9    1.20    1.18
 -10   2 -17   -1.49    2.23
 -10   3 -15   41.18    4.03
 -10   4 -13  110.12    5.44
  -9  -2 -21   37.36    4.68
  -9  -1 -20    5.97    2.84
  -9   0 -19    3.39    2.82
  -9   1 -18   27.17    3.84
  -9   5  -9   23.66    2.35
  -8  -4 -21    1.70    2.78
  -8  -2 -20    4.84    2.68
  -8  -1 -19   30.43    4.39
  -8   1 -17    0.55    2.94
  -8   3 -14   35.68    3.64
  -8   5  -8  273.03    6.30
  -7  -4 -20    5.85    3.10
  -7  -2 -19    0.70    2.34
  -7   1 -16    5.35    2.61
  -7   2 -15    0.40    1.81
  -7   3 -13   -0.80    1.59
  -7   4 -11    1.09    1.66
  -7   5  -7    9.78    1.52
  -6 -10 -19   17.40    3.00
  -6  -5 -19   31.69    4.01
  -6  -4 -19    0.13    2.18
  -6   3 -12   13.20    2.29
  -5 -11 -17   47.97    3.78
  -5  -8 -18    6.85    2.35
  -5  -7 -18   12.27    2.81
  -5  -6 -18    0.44    1.90
  -5  -3 -17    6.31    2.56
  -5  -1 -16  194.17    7.34
  -5   0 -15  242.64    7.89
  -5   1 -14   26.85    2.93
  -5   4  -8   44.70    2.61
  -4 -12 -14    0.65    1.23
  -4  -8 -16   42.95    3.59
  -4  -4 -16    5.10    2.09
  -4  -2 -15    9.51    2.19
  -4   2 -11    8.71    1.79
  -4   3  -9   10.01    1.53
  -4   4  -6    6.02    1.20
  -3 -10 -13   43.42    2.88
  -3  -8 -14    1.60    1.49
  -3  -4 -14    0.37    1.71
  -3   2  -9  427.27    7.49
  -2  -9 -11   22.10    1.90
  -2  -7 -12    1.33    1.34
  -2  -6 -12  208.91    5.59
  -2  -5 -12   32.57    2.58
  -2  -4 -12    7.08    1.71
  -2  -2 -11  404.32    7.72
  -2   1  -8  311.11    5.87
  -2   2  -6   67.12    2.47
  -1  -7  -9   70.44    2.65
  -1  -3  -9  541.32    7.54
 -11   2 -17    1.69    2.32
 -11   3 -15   17.52    3.05
 -10   1 -18   -1.02    2.42
  -9  -3 -21    7.68    3.40
  -9   2 -16  119.62    6.66
  -9   3 -14    2.94    2.28
  -9   4 -12    3.37    1.87
  -8  -5 -21    3.87    2.93
  -8   0 -18   49.75    4.75
  -8   4 -11   36.40    3.09
  -7  -1 -18    5.66    2.68
  -7   0 -17    6.71    2.59
  -6  -9 -19   21.28    3.25
  -6  -8 -19    9.00    2.72
  -6  -7 -19   15.25    3.18
  -6  -6 -19    8.48    2.92
  -6  -3 -18   30.04    3.85
  -6   0 -16    0.09    1.80
  -6   4  -9    8.55    1.64
  -5 -10 -17   13.54    2.46
  -5  -2 -16  135.66    6.22
  -5   2 -12  378.96    8.72
  -5   3 -10    6.41    1.83
  -4  -7 -16   39.09    3.56
  -4  -6 -16   50.16    3.69
  -4  -5 -16   12.98    2.32
  -4  -1 -14    7.66    2.05
  -4   0 -13   68.20    4.08
  -4   1 -12   -0.27    1.27
  -3  -7 -14   37.13    2.97
  -3  -6 -14   67.79    3.87
  -3  -5 -14   16.79    2.43
  -3  -2 -13  826.64   12.28
  -3   1 -10  173.34    5.14
  -3   3  -6   88.13    2.88
  -2  -1 -10  288.77    6.24
  -2   0  -9   10.02    1.63
  -1  -6  -9   17.70    1.56
  -1  -5  -9    6.58    1.21
  -1  -4  -9  150.68    3.97
 -10  -1 -20    0.15    2.50
 -10   0 -19   18.07    3.56
  -8  -3 -20    5.63    2.76
  -7  -6 -20   49.86    4.71
  -7  -3 -19    5.92    2.76
  -6   2 -13  185.29    6.57
  -4  -3 -15    4.78    1.83
  -3  -1 -12  104.45    4.41
  -1  -2  -8   30.50    1.88
  -1   0  -6 5144.83   19.26
 -15 -12 -11    8.10    2.91
 -14 -11 -12    5.34    2.45
 -14 -10  -7   80.90    5.19
 -14 -10  -6    3.42    2.49
 -14 -10  -5    0.51    1.87
 -14 -10  -4   -0.53    1.70
 -14 -10  -3    4.89    1.96
 -13 -11 -15    1.07    2.30
 -13 -10 -12   -1.10    2.42
 -13 -10   3   -0.35    0.94
 -13  -9  -8    0.01    2.15
 -12  -9 -12   65.60    5.04
 -12  -8  -8    7.40    2.22
 -12  -8   0   50.10    2.85
 -11 -10 -16   -0.64    2.59
 -11  -8 -12  205.66    7.60
 -11  -7  -8    4.85    1.70
 -11  -7   0   34.96    2.43
 -10  -9 -16    2.34    2.28
 -10  -8 -14   14.57    2.84
 -10  -7 -11  151.29    6.19
 -10  -6  -7    0.15    1.17
 -10  -6   0    5.07    1.30
  -9  -9 -17    2.86    2.50
  -9  -5  -5   46.45    2.74
  -9  -5  -4   25.51    2.14
  -9  -5  -3    0.76    1.04
  -9  -5  -2    1.19    1.05
  -9  -5  -1    6.74    1.28
  -8 -10 -19    0.06    1.92
  -8  -5  -9  830.97   11.96
  -7  -8 -17   31.03    3.61
  -6  -4 -10   77.78    3.54
  -6  -3  -5   -0.46    0.91
  -5  -9 -19    1.65    1.80
  -5  -8 -18    7.18    2.27
  -5  -4 -11   25.42    2.32
  -5  -3  -8   41.55    2.46
  -4  -9 -19    5.79    1.94
  -4  -8 -18    6.11    1.95
  -4  -7 -17  163.98    6.08
  -4  -5 -14   22.94    2.48
  -4  -4 -12   13.79    1.88
  -3  -9 -19   24.39    2.84
  -3  -6 -16   78.73    3.90
  -2  -6 -16   10.02    1.69
  -2  -4 -13   19.00    1.82
  -2  -3 -11   72.29    2.91
  -1  -8 -18    4.56    1.46
  -1  -7 -17   -0.98    1.06
  -1  -6 -16   12.67    1.78
  -1  -2  -9    5.12    0.94
 -15 -12 -10   -1.06    2.17
 -15 -12  -1   -0.49    1.33
 -14 -12 -14   26.42    3.95
 -14 -11 -11   -0.97    2.42
 -14 -11   1   10.96    1.79
 -13 -12 -16    1.58    2.57
 -13 -11 -14    0.48    2.15
 -13 -10 -11    2.82    2.56
 -13  -9  -6   31.60    3.29
 -13  -9  -5    3.36    2.07
 -13  -9  -4    2.59    1.86
 -13  -9  -3    9.07    2.15
 -13  -9  -2  164.73    5.67
 -12 -11 -16    1.39    2.33
 -12 -10 -14   29.07    3.87
 -12  -8  -7    0.66    1.53
 -12  -8  -6    7.52    2.10
 -12  -8  -2    0.67    1.30
 -12  -8  -1   45.64    2.86
 -11 -11 -17    4.33    2.79
 -11  -9 -14    6.23    2.69
 -11  -8 -11  143.74    6.36
 -11  -8   4    2.02    1.01
 -11  -7  -7    1.27    1.42
 -11  -7  -6   -0.33    1.65
 -11  -7  -1    6.75    1.48
 -10 -10 -17    6.63    2.67
 -10  -6  -6   38.68    2.86
 -10  -6  -5   19.62    2.22
 -10  -6  -4    9.39    1.81
 -10  -6  -2   15.02    1.73
 -10  -6  -1    2.88    1.28
  -9 -11 -19    0.93    2.44
  -9 -10 -18    6.94    2.52
  -9  -8 -15   22.42    3.18
  -9  -7 -13   17.69    2.60
  -9  -6 -10  214.08    6.65
  -8  -8 -16   27.69    3.40
  -8  -7 -14   14.08    2.63
  -8  -6 -12    3.08    1.62
  -7 -10 -19   21.53    3.44
  -7  -9 -18    0.82    2.32
  -7  -7 -15    0.70    1.91
  -7  -5 -11  112.18    4.63
  -7  -4  -7    7.55    1.52
  -6  -7 -16    4.60    1.86
  -6  -5 -12  104.20    4.50
  -6  -3  -4  254.92    4.93
  -5  -5 -13   10.21    2.05
  -4  -3  -9  595.07    8.20
  -4  -2  -5   31.65    1.70
  -3  -8 -18    2.60    1.67
  -3  -7 -17   40.89    3.17
  -3  -3 -10   10.45    1.45
  -3  -2  -7   71.46    2.53
  -2  -8 -18   18.85    2.31
  -2  -7 -17   -1.38    1.36
  -2  -2  -8  809.90    8.00
  -1  -4 -13    2.49    1.21
   0  -4 -13    0.08    1.15
   1  -4 -13   45.69    2.21
   2  -5 -14    0.80    0.85
 -15 -12  -9    5.24    2.24
 -15 -12  -8    2.65    2.23
 -15 -12  -2    0.37    1.55
 -14 -12 -13    6.34    2.73
 -14 -11 -10   30.60    3.80
 -13 -12 -15   16.12    3.61
 -13 -11 -13    7.60    3.03
 -13 -10   2   -0.04    1.00
 -12  -9 -11   15.29    2.90
 -12  -9   3    1.05    1.11
 -12  -8  -5   57.91    3.69
 -12  -8  -4    0.92    1.58
 -12  -8  -3   36.70    2.85
 -11 -10 -15   10.67    3.28
 -11  -9 -13  157.27    7.17
 -11  -7  -5   13.45    2.21
 -11  -7  -4  127.51    4.85
 -11  -7  -3   -0.17    1.44
 -11  -7  -2   57.29    3.13
 -10 -11 -18    4.94    2.50
 -10  -9 -15   32.26    3.74
 -10  -8 -13   13.67    2.80
 -10  -7 -10   14.20    2.35
 -10  -7   4   10.84    1.26
 -10  -6  -3   20.47    1.94
  -9  -9 -16   -0.29    2.46
  -9  -7 -12    1.57    1.97
  -9  -6  -9  329.96    8.10
  -9  -6   4   -0.08    0.79
  -8 -10 -18    1.83    2.32
  -8  -9 -17    1.80    2.33
  -7  -6 -13    4.85    1.67
  -7  -4  -6   65.92    3.09
  -6 -10 -19   20.53    3.23
  -6  -9 -18   19.56    3.10
  -6  -8 -17    5.81    2.06
  -6  -6 -14    6.36    1.85
  -6  -4  -9    7.04    1.49
  -6  -3  -3  272.97    4.87
  -5  -7 -16    9.18    2.18
  -5  -3  -7  392.84    6.52
  -4  -6 -15    8.38    1.87
  -4  -2  -4    2.99    0.85
  -3  -5 -14   14.41    1.96
  -3  -4 -12   38.77    2.48
  -1  -3 -11    1.47    0.96
   0  -2  -9  252.26    4.05
   2  -3 -11   97.43    2.52
 -15 -12  -7    3.39    2.12
 -15 -12  -6    2.58    2.16
 -15 -12  -5    2.04    2.16
 -15 -12  -4    5.80    2.25
 -15 -12  -3   -0.08    1.60
 -14 -12 -12    0.54    2.52
 -14 -11  -9   14.75    3.06
 -14 -11  -8   -0.76    2.37
 -14 -11   0    0.37    1.29
 -13 -10 -10   16.78    3.03
 -13 -10  -9   29.75    3.70
 -12 -11 -15    3.08    2.59
 -12 -10 -13   31.85    3.90
 -12  -9 -10    9.40    2.47
 -11 -11 -16   17.82    3.63
 -11  -8 -10    8.08    2.18
 -10 -10 -16   16.38    3.25
 -10  -7  -9    0.14    1.70
  -9 -11 -18    4.52    2.64
  -9 -10 -17    5.65    2.94
  -9  -8 -14   21.90    3.06
  -8 -11 -19   -1.04    1.96
  -8  -8 -15   22.32    3.26
  -8  -6 -11   40.38    3.17
  -8  -5  -7  103.40    4.17
  -7  -8 -16    9.26    2.34
  -7  -5 -10   28.60    2.57
  -6  -3  -2   58.53    2.24
  -5 -10 -19   -0.17    1.72
  -5  -9 -18    2.95    1.89
  -5  -8 -17    3.02    2.19
  -5  -4 -10    9.94    1.70
  -4  -4 -11   23.84    2.10
  -2  -5 -14    1.39    1.31
  -1  -5 -14   -0.19    1.15
   0  -3 -11   16.38    1.40
   1  -7 -16   24.75    2.02
   1  -6 -15   22.35    1.87
   1  -5 -14   19.88    1.69
   1  -3 -11  101.02    2.77
 -15 -13 -10    7.32    2.85
 -14 -12 -11   16.44    3.40
 -14 -11  -7   -1.08    2.21
 -14 -11  -6    5.92    2.40
 -14 -11  -2    0.51    1.42
 -14 -11  -1    2.10    1.42
 -13 -12 -14    3.68    2.51
 -13 -11 -12   13.01    3.04
 -13 -10  -8   -1.69    2.16
 -13 -10   1    1.66    1.24
 -12 -12 -16   -0.02    2.30
 -12 -11 -14    0.64    2.62
 -12 -10 -12    4.12    2.53
 -12  -9  -9    6.59    2.27
 -12  -9   2   -0.56    1.12
 -11 -12 -17    9.41    3.16
 -11 -10 -14   -1.01    2.70
 -11  -9 -12  180.11    7.33
 -11  -8  -9   24.86    2.90
 -11  -8   3   20.31    1.73
 -10 -11 -17    1.95    2.29
 -10  -9 -14   18.78    3.15
  -9  -9 -15    3.98    2.63
  -9  -7 -11    8.41    2.25
  -9  -6  -8    9.76    1.95
  -8  -9 -16    7.85    2.79
  -8  -7 -13    2.83    1.80
  -7 -11 -19    1.23    2.01
  -7 -10 -18    2.40    2.24
  -7  -9 -17   -0.46    1.88
  -7  -7 -14   61.09    3.96
  -7  -6 -12   69.74    3.88
  -7  -4  -5   39.73    2.35
  -6  -7 -15    8.56    2.02
  -6  -6 -13   12.41    2.22
  -6  -5 -11  126.12    4.65
  -6  -4  -8   79.43    3.41
  -5  -6 -14    6.75    1.84
  -5  -5 -12    5.73    1.64
  -5  -3  -6   48.41    2.47
  -4  -9 -18    1.73    1.77
  -4  -8 -17    1.87    2.00
  -4  -7 -16   44.00    3.33
  -4  -5 -13    1.62    1.23
  -4  -3  -8 1111.95   10.73
  -3  -9 -18    5.70    1.83
  -3  -7 -16    4.77    1.89
  -3  -6 -15   26.80    2.36
  -3  -2  -6   70.07    2.36
  -2  -9 -18    0.24    1.32
  -2  -6 -15   -0.42    1.11
  -2  -4 -12    7.89    1.38
  -2  -3 -10  148.54    3.88
  -1  -9 -18    0.80    1.27
   0  -8 -17    2.93    1.22
   0  -7 -16   14.65    1.85
   0  -6 -15    0.96    1.14
   0  -5 -14   54.86    2.63
   3  -4 -12   14.37    1.19
 -15 -13  -9    1.97    2.10
 -15 -13  -8    3.03    2.45
 -14 -13 -13    0.76    2.33
 -14 -12 -10   45.76    4.60
 -14 -12   2    0.73    1.19
 -14 -11  -5    5.22    1.94
 -14 -11  -4   -2.05    1.61
 -14 -11  -3   -1.10    1.26
 -13 -12 -13    0.56    2.51
 -13 -11 -11    1.46    2.45
 -13 -10  -7   -1.23    2.00
 -13 -10   0   12.42    2.02
 -12 -12 -15   -0.11    2.34
 -12  -9  -8   32.11    3.32
 -11 -11 -15   60.31    5.33
 -11  -9 -11   35.91    3.94
 -11  -8  -8    2.69    1.80
 -10 -10 -15  128.54    6.86
 -10  -8 -11   90.49    4.90
 -10  -7  -8   10.71    1.98
 -10  -7   3   27.24    1.84
  -9 -10 -16    7.27    3.01
  -9  -8 -13    7.71    2.35
  -9  -6  -7    1.14    1.43
  -9  -6   3    5.59    1.09
  -8 -11 -18    2.47    2.61
  -8 -10 -17   47.24    4.50
  -8  -5  -6    3.65    1.25
  -8  -5   3  106.55    2.63
  -7  -5  -9  314.04    7.07
  -7  -4  -4  993.03   10.26
  -6 -10 -18   -1.06    1.87
  -6  -9 -17    2.95    2.26
  -6  -8 -16    1.64    1.73
  -5  -7 -15    0.99    1.65
  -3  -8 -17   10.28    2.07
  -3  -5 -13    4.53    1.38
  -3  -3  -9  357.58    6.03
  -2  -8 -17    5.94    1.68
  -2  -7 -16   20.62    2.33
  -2  -2  -7 3253.55   15.12
  -1  -8 -17    3.01    1.39
  -1  -7 -16   -0.18    1.31
  -1  -6 -15    1.70    1.09
  -1  -2  -8   26.24    1.53
   3  -5 -13   36.05    1.84
 -15 -13  -7   28.05    3.76
 -15 -13  -6   56.40    4.71
 -15 -13  -3   -0.09    1.61
 -14 -13 -12   -1.96    2.04
 -14 -12  -9   14.60    3.23
 -14 -12   1    9.14    1.85
 -13 -13 -14    6.30    3.08
 -13 -11 -10   85.92    5.81
 -13 -10  -6    6.85    2.09
 -13 -10  -5    0.58    1.93
 -13 -10  -4    5.93    2.25
 -13 -10  -3    3.62    2.02
 -13 -10  -2    5.02    1.97
 -13 -10  -1    1.15    1.52
 -12 -11 -13    0.77    2.30
 -12  -9  -7   49.81    3.71
 -12  -9  -6   -2.07    1.58
 -12  -9   1    0.85    1.17
 -11 -12 -16    1.79    2.64
 -11 -10 -13   21.22    3.38
 -11  -8  -7  179.10    6.25
 -11  -8   2    6.14    1.26
 -10  -9 -13   11.01    2.74
 -10  -7  -7  162.27    5.64
  -9 -12 -18   19.42    3.41
  -9 -11 -17   21.41    3.41
  -9  -7 -10   29.89    2.88
  -9  -6  -6  135.87    4.83
  -8  -8 -14    4.59    2.14
  -8  -7 -12    6.51    1.97
  -8  -5  -5    0.29    0.99
  -7  -9 -16   11.36    2.75
  -7  -8 -15    5.98    2.11
  -7  -7 -13   61.94    4.08
  -7  -6 -11  116.87    4.94
  -7  -4  -3 1879.79   13.52
  -7  -4  -2  860.67    8.79
  -7  -4   1  161.69    3.29
  -6  -7 -14   70.14    4.18
  -6  -5 -10    1.97    1.49
  -6  -4  -7  510.02    7.87
  -5 -10 -18    3.03    1.98
  -5  -8 -16    8.74    2.35
  -5  -4  -9  510.30    8.07
  -5  -3  -5   68.50    2.64
  -4  -6 -14   56.18    3.34
  -3  -4 -11  149.76    4.37
  -1  -4 -12    4.55    1.14
   2  -4 -12   37.00    1.88
 -15 -13  -5   21.88    3.12
 -15 -13  -4    7.84    2.19
 -14 -13 -11    1.69    2.29
 -14 -12  -8   -1.43    1.80
 -14 -12   0   21.46    2.57
 -13 -12 -12   -1.81    2.25
 -13 -11  -9  161.38    7.32
 -12 -12 -14   -1.12    2.13
 -12 -11 -12   24.71    3.70
 -12 -10 -10    1.83    2.10
 -12 -10   4    3.53    1.14
 -12  -9  -5    2.03    1.68
 -12  -9  -4    7.58    2.00
 -12  -9  -3   60.81    3.67
 -12  -9  -2    4.27    1.68
 -12  -9  -1   25.00    2.39
 -12  -9   0    1.32    1.20
 -11 -11 -14   18.98    3.72
 -11  -9 -10    1.08    1.76
 -11  -8  -6  110.51    4.87
 -11  -8   1   19.39    1.81
 -10 -10 -14   57.03    4.92
 -10  -9 -12   28.09    3.59
 -10  -8 -10    0.89    1.64
 -10  -8   6    2.55    0.87
 -10  -7  -6  240.67    6.59
 -10  -7   2    2.63    1.19
  -9  -9 -14    1.11    2.13
  -9  -8 -12    4.92    2.08
  -9  -6  -5  113.78    4.30
  -9  -6   2   -0.88    0.94
  -8  -6  -9  684.82   10.94
  -8  -5  -4   75.12    3.14
  -8  -5   2   77.34    2.46
  -7 -11 -18    4.54    2.24
  -7 -10 -17   23.07    3.19
  -7  -5  -8   86.65    3.72
  -7  -4   0   59.01    2.19
  -6  -6 -12   65.49    3.71
  -5  -9 -17   21.21    2.85
  -5  -6 -13    2.83    1.45
  -5  -5 -11  113.33    4.30
  -4 -10 -18    1.40    1.81
  -4  -7 -15    7.40    1.89
  -4  -5 -12    2.56    1.27
  -4  -4 -10    3.35    1.15
  -4  -3  -7   23.38    1.75
  -3 -10 -18    3.81    1.79
  -3  -6 -14   68.11    3.57
  -3  -2  -5  661.23    6.58
  -1  -3 -10   61.62    2.46
   0  -4 -12   -0.02    0.88
   1  -4 -12    0.62    1.00
 -14 -13 -10   -0.09    2.35
 -14 -12  -7    3.85    2.24
 -14 -12  -6   32.13    3.63
 -14 -12  -5   48.86    4.10
 -14 -12  -2    3.60    1.91
 -14 -12  -1   27.04    2.90
 -13 -13 -13   -1.17    2.17
 -13 -12 -11   21.11    3.57
 -13 -11  -8   42.05    4.18
 -13 -11   2   20.37    2.18
 -12 -13 -15    0.48    2.31
 -12 -10  -9   12.78    2.62
 -11 -13 -16    3.30    2.77
 -11 -12 -15   10.27    3.26
 -11 -10 -12   -0.91    2.12
 -11  -9  -9   17.02    2.78
 -11  -9   5    6.40    1.19
 -11  -8  -5    4.32    1.68
 -11  -8  -4   22.02    2.44
 -11  -8  -3   15.67    2.13
 -11  -8  -2    0.16    1.45
 -11  -8  -1  110.67    4.19
 -11  -8   0   28.32    2.22
 -10  -8  -9   32.09    3.12
 -10  -7  -5   81.99    3.94
 -10  -7  -4    5.42    1.64
 -10  -7   1    3.01    1.15
  -9 -12 -17   60.32    5.24
  -9 -11 -16    1.93    2.81
  -9 -10 -15   36.40    3.99
  -9  -7  -9    0.33    1.57
  -9  -6  -4   77.48    3.49
  -9  -6   1   78.91    2.94
  -8 -12 -18   16.93    3.19
  -8 -10 -16   25.56    3.44
  -8  -8 -13  213.78    7.22
  -8  -7 -11   11.61    2.18
  -8  -6  -8    1.08    1.90
  -8  -5  -3  114.27    3.66
  -8  -5  -2    0.61    0.93
  -8  -5   0   19.96    1.64
  -8  -5   1   46.29    2.05
  -7  -8 -14   35.91    3.53
  -6 -11 -18   -0.49    1.98
  -6 -10 -17   18.46    3.07
  -6  -9 -16    2.39    2.19
  -6  -8 -15   17.66    2.61
  -6  -4  -6  153.54    4.23
  -5  -4  -8  245.09    5.50
  -5  -3  -4   -0.32    0.84
  -4  -9 -17   41.10    3.43
  -4  -8 -16   46.27    3.47
  -3  -9 -17    4.37    1.72
  -3  -7 -15    8.74    1.88
  -3  -3  -8 1376.45   11.25
  -2  -3  -9   22.02    1.62
  -1  -9 -17   17.31    2.27
  -1  -5 -13   73.37    3.14
   0  -9 -17   18.07    2.15
   1  -8 -16    6.19    1.42
   2  -6 -14    9.98    1.44
   2  -5 -13    8.53    1.25
 -14 -14 -11    0.27    2.51
 -14 -13  -9    2.51    2.47
 -14 -12  -4   42.89    3.69
 -14 -12  -3   10.88    2.32
 -13 -13 -12    3.25    2.73
 -13 -12 -10   71.23    5.53
 -13 -11  -7   18.39    2.87
 -13 -11   1   10.62    1.85
 -12 -13 -14    5.28    2.94
 -12 -12 -13    1.65    2.48
 -12 -11 -11    9.56    2.74
 -12 -10  -8   -0.20    1.87
 -12 -10   3    0.15    1.10
 -11 -11 -13    2.29    2.35
 -11 -10 -11   13.15    2.94
 -10 -12 -16    5.43    2.65
 -10 -10 -13   29.10    3.81
 -10  -9 -11   -0.80    2.01
 -10  -7  -3   10.12    1.67
 -10  -7  -2    2.56    1.27
 -10  -7  -1  154.50    4.60
  -9  -9 -13   -0.55    1.98
  -9  -8 -11    1.61    1.79
  -9  -7  -8    2.02    1.93
  -9  -6  -3   99.85    3.68
  -9  -6  -2   -0.11    1.03
  -9  -6  -1   47.08    2.51
  -9  -6   0  116.92    3.61
  -8  -9 -14   72.57    4.90
  -8  -5  -1    2.23    0.85
  -7 -12 -18   -0.69    2.16
  -7  -9 -15   24.72    3.48
  -7  -7 -12  382.64    8.81
  -7  -6 -10   29.00    2.60
  -7  -5  -7    8.72    1.51
  -6  -7 -13    0.33    1.77
  -6  -5  -9  109.22    4.07
  -5 -11 -18    0.73    2.10
  -5  -7 -14   68.17    3.87
  -4  -6 -13   21.59    2.40
  -3  -8 -16   17.50    2.43
  -3  -5 -12   12.23    1.76
  -2  -9 -17    3.55    1.56
  -2  -8 -16    5.53    1.69
  -2  -7 -15    8.72    1.74
  -2  -6 -14   45.42    2.87
  -2  -4 -11    2.71    0.98
  -1  -8 -16   22.50    2.34
   0  -8 -16   41.22    2.86
   0  -5 -13   18.37    1.69
   0  -3 -10  107.05    2.93
   1  -7 -15   13.22    1.75
   1  -6 -14    5.36    1.26
   1  -5 -13   14.71    1.60
 -14 -13  -8   -0.53    1.97
 -13 -14 -13   13.78    3.53
 -13 -12  -9   28.70    4.10
 -13 -11  -6    0.34    1.77
 -13 -11  -5   18.98    3.07
 -13 -11  -4   57.04    4.08
 -13 -11   0   16.04    2.20
 -12 -12 -12   42.08    4.61
 -12 -11 -10   12.44    3.15
 -12 -10  -7   -0.06    1.75
 -11 -13 -15    3.29    2.79
 -11 -12 -14    3.36    2.65
 -11  -9  -8  119.34    5.45
 -11  -9   4   41.57    2.39
 -10  -8  -8   20.28    2.56
  -9 -10 -14   57.73    4.57
  -9  -7   6  157.35    3.10
  -8 -12 -17   70.18    5.46
  -8 -11 -16   36.88    4.18
  -8 -10 -15    0.48    2.41
  -8  -8 -12  214.48    7.15
  -8  -7 -10   64.20    3.86
  -8  -6  -7    0.26    1.32
  -7 -11 -17   46.25    4.19
  -7 -10 -16   -1.38    1.86
  -7  -5  -6    0.93    1.28
  -6  -6 -11  316.85    7.37
  -6  -4  -5  141.84    3.90
  -5 -10 -17   16.32    2.61
  -5  -9 -16    3.54    2.22
  -5  -8 -15   36.75    3.25
  -5  -6 -12    7.47    1.70
  -5  -5 -10    2.14    1.18
  -5  -3  -3    0.59    0.86
  -4 -11 -18    0.82    1.86
  -4  -5 -11   13.79    1.80
  -4  -4  -9 1500.16   13.12
  -4  -3  -6   56.84    2.32
  -3  -4 -10   45.02    2.40
  -1  -7 -15    0.27    1.14
  -1  -6 -14   62.66    3.09
   0  -7 -15    5.68    1.44
   0  -6 -14    0.18    1.03
   1  -3 -10   43.55    1.84
 -14 -14 -10    0.76    2.19
 -14 -13  -7   18.09    3.10
 -13 -13 -11   -1.20    2.14
 -13 -12  -8    1.53    2.54
 -13 -11  -3   13.09    2.47
 -13 -11  -2   -2.05    1.44
 -13 -11  -1    0.34    1.54
 -12 -13 -13   17.28    3.69
 -12 -10  -6   12.89    2.36
 -12 -10   2   35.33    2.54
 -11 -11 -12   18.09    3.16
 -11 -10 -10    0.55    1.94
 -10 -13 -16    1.85    2.35
 -10 -12 -15    8.17    3.04
 -10 -10 -12    4.33    2.30
 -10  -9 -10    0.84    1.64
 -10  -8  -7  316.35    7.91
 -10  -8   5   13.32    1.38
  -9 -12 -16   21.37    3.49
  -9 -11 -15   23.14    3.57
  -9  -9 -12   42.17    3.70
  -9  -8 -10    0.55    1.51
  -9  -7  -7   11.53    1.96
  -7  -8 -13  240.51    7.49
  -7  -7 -11  358.89    8.43
  -7  -6  -9    0.27    1.37
  -6 -11 -17   18.39    3.22
  -6 -10 -16   11.28    2.71
  -6  -9 -15  129.00    6.02
  -6  -8 -14   72.60    4.25
  -6  -5  -8    6.90    1.58
  -5  -4  -7   22.55    1.80
  -4 -10 -17   38.19    3.55
  -4  -9 -16   16.40    2.66
  -4  -8 -15   14.91    2.35
  -4  -7 -14    5.45    1.65
  -3 -10 -17   11.66    2.26
  -3  -6 -13   68.45    3.56
  -2  -5 -12   29.93    2.23
  -1 -10 -17   26.08    2.76
  -1  -4 -11   93.77    3.17
   2  -3 -10  269.47    3.96
 -14 -14  -9   13.49    3.03
 -14 -13  -5   72.51    4.92
 -14 -13  -4   17.65    3.10
 -14 -13  -3    0.09    1.76
 -14 -13  -2   27.94    3.13
 -14 -13  -1   68.04    4.39
 -13 -14 -12    8.28    2.84
 -13 -13 -10   -2.05    2.04
 -13 -12  -7   10.04    2.73
 -13 -12   3    4.85    1.52
 -12 -14 -14    3.89    2.60
 -12 -12 -11   60.91    4.95
 -12 -10  -5    0.57    1.57
 -12 -10   0   -0.92    1.44
 -12 -10   1   11.03    1.88
 -11 -13 -14    9.56    3.15
 -11 -12 -13    4.46    2.65
 -11 -11 -11   38.77    4.10
 -11 -10  -9    2.84    2.28
 -11  -9  -6   27.36    2.96
 -11  -9   3  155.45    4.45
 -10 -11 -13    3.22    2.78
 -10  -8  -6  391.93    8.66
  -9  -7  -6  272.58    6.86
  -8  -9 -13   59.40    4.32
  -8  -8 -11   12.23    2.51
  -8  -7  -9   33.36    2.97
  -8  -6  -6   67.48    3.27
  -7 -12 -17   49.31    4.56
  -7 -11 -16   23.32    3.51
  -7 -10 -15   36.65    3.90
  -7  -9 -14    8.34    2.42
  -7  -5  -5  509.51    7.79
  -6  -7 -12   80.65    4.29
  -6  -6 -10   18.61    2.33
  -6  -4  -4  348.37    5.77
  -5 -11 -17   55.89    4.42
  -5  -3  -2  653.42    6.54
  -3  -9 -16   21.90    2.71
  -3  -7 -14   40.21    2.97
  -3  -3  -7  191.77    4.10
  -2 -10 -17   17.55    2.45
  -1  -3  -9  510.76    6.39
   0  -4 -11   21.82    1.72
 -14 -14  -8   -0.25    2.13
 -14 -14  -7   19.95    3.49
 -13 -14 -11   -1.27    2.44
 -13 -13  -9   18.61    3.51
 -13 -12  -6    0.37    2.17
 -13 -12   2   32.56    2.73
 -12 -14 -13   14.11    3.55
 -12 -13 -12   77.14    5.72
 -12 -12 -10   -0.03    2.72
 -12 -11  -8   10.51    2.51
 -12 -10  -3  213.54    6.63
 -12 -10  -2   44.99    3.31
 -12 -10  -1   14.80    2.09
 -11  -9  -5   20.32    2.38
 -11  -9  -4   -0.76    1.42
 -11  -9   2  117.68    4.11
 -10 -13 -15   17.26    3.29
 -10 -12 -14    5.77    2.78
 -10 -10 -11    3.99    2.12
 -10  -9  -9    5.90    1.97
 -10  -8  -5   82.32    4.13
 -10  -8   4   20.80    1.70
  -9 -13 -16    3.74    2.53
  -9 -11 -14    1.71    2.46
  -9  -9 -11   12.74    2.37
  -9  -8  -9   42.29    3.25
  -9  -7   5  297.20    4.63
  -8 -12 -16   40.83    4.22
  -8 -11 -15    0.30    2.46
  -8 -10 -14   -0.87    1.91
  -8  -6  -5    7.22    1.60
  -7  -8 -12  228.72    7.21
  -7  -6  -8  131.35    4.58
  -6 -12 -17   15.62    3.06
  -5 -10 -16   37.40    3.71
  -5  -9 -15   82.27    4.89
  -5  -8 -14  122.00    5.22
  -5  -6 -11   58.09    3.30
  -5  -5  -9  291.57    6.24
  -4 -11 -17   73.14    4.75
  -4  -6 -12    5.73    1.50
  -4  -4  -8 1342.28   11.94
  -4  -3  -5   28.37    1.62
  -3  -8 -15    7.65    1.91
  -3  -5 -11  350.63    6.78
  -2  -9 -16   12.02    2.11
  -2  -6 -13    4.88    1.53
  -2  -4 -10  165.12    4.20
  -2  -3  -8   13.08    1.22
  -1  -9 -16   67.69    3.86
  -1  -5 -12   30.92    2.13
   0  -9 -16   81.54    4.03
   3  -4 -11   71.99    2.24
 -13 -14 -10    0.79    2.55
 -13 -13  -8   36.90    4.14
 -13 -12  -5    7.85    2.30
 -13 -12  -4   -1.59    1.90
 -13 -12   1   53.06    3.52
 -12 -13 -11   49.12    4.98
 -12 -11  -7    5.97    2.12
 -12 -11   4    1.31    1.10
 -11 -14 -14   13.23    3.48
 -11 -13 -13   14.18    3.55
 -11 -12 -12   91.12    5.83
 -11 -11 -10    1.25    2.44
 -11 -10  -8    5.45    1.99
 -11  -9  -3   23.86    2.50
 -11  -9  -2   -0.71    1.46
 -11  -9   1    1.45    1.19
 -10 -11 -12    4.98    2.67
 -10  -9  -8   24.51    3.02
 -10  -8  -4    0.40    1.41
  -9 -10 -12   18.27    3.15
  -9  -8  -8    7.92    2.23
  -9  -7  -5  260.26    6.43
  -8  -9 -12    3.25    2.30
  -8  -7  -8  146.10    5.17
  -7  -7 -10   75.73    3.98
  -7  -5  -4 1113.84   11.05
  -6  -8 -13    0.58    1.60
  -6  -5  -7   -0.69    0.89
  -6  -4  -3  198.87    4.22
  -5  -4  -6    1.50    0.86
  -4 -10 -16  132.01    6.02
  -4  -7 -13  128.45    5.03
  -4  -5 -10   37.62    2.39
  -3 -11 -17    5.43    2.15
  -3  -4  -9  429.62    6.73
  -2  -8 -15   58.46    3.59
  -2  -7 -14   54.20    3.23
  -1  -8 -15   21.08    2.29
  -1  -6 -13   55.93    2.99
   0  -8 -15   17.64    2.09
   1  -8 -15   18.77    1.98
   1  -4 -11  288.30    4.85
   2  -7 -14   81.51    3.27
   2  -4 -11  263.39    4.43
   3  -6 -13  240.39    4.78
   3  -5 -12    3.52    1.02
 -14 -14  -5    1.04    1.97
 -14 -14  -4   -0.95    1.86
 -14 -14  -3    2.09    1.98
 -14 -14  -2   12.53    2.52
 -13 -13  -7   -1.16    2.22
 -13 -12  -3    0.12    1.63
 -13 -12  -2    1.00    1.77
 -13 -12  -1   31.84    3.07
 -13 -12   0   74.09    4.15
 -12 -14 -12   25.08    3.80
 -12 -12  -9   -1.38    2.05
 -12 -11  -6    1.59    1.85
 -11 -10  -7   -0.05    1.57
 -11  -9  -1   16.94    2.09
 -11  -9   0    9.48    1.62
 -10 -14 -15   12.39    3.13
 -10 -13 -14   33.74    4.27
 -10 -12 -13    5.58    2.62
 -10 -10 -10   -0.32    1.93
 -10  -8  -3    1.02    1.39
 -10  -8   3   28.90    1.95
  -9 -13 -15    3.80    2.69
  -9 -11 -13    3.09    2.63
  -9  -9 -10   11.07    2.30
  -9  -7  -4   91.47    3.77
  -9  -7   4  137.67    3.47
  -8 -13 -16   -0.11    2.44
  -8 -12 -15   30.86    3.93
  -8 -10 -13    1.83    2.30
  -8  -8 -10    8.66    1.98
  -8  -6  -4    0.50    0.97
  -7 -12 -16    8.22    2.53
  -7 -11 -15    6.39    2.74
  -7 -10 -14   51.61    4.36
  -7  -9 -13   16.51    2.60
  -7  -6  -7    1.99    1.53
  -7  -5  -3  989.75   10.06
  -6 -10 -15  125.71    5.97
  -6  -6  -9   37.83    2.73
  -6  -4  -2  747.57    7.69
  -5 -12 -17   11.08    2.58
  -4  -9 -15    1.70    1.95
  -4  -8 -14   -0.82    1.54
  -3 -10 -16   21.57    2.75
  -3  -6 -12  604.99    9.52
  -1  -7 -14  149.33    4.88
   0  -7 -14   54.06    3.01
   0  -6 -13   33.97    2.34
   0  -5 -12    3.90    1.18
   0  -3  -9  962.00    8.21
   1  -7 -14    3.22    1.25
   1  -5 -12  232.29    4.84
   2  -6 -13   -0.79    0.96
   2  -5 -12  290.96    5.15
 -13 -15 -10    1.75    2.77
 -13 -14  -9   17.95    3.24
 -13 -13  -6    0.86    2.19
 -12 -13 -10   25.45    3.63
 -12 -12  -8    1.61    2.09
 -12 -11  -5   72.40    4.47
 -12 -11  -4  173.44    6.57
 -12 -11   3   10.08    1.62
 -11 -14 -13    1.62    2.78
 -11 -11  -9    4.16    2.14
 -11 -10  -6   28.81    3.00
 -11 -10   5    4.41    1.17
 -10 -11 -11   13.77    2.98
 -10 -10  -9   85.00    4.88
 -10  -9  -7   95.01    4.66
 -10  -8  -2  165.96    5.15
 -10  -8   0   82.75    3.56
 -10  -8   1    0.94    1.10
 -10  -8   2    0.78    0.95
  -9 -12 -14   27.22    3.66
  -9  -8  -7  169.35    5.73
  -9  -7  -3   -0.11    0.95
  -8 -11 -14   13.80    2.83
  -8  -7  -7   46.42    3.00
  -8  -6  -3   45.74    2.46
  -7  -8 -11   24.13    2.74
  -7  -7  -9  123.59    4.82
  -6 -12 -16    2.30    2.30
  -6  -5  -6  142.86    4.20
  -5 -11 -16   28.34    3.26
  -5 -10 -15   18.18    2.98
  -5  -8 -13   52.70    3.64
  -5  -6 -10    5.73    1.58
  -5  -5  -8   49.09    2.64
  -4  -6 -11   88.97    3.83
  -4  -3  -4   84.75    2.50
  -3  -9 -15   10.32    2.35
  -3  -3  -6   75.42    2.46
  -2 -10 -16   21.48    2.70
  -2  -5 -11  319.04    6.24
  -1 -10 -16   77.21    4.28
  -1  -4 -10   38.21    2.09
   0 -10 -16   31.99    2.88
   1  -6 -13   57.56    2.73
 -13 -14  -8    9.60    2.70
 -13 -13  -4    1.03    2.05
 -13 -13   2   -1.13    1.27
 -13 -13   3    5.29    1.60
 -12 -15 -12    6.17    2.81
 -12 -14 -11    0.20    2.34
 -12 -13  -9    5.90    2.80
 -12 -12  -7    0.36    1.93
 -12 -11  -2   -0.52    1.81
 -12 -11  -1    1.46    1.58
 -12 -11   0    1.80    1.54
 -12 -11   1   10.91    2.01
 -12 -11   2   -0.39    1.30
 -11 -12 -10   71.59    5.08
 -11 -11  -8    1.71    2.17
 -11 -10  -5    4.60    1.95
 -10 -14 -14   31.89    4.06
 -10 -13 -13    6.73    3.10
 -10 -12 -12    5.68    2.60
 -10  -9  -6   10.25    2.23
  -9 -14 -15    1.41    2.64
  -9 -11 -12    0.20    2.32
  -9 -10 -11    0.08    1.80
  -9  -9  -9  265.81    7.62
  -9  -7  -2   20.68    1.91
  -9  -7   3   11.64    1.44
  -8  -9 -11   60.17    3.97
  -8  -8  -9   17.16    2.34
  -8  -6  -2    8.37    1.34
  -8  -6   4   20.57    1.47
  -7 -13 -16    1.39    2.10
  -7  -9 -12    0.71    1.98
  -7  -6  -6   83.66    3.59
  -7  -5  -2   30.23    1.86
  -6 -11 -15    3.48    2.44
  -6  -9 -13   98.51    5.03
  -6  -8 -12   15.28    2.28
  -6  -4  -1   53.44    2.04
  -5  -9 -14  249.88    7.59
  -5  -4  -5   70.17    2.64
  -4  -5  -9  478.38    7.67
  -4  -4  -7  216.54    4.66
  -3  -8 -14   -0.39    1.34
  -3  -5 -10  114.67    3.86
  -2  -9 -15   13.76    2.31
  -2  -3  -7   57.50    2.21
  -1  -3  -8  536.67    6.25
   1  -9 -15   20.90    2.28
   1  -3  -9   90.56    2.47
 -13 -15  -9   32.36    4.05
 -13 -14  -7    1.01    1.96
 -13 -13  -3   14.04    2.64
 -13 -13  -2    5.15    2.14
 -13 -13  -1   42.95    3.63
 -13 -13   0   45.78    3.57
 -13 -13   1    1.65    1.68
 -12 -15 -11   14.28    3.47
 -12 -14 -10    0.02    2.47
 -12 -12  -6   -0.48    2.13
 -11 -15 -13    5.37    2.79
 -11 -14 -12    1.29    2.82
 -11 -13 -11   93.72    6.01
 -11 -11  -7   -0.84    1.95
 -11 -10  -4   74.24    4.17
 -11 -10   4    0.61    1.16
 -10 -11 -10   -1.57    1.82
 -10 -10  -8   33.67    3.36
 -10  -9  -5    0.68    1.59
 -10  -9   6    1.31    0.92
  -9 -13 -14   -0.90    2.29
  -9 -12 -13    9.46    2.79
  -9  -7   0  595.33    8.25
  -9  -7   1   82.17    3.16
  -9  -7   2   -0.17    0.92
  -8 -13 -15    4.60    2.33
  -8 -12 -14   18.91    3.43
  -8 -11 -13   -1.69    2.21
  -8 -10 -12   46.09    3.73
  -8  -7  -6   17.78    2.07
  -8  -6  -1   52.83    2.55
  -8  -6   3    3.23    0.95
  -7 -12 -15    1.58    2.11
  -7 -11 -14    7.06    2.68
  -7 -10 -13   -0.34    1.84
  -7  -5  -1   47.71    2.15
  -6 -13 -16    5.42    2.57
  -6 -10 -14   80.93    4.88
  -6  -7 -10   87.09    4.00
  -6  -6  -8   20.81    2.03
  -6  -4   0   31.97    1.58
  -5 -12 -16    4.95    2.41
  -5  -7 -11    5.70    1.78
  -4 -10 -15    7.72    2.38
  -4  -7 -12  101.58    4.31
  -3 -11 -16   15.25    2.59
  -3  -4  -8  424.83    6.43
  -2 -11 -16    0.53    1.60
  -2  -8 -14  347.02    7.92
  -2  -7 -13    0.89    1.49
  -2  -6 -12  210.55    5.43
  -2  -4  -9    0.50    0.73
  -1  -9 -15    6.80    1.84
  -1  -5 -11   -0.75    0.92
   0  -9 -15   43.59    3.07
 -13 -15  -8   13.80    3.04
 -13 -14  -6   -0.13    1.84
 -13 -14  -5    2.08    2.21
 -12 -14  -9   -0.86    2.35
 -12 -13  -8    0.28    2.17
 -12 -12  -5   17.51    2.93
 -12 -12   4    6.26    1.58
 -11 -12  -9    7.47    2.49
 -11 -10  -3  122.59    4.99
 -11 -10  -2   46.15    3.24
 -11 -10   3   95.35    3.85
 -10 -14 -13    8.56    3.07
 -10 -13 -12    5.78    3.00
 -10  -9  -4    1.10    1.54
  -9 -14 -14   -3.32    2.39
  -9  -9  -8  189.60    6.30
  -9  -8  -5    6.75    1.90
  -8 -14 -15    0.23    2.70
  -8  -9 -10   -1.08    1.83
  -8  -8  -8   62.00    3.68
  -8  -6   1   29.40    1.87
  -8  -6   2  111.92    3.10
  -7  -8 -10   13.45    2.23
  -7  -7  -8    6.92    1.80
  -7  -5   0  122.76    3.21
  -7  -5   1   22.11    1.56
  -6 -12 -15    0.60    2.17
  -6  -8 -11    0.78    1.79
  -6  -5  -5   41.90    2.30
  -5 -11 -15   14.96    2.90
  -5  -8 -12   57.28    3.65
  -5  -6  -9   15.21    1.91
  -5  -5  -7   59.97    2.82
  -5  -4  -4   65.53    2.50
  -4 -12 -16    2.35    2.26
  -4  -9 -14   13.39    2.21
  -4  -8 -13   -0.31    1.32
  -3 -10 -15   13.63    2.60
  -3  -6 -11  388.36    7.45
  -1  -8 -14  193.63    5.83
  -1  -6 -12    7.13    1.46
   0  -4 -10   87.89    2.84
   2  -8 -14    6.66    1.42
 -13 -15  -7    6.29    2.45
 -13 -14  -4   11.25    2.85
 -12 -15 -10    4.27    2.56
 -12 -13  -7   25.31    3.38
 -12 -12  -4   18.61    2.72
 -12 -12  -3    2.89    2.13
 -12 -12   3    2.02    1.39
 -11 -15 -12    5.60    2.70
 -11 -14 -11    1.41    2.46
 -11 -13 -10   10.30    2.92
 -11 -12  -8   -0.05    2.26
 -11 -11  -6   23.58    2.87
 -11 -10  -1    7.76    1.74
 -11 -10   0   10.75    1.82
 -11 -10   1  109.38    4.29
 -10 -11  -9   -0.35    1.91
 -10 -10  -7    0.47    1.57
 -10  -9   5    0.53    0.98
  -9 -13 -13    3.34    2.50
  -9 -12 -12    3.88    2.36
  -9 -11 -11    2.26    2.09
  -9  -8   7    0.05    0.77
  -8 -13 -14    2.00    2.61
  -8 -10 -11   12.46    2.39
  -8  -7  -5   27.08    2.22
  -7 -13 -15    7.05    2.46
  -7 -12 -14   13.01    3.07
  -7  -9 -11   70.67    4.11
  -7  -6  -5   70.22    3.13
  -7  -5   2  107.95    2.73
  -6 -11 -14    7.83    2.79
  -6  -9 -12   25.81    2.88
  -5 -13 -16   42.78    4.06
  -5 -10 -14    2.84    2.08
  -5  -9 -13   68.00    4.08
  -4  -6 -10    2.29    1.14
  -4  -4  -6    9.95    1.20
  -3 -12 -16   12.91    2.54
  -3  -9 -14    6.56    2.20
  -3  -7 -12  268.44    6.75
  -3  -3  -5   56.84    2.09
  -2 -10 -15    7.55    2.03
  -1  -7 -13  215.19    5.74
   0  -8 -14    3.16    1.51
   0  -5 -11  138.40    3.89
   1 -10 -15    1.84    1.38
   1  -8 -14    0.61    1.17
   3  -7 -13   42.10    2.39
 -13 -15  -6    7.02    2.42
 -13 -14  -3   22.30    3.06
 -13 -14  -2    3.17    2.26
 -13 -14  -1    3.27    1.95
 -13 -14   0    0.74    1.68
 -13 -14   1    2.69    1.67
 -12 -15  -9    2.02    2.54
 -12 -14  -8    3.92    2.37
 -12 -13  -6   11.66    2.70
 -12 -12  -2   28.36    3.13
 -12 -12  -1    5.11    1.92
 -12 -12   0   -0.64    1.55
 -12 -12   1    0.56    1.58
 -12 -12   2    6.04    1.67
 -11 -13  -9    0.85    2.49
 -11 -11  -5    6.85    2.00
 -11 -11   6    3.16    1.19
 -10 -15 -13   17.95    3.48
 -10 -14 -12   17.43    3.56
 -10 -13 -11    3.76    2.87
 -10 -12 -10   26.98    3.41
 -10 -11  -8    0.68    1.98
 -10 -10  -6   27.96    2.88
 -10  -9  -3   -0.88    1.12
 -10  -9  -2   11.42    1.98
 -10  -9   4   69.21    2.99
  -9 -10  -9  505.87   10.74
  -9  -9  -7   16.88    2.37
  -9  -8  -4   12.44    1.81
  -8 -12 -13    8.52    2.70
  -8 -11 -12   21.31    3.13
  -8  -9  -9  236.31    7.03
  -8  -8  -7   46.81    3.33
  -8  -7  -4   12.32    1.74
  -7 -14 -15   25.15    3.77
  -7 -11 -13    2.75    2.12
  -7 -10 -12   10.95    2.24
  -7  -8  -9   51.60    3.54
  -7  -7  -7  707.76   10.43
  -6 -13 -15    6.08    2.64
  -6 -10 -13    2.43    1.96
  -6  -7  -9    5.87    1.53
  -6  -6  -7   60.98    3.08
  -6  -5  -4   23.30    1.75
  -5 -12 -15   -0.19    2.08
  -4  -5  -8    4.59    1.20
  -3  -8 -13   13.96    2.07
  -3  -5  -9   28.12    2.07
  -1 -10 -15    4.46    1.69
   0 -10 -15    5.21    1.75
   0  -7 -13   35.40    2.47
   0  -6 -12    3.44    1.20
   0  -3  -8 1074.54    8.37
   1  -7 -13    7.75    1.51
   1  -4 -10  279.91    4.70
   2  -7 -13   43.87    2.55
 -13 -15  -5    2.58    2.19
 -13 -15  -4   50.10    4.57
 -12 -14  -7   22.72    3.54
 -12 -13  -5   -0.86    1.76
 -11 -15 -11    2.31    2.46
 -11 -14 -10   -0.70    2.24
 -11 -12  -7   44.02    3.92
 -11 -11  -4    1.30    1.84
 -10  -9   3  171.02    4.68
  -9 -14 -13    1.35    2.22
  -9 -13 -12   -0.29    2.55
  -9 -12 -11    7.41    2.70
  -9 -11 -10   14.86    2.78
  -9  -9  -6    6.27    1.97
  -9  -8  -3    1.64    1.46
  -9  -8   6    0.75    0.96
  -8 -14 -14    0.69    2.18
  -8 -10 -10   25.61    3.24
  -7 -13 -14   29.99    3.84
  -7  -6  -4  410.57    6.95
  -6 -12 -14   29.25    3.61
  -6  -8 -10   34.48    3.04
  -5 -11 -14   15.64    3.00
  -5  -7 -10    1.89    1.37
  -5  -5  -6  188.48    4.56
  -5  -4  -3  326.00    5.05
  -4 -12 -15   21.22    3.09
  -4 -10 -14   41.15    3.46
  -4  -9 -13    2.68    1.77
  -4  -8 -12    8.41    2.08
  -4  -7 -11    0.69    1.37
  -3 -11 -15    0.34    1.59
  -3  -4  -7   31.22    1.81
  -2 -11 -15    3.16    1.79
  -2  -9 -14   18.47    2.43
  -2  -8 -13  112.34    4.62
  -1  -9 -14   19.52    2.39
   1  -6 -12  116.21    3.70
   1  -5 -11  399.10    6.18
   2  -9 -14    2.43    1.20
   2  -6 -12    5.21    1.21
   2  -4 -10  427.85    5.53
   3  -6 -12  104.74    3.29
   4  -5 -11    3.87    0.98
 -13 -15  -3   75.65    5.20
 -13 -15  -2   18.99    3.03
 -12 -15  -8    1.42    2.17
 -12 -14  -6    0.02    2.51
 -12 -13  -4    0.60    1.80
 -12 -13   5    7.18    1.60
 -11 -15 -10   -0.65    2.49
 -11 -14  -9    1.80    2.61
 -11 -13  -8   10.43    2.73
 -11 -12  -6  101.42    5.41
 -11 -11  -3    7.35    1.88
 -11 -11   5    1.29    0.99
 -10 -15 -12   -0.67    2.26
 -10 -14 -11    4.73    2.66
 -10 -13 -10    1.92    2.27
 -10 -12  -9    6.30    2.31
 -10 -11  -7    3.42    2.09
 -10 -10  -5   16.80    2.25
 -10  -9   0    2.75    1.08
 -10  -9   1   11.86    1.69
 -10  -9   2   83.36    3.39
  -9 -15 -13    0.93    2.61
  -9 -10  -8  213.13    6.98
  -9  -8  -2  123.89    4.39
  -8 -12 -12  145.83    6.69
  -8 -11 -11   96.68    5.27
  -8  -8  -6   -1.11    1.63
  -8  -7  -3   49.94    2.75
  -7 -12 -13   -1.84    2.30
  -7 -11 -12   46.31    4.13
  -7 -10 -11   67.56    4.33
  -7  -9 -10   26.14    2.73
  -6 -11 -13   28.77    3.42
  -6  -9 -11   20.81    2.61
  -6  -6  -6  777.10    9.86
  -6  -5  -3  236.23    4.76
  -5 -13 -15    3.36    2.20
  -5 -10 -13    1.61    1.84
  -5  -9 -12    7.19    2.02
  -5  -8 -11    2.34    1.50
  -5  -6  -8   37.25    2.42
  -3 -12 -15    1.94    1.97
  -3 -10 -14   19.02    2.83
  -3  -6 -10  242.90    5.76
  -2  -7 -12    1.43    1.14
  -2  -4  -8    1.11    0.78
  -1 -11 -15    4.39    1.90
  -1  -3  -7    0.15    0.70
   0  -9 -14   11.37    1.96
   1  -9 -14   28.53    2.50
   2  -5 -11  207.70    4.39
   3  -5 -11    4.06    1.08
   3  -4 -10   66.39    2.23
   4  -4 -10    2.09    0.74
 -12 -16  -8    2.85    2.66
 -12 -15  -7    0.02    2.01
 -12 -14  -5    5.30    2.68
 -12 -13  -3   23.33    3.00
 -12 -13  -2   41.62    3.79
 -12 -13   3   15.32    2.21
 -12 -13   4    0.82    1.37
 -11 -13  -7   90.24    5.59
 -11 -12  -5   93.26    5.21
 -11 -11  -2    4.82    1.69
 -11 -11  -1    0.82    1.52
 -11 -11   3   -0.21    1.27
 -11 -11   4   14.41    1.80
 -10 -12  -8   17.31    3.16
 -10 -10  -4    0.83    1.33
 -10 -10   7   36.19    2.16
  -9 -14 -12   12.05    3.03
  -9 -13 -11    6.45    2.83
  -9 -12 -10    1.75    2.52
  -9 -11  -9   34.69    3.52
  -9 -10  -7    2.27    1.99
  -9  -9  -5   10.41    1.85
  -9  -8   5   45.73    2.25
  -8 -14 -13    0.56    2.41
  -8  -7  -2    3.16    1.28
  -7 -14 -14   64.91    5.08
  -7  -7  -6  617.84    9.42
  -7  -6  -3    0.75    0.95
  -6 -13 -14   70.10    5.15
  -6 -10 -12   -0.36    1.50
  -6  -7  -8   -2.27    1.32
  -5 -12 -14   16.34    3.10
  -4 -13 -15    7.97    2.54
  -4 -11 -14    4.73    2.21
  -4  -6  -9    2.64    1.16
  -4  -4  -5    0.09    0.67
  -3  -9 -13    6.13    1.86
  -3  -7 -11   69.04    3.63
  -2 -12 -15   -0.99    1.77
  -2 -10 -14   -0.88    1.73
  -1  -8 -13  113.30    4.51
  -1  -7 -12   68.99    3.34
  -1  -5 -10   52.92    2.55
   3  -8 -13    5.59    1.44
 -12 -16  -7    0.51    2.53
 -12 -15  -6    1.24    2.32
 -12 -14  -4    6.25    2.66
 -12 -13  -1   -1.24    1.66
 -12 -13   0    1.79    1.67
 -12 -13   1    0.72    1.55
 -12 -13   2    3.64    1.72
 -11 -16 -10   26.77    3.95
 -11 -15  -9   14.64    3.09
 -11 -14  -8   -1.57    2.07
 -11 -13  -6   78.30    5.23
 -11 -12  -4    5.66    2.42
 -11 -11   0   -0.01    1.33
 -11 -11   1   42.34    3.03
 -11 -11   2   31.98    2.65
 -10 -15 -11   -1.06    2.16
 -10 -14 -10    0.56    2.43
 -10 -13  -9   19.89    3.20
 -10 -11  -6  100.61    4.96
 -10 -10  -3    8.65    1.93
  -9 -15 -12    1.13    2.65
  -9  -8   4   13.40    1.58
  -8 -15 -13    5.81    2.84
  -8 -13 -12   36.64    4.00
  -8 -12 -11   90.51    5.55
  -8 -11 -10    8.51    2.57
  -8 -10  -9  222.63    7.15
  -8  -8  -5   29.42    2.55
  -8  -7   7    0.23    0.74
  -7 -13 -13   -1.25    2.14
  -7  -9  -9    0.35    1.71
  -7  -6  -2  199.84    4.62
  -6 -14 -14   71.94    5.40
  -6 -12 -13   26.08    3.45
  -6  -8  -9   13.77    2.27
  -5 -11 -13   61.90    4.38
  -5  -7  -9   14.72    1.93
  -5  -5  -5  245.90    5.01
  -5  -4  -2   16.52    1.25
  -4 -10 -13   17.63    2.72
  -4  -7 -10    3.97    1.65
  -4  -5  -7   74.84    2.92
  -3 -11 -14   15.76    2.73
  -3  -8 -12    0.17    1.29
  -2  -5  -9  136.98    3.92
  -1 -10 -14    9.50    2.05
  -1  -6 -11    0.65    0.89
   0 -10 -14    0.78    1.44
   0  -8 -13    3.81    1.43
   0  -4  -9   34.96    1.86
   1 -10 -14    1.39    1.40
   1  -8 -13   15.67    1.96
   2  -8 -13    5.02    1.43
 -12 -15  -5    1.83    2.38
 -12 -14  -3   59.28    4.53
 -11 -16  -9    8.86    3.14
 -11 -15  -8    5.30    2.72
 -11 -14  -7   11.00    3.05
 -11 -12  -3    9.75    2.40
 -11 -12   6    0.28    1.07
 -10 -15 -10   35.96    4.32
 -10 -12  -7   35.75    3.60
 -10 -11  -5  162.75    6.23
 -10 -10  -2   -0.12    1.36
 -10 -10   6   13.29    1.57
  -9 -14 -11   24.58    3.64
  -9 -13 -10   -0.02    2.46
  -9 -12  -9   16.65    3.10
  -9 -11  -8    3.66    2.17
  -9 -10  -6   -0.31    1.58
  -9  -9  -4    8.00    1.71
  -9  -8   2   10.19    1.43
  -9  -8   3    2.16    1.01
  -8 -14 -12    6.55    2.90
  -8  -9  -7  112.82    4.79
  -8  -7  -1  325.16    6.13
  -7 -14 -13   15.08    3.26
  -7 -12 -12   53.38    4.31
  -7 -11 -11  267.39    8.24
  -7 -10 -10  103.79    4.96
  -7  -8  -7  681.66   10.68
  -7  -7  -5   32.29    2.39
  -6 -11 -12    3.69    2.31
  -6 -10 -11   81.36    4.55
  -6  -9 -10    0.69    1.70
  -6  -7  -7 2137.54   17.49
  -6  -6  -5  555.53    8.07
  -6  -5  -2  107.31    3.11
  -5 -13 -14   11.01    2.70
  -5 -10 -12    0.75    1.75
  -5  -9 -11   -0.87    1.49
  -5  -8 -10   -0.53    1.38
  -5  -6  -7   39.06    2.44
  -4 -12 -14    1.41    1.94
  -4  -9 -12    1.81    1.56
  -4  -8 -11   44.69    3.07
  -3  -5  -8   47.34    2.38
  -2 -11 -14   47.84    3.68
  -2  -9 -13    0.10    1.48
   0  -7 -12   30.79    2.30
   0  -5 -10   83.46    3.00
 -12 -16  -6   12.30    2.97
 -12 -15  -4   30.23    3.89
 -12 -14  -2   24.93    3.14
 -12 -14  -1    3.34    2.11
 -12 -14   0    0.05    1.61
 -12 -14   3   45.40    3.45
 -11 -14  -6   -1.39    2.33
 -11 -13  -5    0.05    1.95
 -11 -12  -2    0.16    1.84
 -11 -12   5   -0.67    1.04
 -10 -16 -10   10.31    3.25
 -10 -14  -9   49.38    4.59
 -10 -13  -8    2.79    2.34
 -10 -11  -4   89.45    4.66
 -10 -10  -1   -1.09    1.23
 -10 -10   5   -0.18    1.05
  -9 -15 -11    8.56    3.11
  -9  -9  -3   43.87    3.03
  -8 -13 -11    2.80    2.75
  -8 -10  -8   90.27    4.64
  -8  -8  -4    4.55    1.40
  -8  -7   6  124.75    3.03
  -7 -15 -13    2.25    2.61
  -7 -13 -12    2.72    2.62
  -7  -6  -1   14.30    1.46
  -6 -13 -13  106.77    5.94
  -5 -14 -14    2.38    2.47
  -5 -12 -13    4.87    2.49
  -4 -13 -14    3.68    2.41
  -4 -11 -13    7.36    2.46
  -4  -6  -8  388.08    7.01
  -3 -12 -14    1.45    2.18
  -3 -10 -13   47.04    3.65
  -3  -4  -6  119.86    3.20
  -2  -8 -12    8.45    1.67
  -2  -7 -11    9.60    1.71
  -2  -6 -10   26.40    2.06
  -1 -11 -14    0.07    1.65
  -1  -9 -13   12.93    2.20
  -1  -4  -8   18.66    1.48
   0 -11 -14    4.46    1.71
   0  -6 -11    0.55    1.10
   1  -7 -12    0.56    0.94
   2  -7 -12    1.41    1.21
   3  -9 -13   11.48    1.67
   3  -7 -12    0.95    1.08
 -12 -16  -5    3.98    2.48
 -12 -15  -3   57.68    4.65
 -12 -14   1    1.06    1.72
 -12 -14   2   40.27    3.44
 -11 -16  -8    1.34    2.35
 -11 -15  -7    0.70    2.11
 -11 -13  -4   -0.51    1.73
 -11 -12  -1   13.55    2.25
 -11 -12   0   42.94    3.42
 -11 -12   1    0.18    1.50
 -11 -12   3   10.06    1.92
 -11 -12   4   14.26    1.97
 -10 -15  -9   37.67    4.50
 -10 -14  -8   91.75    5.91
 -10 -13  -7    8.24    2.89
 -10 -12  -6  179.62    6.90
 -10 -10   0   14.40    1.84
 -10 -10   1    2.62    1.41
 -10 -10   2   30.39    2.44
 -10 -10   4   -0.32    1.06
  -9 -16 -11    7.51    3.27
  -9 -14 -10    1.74    2.56
  -9 -13  -9   47.02    4.44
  -9 -11  -7    6.46    1.99
  -9 -10  -5    0.95    1.39
  -9  -9  -2   27.99    2.49
  -8 -15 -12    5.62    2.61
  -8 -12 -10   25.43    3.25
  -8 -11  -9   -0.18    1.76
  -8  -9  -6   83.46    4.11
  -8  -7   1   12.98    1.53
  -8  -7   2    7.77    1.29
  -8  -7   5  339.39    5.16
  -7 -12 -11   65.08    4.84
  -7  -9  -8   14.78    2.31
  -7  -7  -4    0.42    1.03
  -6 -14 -13    6.12    2.86
  -6 -12 -12   -0.66    2.12
  -6  -8  -8   19.22    2.56
  -6  -5  -1    9.08    1.06
  -5  -7  -8  113.90    4.28
  -4 -10 -12    3.11    1.90
  -4  -5  -6   33.98    2.06
  -4  -4  -4   15.80    1.26
  -3 -13 -14   44.87    4.08
  -3  -9 -12    0.50    1.52
  -3  -6  -9   25.72    2.01
  -2 -12 -14   67.36    4.53
  -2  -4  -7  423.89    5.92
  -1 -12 -14   30.34    3.22
  -1  -8 -12    1.33    1.39
   0  -9 -13   22.64    2.44
   1  -9 -13    9.58    1.78
   1  -6 -11    2.14    1.11
   1  -4  -9    7.45    1.07
 -12 -16  -4    0.27    2.18
 -12 -16  -3    0.68    2.33
 -12 -15  -2   12.03    2.70
 -12 -15  -1    1.09    2.11
 -12 -15   0    1.49    1.85
 -11 -16  -7    1.38    2.34
 -11 -15  -6    9.65    2.90
 -11 -14  -5   17.14    2.96
 -11 -13  -3    1.47    1.76
 -11 -12   2    1.78    1.55
 -10 -16  -9    3.77    2.79
 -10 -12  -5  188.39    6.94
 -10 -11  -3   34.25    3.01
  -9 -15 -10    2.52    2.87
  -9 -11  -6   21.19    2.81
  -9  -9  -1    0.20    1.28
  -9  -9   7   20.28    1.65
  -8 -10  -7   -0.43    1.52
  -8  -8  -3  252.59    6.05
  -8  -7   3    9.18    1.28
  -8  -7   4  212.07    4.25
  -7 -14 -12    0.84    2.19
  -7 -10  -9    0.51    1.56
  -7  -8  -6   59.56    3.39
  -7  -6   0    1.39    0.73
  -6 -15 -13   15.77    3.32
  -6 -10 -10   53.10    3.77
  -6  -9  -9  184.70    6.01
  -6  -7  -6 1580.38   14.72
  -6  -6  -4  163.09    4.30
  -5 -13 -13   19.17    3.11
  -5 -11 -12    4.75    2.04
  -5 -10 -11   26.60    2.91
  -5  -8  -9  397.42    8.28
  -5  -6  -6  926.24   10.44
  -5  -5  -4  290.82    5.22
  -4  -9 -11   11.54    2.14
  -4  -8 -10    1.70    1.73
  -4  -7  -9   30.19    2.37
  -3 -11 -13    2.98    2.18
  -3  -8 -11  191.88    5.79
  -3  -7 -10   88.18    3.74
  -1 -10 -13   25.18    2.77
  -1  -7 -11   30.95    2.34
  -1  -5  -9    7.18    1.31
   1  -5 -10  140.54    3.74
   2  -6 -11    1.97    1.13
   3  -6 -11   39.79    2.21
   4  -6 -11   15.02    1.48
 -12 -15   1   16.33    2.74
 -11 -16  -6   31.75    4.34
 -11 -15  -5   12.25    3.04
 -11 -14  -4    3.31    2.15
 -11 -13  -2    2.27    1.81
 -11 -13  -1   42.69    3.69
 -11 -13   6    0.86    1.27
 -10 -15  -8   23.61    3.73
 -10 -14  -7   11.16    2.89
 -10 -13  -6   24.11    3.29
 -10 -12  -4   28.56    3.20
 -10 -11  -2    0.23    1.42
 -10 -11   7    3.62    1.19
  -9 -16 -10   11.95    3.40
  -9 -14  -9  124.87    6.63
  -9 -13  -8  121.70    6.29
  -9 -12  -7    0.06    2.27
  -9 -10  -4   -1.17    1.29
  -9  -9   0   26.37    2.25
  -8 -15 -11   43.03    4.43
  -8 -13 -10   39.42    3.96
  -8 -12  -9    8.79    2.45
  -8 -11  -8   57.93    4.06
  -8  -9  -5   -0.40    1.50
  -8  -8  -2   51.21    3.00
  -7 -13 -11   12.21    2.81
  -7  -9  -7    2.49    2.02
  -7  -7  -3   30.57    2.25
  -7  -6   1   30.20    1.82
  -6 -13 -12   31.88    3.63
  -5 -14 -13    0.99    2.09
  -5 -12 -12    6.70    2.51
  -5  -9 -10    9.32    1.89
  -4 -13 -13   -0.48    2.01
  -3  -5  -7   32.42    1.98
  -2 -11 -13   23.67    3.07
  -2  -9 -12    5.66    1.71
  -2  -5  -8  297.71    5.55
  -1  -6 -10   15.34    1.59
   0 -10 -13    1.01    1.56
   0  -8 -12    4.63    1.44
   1 -10 -13    0.40    1.39
   2 -10 -13   11.44    1.94
   2  -5 -10   29.72    1.98
   2  -4  -9  120.87    3.05
   5  -5 -10    8.06    1.11
 -11 -15  -4    0.99    2.38
 -11 -14  -3   25.17    3.20
 -11 -13   0    9.65    2.41
 -11 -13   1    0.91    1.67
 -11 -13   4   48.46    3.42
 -11 -13   5    2.38    1.45
 -10 -16  -8   19.46    3.46
 -10 -15  -7   -1.06    2.52
 -10 -13  -5   -1.31    2.39
 -10 -11  -1   28.00    2.71
 -10 -11   0  104.10    4.61
 -10 -11   6    3.91    1.31
  -9 -15  -9   27.88    4.22
  -9 -11  -5   70.80    4.25
  -9 -10  -3   15.41    2.27
  -9  -9   1    3.14    1.30
  -9  -9   6   -0.26    0.93
  -8 -14 -10    9.85    2.91
  -8 -10  -6   16.38    2.44
  -8  -8   9   25.17    1.50
  -7 -14 -11   11.57    3.12
  -7 -12 -10    4.07    2.28
  -7 -11  -9   48.98    3.81
  -7 -10  -8   21.05    2.54
  -7  -8  -5  108.31    4.19
  -7  -6   2   26.18    1.63
  -6 -14 -12    0.97    2.10
  -6 -12 -11   -0.19    1.89
  -6  -8  -7  122.62    4.69
  -6  -6  -3   87.21    3.17
  -5  -7  -7   38.43    2.78
  -4 -14 -13   18.44    3.23
  -4 -11 -12   95.80    5.06
  -4  -6  -7    1.14    1.21
  -4  -4  -3  223.21    4.02
  -3 -12 -13   -0.22    1.85
  -3 -10 -12   31.93    2.97
  -3  -4  -5    0.43    0.67
  -2  -8 -11    9.43    1.84
  -2  -6  -9    9.94    1.54
  -1 -11 -13   62.32    4.14
  -1  -9 -12   17.42    2.25
   0  -7 -11    8.84    1.55
   0  -4  -8   64.12    2.44
   1  -8 -12    7.11    1.48
   2  -8 -12   13.96    1.84
   3  -8 -12   43.82    2.68
   3  -5 -10   31.18    1.88
   4  -5 -10   16.07    1.47
 -11 -16  -5  101.03    6.25
 -11 -15  -3    1.95    2.39
 -11 -14  -2    3.35    2.14
 -11 -13   2    6.01    1.90
 -11 -13   3   57.38    3.72
 -10 -16  -7    0.31    2.64
 -10 -14  -6   21.33    3.25
 -10 -12  -3    2.26    1.61
 -10 -11   1   43.02    3.11
 -10 -11   2    3.03    1.45
 -10 -11   4   -0.23    1.28
 -10 -11   5    3.99    1.50
  -9 -16  -9    3.27    2.59
  -9 -14  -8  156.76    7.28
  -9 -13  -7   28.38    3.70
  -9 -12  -6   24.70    2.95
  -9 -10  -2   28.08    2.64
  -9  -9   2   54.16    2.85
  -9  -9   3    8.38    1.44
  -9  -9   4    0.56    0.93
  -9  -9   5    0.38    0.93
  -8 -15 -10   51.57    4.73
  -8 -13  -9    0.63    2.18
  -8 -12  -8    9.32    2.52
  -8 -11  -7   30.53    3.05
  -8  -9  -4  321.83    7.37
  -8  -8  -1    1.59    1.36
  -7 -15 -11   24.26    3.85
  -7 -13 -10   19.97    3.37
  -7  -7  -2   76.00    3.17
  -7  -6   3    1.83    0.84
  -7  -6   4   11.96    1.18
  -6 -15 -12    7.40    2.64
  -6 -13 -11   14.35    3.05
  -6 -10  -9    9.31    2.18
  -6  -9  -8  164.70    5.68
  -6  -7  -5  475.56    7.95
  -5 -13 -12   25.41    3.31
  -5 -11 -11   21.82    2.71
  -5 -10 -10   38.05    3.26
  -5  -5  -3  119.77    3.30
  -4 -12 -12   34.71    3.69
  -4 -10 -11  131.99    5.42
  -4  -5  -5   30.88    1.94
  -3 -13 -13    0.03    1.89
  -3  -9 -11  107.22    4.63
  -3  -8 -10   29.06    2.63
  -3  -6  -8   12.09    1.54
  -2 -12 -13  153.79    6.46
  -2 -10 -12    3.20    2.05
  -2  -7 -10  134.73    4.52
  -1 -12 -13   50.70    4.03
   0 -11 -13   -0.57    1.48
   0  -6 -10    7.02    1.35
   0  -5  -9   22.73    1.72
   1 -11 -13    3.27    1.71
   3  -4  -9   31.22    1.71
 -11 -16  -4   50.62    4.66
 -11 -15  -2    2.17    2.24
 -11 -14  -1    1.04    1.84
 -11 -14   0    0.23    1.91
 -11 -14   5    0.11    1.46
 -10 -15  -6   -0.73    2.18
 -10 -14  -5   11.69    2.73
 -10 -13  -4    1.65    1.91
 -10 -12  -2   21.41    2.69
 -10 -11   3    6.36    1.52
  -9 -15  -8    4.74    2.90
  -9 -11  -4  115.95    5.13
  -8 -14  -9    7.64    2.80
  -8 -10  -5   57.96    3.71
  -8  -9  -3  744.32   11.01
  -8  -8   0    4.87    1.36
  -7 -12  -9    1.37    2.22
  -7 -10  -7    6.37    2.05
  -7  -9  -6   27.04    2.63
  -7  -8  -4   26.16    2.43
  -6 -14 -11    5.30    2.70
  -6  -5   2  576.87    6.14
  -5 -15 -12   -0.16    2.41
  -5 -14 -12    1.86    2.06
  -5 -12 -11    3.45    2.31
  -5  -9  -9  219.08    6.51
  -5  -8  -8  512.91    9.11
  -5  -6  -5  442.23    7.05
  -4 -13 -12    1.26    2.20
  -4  -9 -10    1.00    1.46
  -4  -8  -9  371.35    7.88
  -4  -7  -8  357.01    7.11
  -3 -11 -12   52.07    3.88
  -3  -7  -9   18.71    1.96
  -2 -13 -13    8.93    2.46
  -2  -4  -6  197.65    3.98
  -1  -8 -11   -0.18    1.23
  -1  -4  -7  135.62    3.35
   0 -12 -13    0.51    1.67
   0  -9 -12    4.49    1.74
   1  -9 -12    1.98    1.54
   1  -7 -11   17.58    1.80
   2  -9 -12    5.07    1.56
   2  -7 -11   11.34    1.64
   3  -9 -12   12.06    1.87
   4  -7 -11    0.83    1.05
   4  -4  -9    5.86    0.98
   5  -4  -9    2.14    0.79
 -11 -16  -3   20.22    3.34
 -11 -16  -2    4.76    2.52
 -11 -15  -1    0.97    2.07
 -11 -14   1   -0.12    1.57
 -11 -14   2   67.99    4.41
 -11 -14   3   80.83    4.75
 -11 -14   4   22.94    2.85
 -10 -16  -6   18.15    3.43
 -10 -15  -5   11.09    3.11
 -10 -14  -4   -1.67    2.18
 -10 -13  -3    1.92    1.84
 -10 -12  -1  166.37    6.18
 -10 -12   0  125.25    5.45
 -10 -12   7    6.59    1.49
  -9 -16  -8   17.33    3.38
  -9 -14  -7   48.06    4.42
  -9 -13  -6    2.55    2.18
  -9 -12  -5    5.58    2.02
  -9 -11  -3   56.10    3.72
  -9 -10  -1   -0.76    1.03
  -9 -10   8    0.74    1.09
  -8 -15  -9    7.03    2.88
  -8 -13  -8    3.46    2.32
  -8 -12  -7    2.07    2.33
  -8 -11  -6    1.05    1.64
  -8  -8   1   17.65    1.76
  -8  -8   8   13.12    1.32
  -7 -15 -10   93.96    6.20
  -7 -14 -10   10.23    2.82
  -7 -11  -8   27.34    2.93
  -7  -7  -1   -0.37    1.05
  -6 -15 -11   22.73    3.72
  -6 -12 -10    5.55    2.22
  -6  -8  -6  150.97    5.05
  -6  -6  -2   83.88    3.00
  -4 -14 -12   -0.07    2.28
  -4 -11 -11   51.98    4.03
  -3 -12 -12    0.89    2.22
  -3 -10 -11  148.12    5.80
  -2 -11 -12   34.23    3.43
  -2  -9 -11   21.70    2.44
  -1 -10 -12    1.26    1.53
  -1  -7 -10   -0.25    1.07
   1  -6 -10   37.79    2.38
   3  -7 -11    5.44    1.35
 -11 -16  -1   11.93    3.12
 -11 -15   0    4.71    2.06
 -11 -15   1    1.17    2.14
 -11 -15   2    9.78    2.48
 -10 -16  -5   94.02    6.33
 -10 -13  -2    6.00    2.36
 -10 -12   1   15.54    2.56
 -10 -12   6   13.65    1.89
  -9 -15  -7    7.35    2.78
  -9 -14  -6    3.86    2.70
  -9 -12  -4    6.22    2.22
  -9 -10   0   85.79    3.92
  -8 -14  -8   25.06    3.86
  -8 -10  -4  106.56    4.78
  -8  -9  -2  252.02    6.46
  -8  -8   2    4.54    1.23
  -8  -8   7    6.24    1.20
  -7 -16 -10   20.59    3.75
  -7 -13  -9   12.10    2.79
  -7  -9  -5   10.98    1.93
  -7  -8  -3  350.22    7.14
  -6 -13 -10    0.20    2.12
  -6 -11  -9   20.96    2.64
  -6 -10  -8    6.16    1.83
  -6  -9  -7   13.79    2.20
  -6  -7  -4   93.42    3.56
  -5 -14 -11    3.25    2.59
  -5 -13 -11   17.81    3.00
  -5 -11 -10   24.65    2.82
  -5  -7  -6  130.40    4.32
  -5  -5  -2   15.76    1.35
  -4 -12 -11   18.45    3.10
  -4 -10 -10  104.49    4.93
  -4  -6  -6   35.24    2.22
  -3 -13 -12    0.51    2.14
  -3  -5  -6    3.90    1.01
  -2 -12 -12   10.53    2.63
  -2  -8 -10    2.27    1.54
  -2  -5  -7   23.16    1.90
  -1 -11 -12   19.78    2.88
  -1  -6  -9   15.42    1.74
  -1  -5  -8  113.60    3.42
   0 -10 -12   -0.14    1.66
   0  -8 -11   14.38    1.93
   1 -10 -12   60.28    3.78
   1  -5  -9    5.20    1.25
   2 -10 -12    5.09    1.68
 -11 -16   0   30.27    3.79
 -11 -15   3    4.83    2.07
 -10 -16  -4   80.25    5.93
 -10 -15  -4   23.33    3.46
 -10 -14  -3   23.16    3.15
 -10 -13  -1   35.56    3.55
 -10 -12   2    1.48    1.64
 -10 -12   3    1.25    1.55
 -10 -12   4    1.02    1.59
 -10 -12   5    4.71    1.60
  -9 -15  -6   -0.45    2.56
  -9 -13  -5    6.51    2.32
  -9 -11  -2   -1.09    1.26
  -9 -10   2   75.49    3.64
  -9 -10   7    9.31    1.51
  -8 -15  -8   13.31    3.20
  -8 -13  -7   17.67    3.02
  -8 -12  -6   65.07    4.46
  -8 -11  -5   -0.34    1.46
  -8  -8   3    0.17    1.01
  -8  -8   4   13.50    1.61
  -8  -8   5    0.15    1.04
  -8  -8   6   12.47    1.51
  -7 -14  -9   -1.26    2.13
  -7 -12  -8    0.76    1.88
  -7 -11  -7   21.73    2.84
  -7 -10  -6   84.49    4.31
  -7  -7   0   28.30    2.00
  -6 -14 -10    1.28    2.22
  -6 -12  -9    4.58    2.61
  -6  -6  -1  227.08    4.76
  -5 -15 -11   13.69    3.31
  -5 -12 -10    9.26    2.74
  -5 -10  -9    3.40    1.59
  -5  -9  -8  267.98    7.11
  -5  -8  -7  174.77    5.38
  -5  -6  -4   19.27    1.68
  -4  -9  -9   85.84    4.30
  -4  -7  -7  246.52    5.92
  -4  -5  -4   22.95    1.68
  -3 -11 -11  120.93    5.66
  -3  -8  -9    1.62    1.69
  -3  -6  -7   72.96    3.20
  -3  -4  -4    2.99    0.77
  -2 -13 -12   -0.57    2.13
  -2 -10 -11   59.88    3.83
  -2  -7  -9    6.34    1.60
  -2  -6  -8   93.55    3.52
  -1 -12 -12   45.31    3.87
  -1  -9 -11    0.31    1.44
   0 -11 -12    6.85    2.13
   1 -11 -12    0.79    1.50
   1  -8 -11   61.05    3.28
   1  -4  -8   82.97    2.62
   2 -11 -12   16.29    2.47
   2  -6 -10  106.84    3.54
   4  -8 -11    9.85    1.64
   5  -6 -10   35.32    2.08
 -10 -15  -3   19.71    3.26
 -10 -14  -2   11.47    2.56
 -10 -13   0   13.91    2.52
 -10 -13   1   13.56    2.53
 -10 -13   7    9.38    1.87
  -9 -17  -6    6.63    3.17
  -9 -16  -6    0.40    2.63
  -9 -14  -5    4.47    2.41
  -9 -13  -4   -0.07    2.31
  -9 -12  -3    0.03    1.70
  -9 -10   3   38.88    2.65
  -9 -10   4    6.71    1.42
  -9 -10   5   19.19    1.98
  -8 -16  -8    2.66    2.52
  -8 -14  -7    2.28    2.70
  -8 -10  -3   44.99    3.22
  -8  -9  -1   51.68    3.01
  -7 -16  -9    7.97    3.23
  -7 -15  -9   36.48    4.22
  -7 -13  -8   -0.77    2.04
  -7  -9  -4  219.30    6.26
  -6 -16 -10    1.24    2.39
  -6 -15 -10   50.09    4.72
  -6 -11  -8   21.77    2.92
  -6  -8  -5  257.23    6.27
  -6  -7  -3   23.82    2.04
  -5 -13 -10    4.67    2.62
  -4 -14 -11   45.86    4.53
  -4 -13 -11   10.32    2.60
  -4 -11 -10    1.68    1.99
  -4  -8  -8 1184.77   13.72
  -3 -12 -11   34.30    3.65
  -3  -7  -8   24.02    2.14
  -1 -13 -12   15.58    2.83
   0 -12 -12    0.42    1.83
   0  -9 -11   78.94    4.00
   0  -7 -10    4.26    1.26
   2  -8 -11    0.52    1.33
   3  -8 -11    0.40    1.21
   3  -6 -10   21.77    1.82
   4  -6 -10    0.91    1.02
 -10 -16  -3   45.86    4.53
 -10 -15  -2   14.46    2.93
 -10 -14  -1    0.20    1.80
 -10 -14   0    5.29    2.39
 -10 -13   2    2.82    1.94
 -10 -13   3   10.17    2.17
 -10 -13   4   16.69    2.48
 -10 -13   5    0.90    1.52
 -10 -13   6    0.61    1.33
  -9 -15  -5   -0.42    2.16
  -9 -12  -2    0.06    1.82
  -9 -11   0  285.01    7.54
  -9 -11   9    0.64    1.00
  -8 -16  -7    1.25    2.81
  -8 -15  -7    3.54    2.69
  -8 -13  -6    7.44    2.55
  -8 -12  -5    1.76    2.07
  -8 -11  -4   -0.49    1.41
  -8  -9   0    3.16    1.43
  -7 -14  -8   -1.49    2.49
  -7 -12  -7  174.53    6.83
  -7 -10  -5  130.06    5.35
  -7  -8  -2  730.14    9.98
  -7  -7   1   89.94    3.21
  -6 -13  -9   76.57    5.12
  -6 -10  -7    1.14    1.54
  -6  -9  -6   85.40    4.04
  -5 -14 -10    6.88    2.87
  -5 -11  -9    1.01    1.61
  -5  -7  -5   -0.31    1.06
  -5  -5  -1    0.72    1.02
  -4 -15 -11   43.55    4.37
  -3 -13 -11    9.29    2.90
  -3 -10 -10  191.12    6.43
  -2 -11 -11    1.66    1.76
  -2  -9 -10   96.75    4.47
  -1 -10 -11    5.61    1.98
  -1  -8 -10    4.91    1.41
   0  -6  -9    7.75    1.43
   0  -4  -7  131.38    3.28
   1  -9 -11  136.73    5.12
   1  -7 -10   10.03    1.63
   2  -5  -9   24.14    1.76
   4  -9 -11    5.48    1.51
 -10 -16  -2    0.26    2.19
 -10 -15  -1    0.47    2.01
 -10 -14   1    3.84    2.42
  -9 -17  -5   -0.70    2.38
  -9 -16  -5    6.45    2.66
  -9 -15  -4    0.69    2.52
  -9 -14  -4   59.22    4.67
  -9 -13  -3   82.19    5.02
  -9 -12  -1   57.46    4.01
  -9 -11   1  173.37    5.88
  -9 -11   8    4.07    1.28
  -8 -14  -6    2.65    2.39
  -8 -10  -2   -0.86    1.34
  -8  -9   1   17.49    1.93
  -7 -16  -8    1.05    2.72
  -7 -15  -8   23.41    3.65
  -7 -13  -7   20.40    3.55
  -7  -7   2   -0.25    0.95
  -7  -7   9    4.44    0.94
  -6 -16  -9    2.13    2.80
  -6 -12  -8   11.29    2.49
  -6  -8  -4  111.15    4.26
  -5 -15 -10   54.68    4.83
  -5 -12  -9   29.80    3.62
  -5 -10  -8    3.64    1.65
  -5  -9  -7    1.01    1.50
  -5  -8  -6   31.43    2.57
  -5  -6  -3   69.66    2.80
  -4 -12 -10   51.20    4.07
  -4 -10  -9    8.06    1.88
  -4  -6  -5  118.58    3.73
  -3 -14 -11   21.73    3.28
  -3  -9  -9   22.09    2.57
  -3  -5  -5   15.49    1.55
  -2 -13 -11    6.14    2.43
  -2 -12 -11   23.30    3.22
  -2  -4  -5   75.36    2.48
   0 -10 -11   40.41    3.39
   0  -5  -8   80.47    2.97
   2  -9 -11   43.52    3.19
   2  -4  -8  131.34    3.25
   3  -9 -11   13.44    1.98
   6  -5  -9   30.00    1.80
 -10 -16  -1   36.11    4.13
 -10 -15   0   35.62    3.77
 -10 -15   1   64.36    4.86
 -10 -14   2   -1.21    1.76
 -10 -14   3   11.59    2.51
 -10 -14   4    1.72    1.76
 -10 -14   5   -0.49    1.48
 -10 -14   6   -0.44    1.51
  -9 -17  -4   -0.05    2.76
  -9 -16  -4   11.92    3.35
  -9 -14  -3   72.25    5.04
  -9 -13  -2   28.02    3.57
  -9 -12   0   55.75    3.98
  -9 -11   2   29.68    2.74
  -9 -11   3    3.14    1.52
  -9 -11   7   16.47    2.01
  -8 -17  -6   -0.09    2.61
  -8 -16  -6   25.31    4.09
  -8 -15  -6    1.91    2.64
  -8 -13  -5   33.09    3.64
  -8 -12  -4    9.89    2.22
  -8 -11  -3   23.42    2.61
  -8 -10  -1   13.82    2.07
  -8  -9   2   10.02    1.67
  -8  -9   9    7.94    1.28
  -7 -14  -7    4.45    2.85
  -7 -12  -6  266.34    8.42
  -7 -10  -4    8.87    2.39
  -7  -9  -3  633.54   10.19
  -7  -8  -1   52.94    2.85
  -7  -7   3   73.41    2.80
  -6 -11  -7   24.26    3.03
  -6 -10  -6   72.09    4.28
  -6  -9  -5   38.33    3.02
  -6  -7  -2  128.07    4.09
  -5 -13  -9  133.56    6.66
  -4 -15 -10   27.08    4.16
  -4 -14 -10   83.98    5.78
  -4 -13 -10   33.68    3.71
  -4 -11  -9   -0.20    1.83
  -4  -9  -8   49.93    3.41
  -4  -8  -7  555.65    9.46
  -4  -7  -6    0.73    1.10
  -4  -5  -3    8.10    1.22
  -3 -11 -10    2.35    1.78
  -3  -8  -8  241.24    6.38
  -2 -14 -11    0.91    2.01
  -2 -10 -10   38.22    3.25
  -2  -8  -9    2.96    1.35
  -1 -13 -11   -0.12    2.02
  -1 -12 -11    2.95    2.28
  -1  -6  -8   76.82    3.21
  -1  -5  -7    6.74    1.34
   0 -11 -11   40.84    3.63
   0  -8 -10  162.22    5.27
   1 -10 -11   31.98    3.10
   2 -10 -11   -0.26    1.41
   2  -7 -10   56.09    2.92
   3 -10 -11   16.24    2.33
   3  -7 -10   13.54    1.80
   3  -5  -9   24.17    1.73
   4  -7 -10   86.48    3.58
   4  -5  -9    0.44    1.10
   5  -7 -10  131.32    4.20
 -10 -16   1   43.87    4.47
 -10 -15   2   21.04    3.21
 -10 -15   3   18.89    2.98
 -10 -15   4    3.93    2.04
  -9 -16  -3   15.09    3.45
  -9 -15  -3   17.83    3.24
  -9 -14  -2   27.62    3.83
  -9 -13  -1   20.89    3.24
  -9 -12   1    0.29    1.75
  -9 -12   9    6.81    1.59
  -9 -11   4   76.31    3.84
  -9 -11   5   94.51    4.22
  -9 -11   6  124.47    4.69
  -8 -15  -5   11.00    3.41
  -8 -14  -5    2.33    2.45
  -8 -13  -4    1.64    2.65
  -8 -11  -2   76.48    4.28
  -8  -9   3    0.68    1.21
  -8  -9   8   -0.34    0.97
  -7 -16  -7    0.26    2.76
  -7 -15  -7    5.79    2.84
  -7 -13  -6    3.88    2.77
  -7 -11  -5  192.81    6.66
  -7  -8   0   75.36    3.33
  -7  -7   4    1.14    1.22
  -7  -7   8    0.06    0.86
  -6 -16  -8   19.89    3.92
  -6 -15  -8   15.14    3.57
  -6 -14  -8    3.32    2.53
  -6 -12  -7    0.89    2.28
  -6  -6   1   68.13    2.62
  -5 -16  -9    2.21    2.80
  -5 -15  -9   23.52    3.90
  -5 -14  -9   -0.37    2.22
  -5 -11  -8   78.52    4.48
  -5  -7  -4   15.59    1.84
  -3 -13 -10   40.43    4.13
  -3 -12 -10   81.23    4.98
  -3 -10  -9   84.13    4.49
  -3  -7  -7   14.54    1.84
  -3  -6  -6  711.65    9.05
  -3  -4  -3   35.52    1.68
  -2 -11 -10   13.48    2.65
  -2  -7  -8    3.64    1.29
  -2  -6  -7 2255.64   16.32
  -2  -5  -6 2219.14   14.55
   0 -13 -11   20.08    3.27
   0 -12 -11    0.66    1.89
   1 -12 -11    3.62    1.95
   1 -11 -11    1.28    1.69
   1  -8 -10  230.77    6.18
   1  -6  -9   35.59    2.32
   2 -11 -11    1.61    1.76
   5  -5  -9   10.11    1.30
  -9 -17  -3   20.83    3.82
  -9 -15  -2   33.48    4.10
  -9 -14  -1    3.90    2.55
  -9 -13   0    1.57    2.26
  -9 -12   2    8.64    2.16
  -9 -12   8   -0.65    1.20
  -8 -17  -5    1.32    2.65
  -8 -16  -5    6.97    2.90
  -8 -14  -4   77.20    5.54
  -8 -12  -3   53.90    3.95
  -8 -10   0   16.60    2.02
  -8  -9   4   72.41    3.26
  -8  -9   5    6.75    1.45
  -8  -9   6   45.70    2.62
  -8  -9   7   14.40    1.68
  -7 -14  -6    7.67    3.28
  -7 -12  -5    7.28    2.73
  -7  -9  -2  302.92    7.07
  -7  -7   5   19.67    1.67
  -7  -7   6    8.22    1.29
  -7  -7   7   53.94    2.24
  -6 -13  -7   41.88    4.36
  -6  -8  -3    1.33    1.21
  -5 -10  -7   60.48    3.75
  -5  -9  -6    4.07    1.94
  -5  -8  -5   44.11    2.84
  -5  -6  -2   40.25    2.31
  -4 -13  -9    7.00    2.87
  -4 -12  -9    0.28    2.10
  -4 -10  -8   76.11    4.19
  -3 -14 -10  103.12    6.12
  -2 -12 -10    3.60    2.35
  -2  -9  -9   37.23    3.07
  -1 -10 -10    0.13    1.64
  -1  -8  -9  127.29    4.72
   0  -9 -10  139.95    5.29
   0  -7  -9   98.70    3.90
   1  -5  -8    3.54    1.11
   3  -4  -8    3.65    1.02
   5  -8 -10   65.55    3.46
  -9 -16  -2    9.60    2.90
  -9 -15  -1   -1.21    2.67
  -9 -14   0   20.03    3.22
  -9 -13   1   23.49    3.20
  -9 -12   3    2.70    1.78
  -9 -12   4    8.35    2.05
  -8 -17  -4   18.44    4.00
  -8 -16  -4    1.37    2.75
  -8 -15  -4   12.31    3.39
  -8 -12  -2  138.72    6.05
  -8 -11  -1   -0.75    1.39
  -8 -10   1   22.84    2.44
  -7 -17  -6    4.98    2.97
  -7 -16  -6   27.50    4.11
  -7 -15  -6   55.10    5.13
  -7 -11  -4    8.51    2.08
  -7 -10  -3   18.88    2.48
  -7  -8   1    1.38    1.26
  -6 -16  -7   16.12    3.82
  -6 -15  -7    2.44    2.98
  -6 -14  -7   10.33    3.24
  -6 -10  -5  406.21    9.13
  -6  -9  -4   16.59    2.21
  -6  -7  -1 1294.17   12.29
  -6  -6   2   30.47    1.84
  -5 -16  -8   20.59    4.04
  -5 -14  -8    0.47    2.68
  -5 -11  -7   36.23    3.47
  -4 -15  -9    2.31    2.45
  -4 -14  -9   58.80    4.95
  -4  -9  -7   -0.67    1.41
  -4  -6  -4   98.64    3.40
  -3 -11  -9   13.55    2.39
  -3  -9  -8    6.56    2.04
  -2 -14 -10   28.04    3.65
  -2 -13 -10    8.19    2.51
   0 -10 -10    3.87    2.01
   1  -9 -10  238.12    6.83
   2  -6  -9   28.83    2.12
   3  -8 -10   12.04    1.91
   4  -8 -10   34.14    2.66
  -9 -16  -1    0.55    2.31
  -7 -13  -5   65.29    4.78
  -7  -9  -1    2.30    1.48
  -6 -12  -6   31.81    3.62
  -4 -11  -8   21.98    2.80
  -4  -8  -6  156.66    5.12
  -4  -7  -5  275.40    6.14
  -3 -12  -9   56.78    4.40
  -3  -5  -4   39.40    2.05
  -2 -10  -9    3.32    1.63
  -2  -8  -8   38.60    2.79
  -1 -14 -10   32.02    3.84
  -1 -12 -10    0.81    1.81
  -8   7  -7    0.05    1.14
  -8   8 -12   47.10    3.75
  -8   8 -11    3.80    1.72
  -7   8 -11   48.27    3.65
  -6   7  -6  147.05    4.37
  -6   8 -11   87.60    4.86
  -6   8 -10  107.57    5.10
  -5   7  -6    6.32    1.37
  -5   8 -16   14.73    3.58
  -5   8 -15    1.43    2.41
  -5   8 -11    0.00    1.89
  -4   8 -15   26.38    3.72
  -4   8 -14    0.84    2.11
  -4   8 -13   -1.30    2.10
  -4   8 -12    6.20    2.34
  -3   7 -18    5.33    3.30
  -2   5  -3  838.15    7.81
  -2   6 -19   83.03    6.68
  -2   6  -5  207.76    4.90
  -2   7 -16    0.49    2.43
  -2   7 -15    5.66    3.08
  -2   7  -9   11.70    2.19
  -1   5 -19   16.32    3.91
  -1   6 -17   11.82    3.23
  -1   6  -7   34.83    2.66
   0   3 -20   16.27    3.65
   0   4 -19    7.92    2.93
   0   4  -4  179.11    4.02
   0   5 -17   21.65    3.81
   0   5  -6  578.11    8.60
   0   6 -12   23.80    2.95
   0   6 -11   47.69    3.63
   1   0 -20   -1.29    2.18
   1   2 -19   19.28    3.43
   1   3 -17  158.44    7.69
   1   4 -16    0.48    2.38
   1   4 -15    1.04    2.47
   2  -6 -14   12.06    1.69
   2  -5 -16    0.53    1.29
   2  -3 -17    2.78    1.81
   2  -2 -17    0.46    1.82
   2  -1 -17   53.62    4.31
   2   0 -17   23.62    3.23
   2   1 -16    3.18    2.15
   2   1  -5   25.90    1.57
   2   2 -15    0.64    1.93
   2   2 -14   15.42    2.65
   2   3 -12  130.23    5.53
   2   3 -11   58.23    3.68
   2   3 -10  208.88    6.19
   2   3  -9   -0.47    1.20
  -7   6  -4   10.05    1.17
  -7   8 -14    4.84    2.25
  -7   8 -13    9.59    2.37
  -7   8 -12    1.86    1.89
  -6   8 -15    6.84    2.71
  -6   8 -14    9.09    2.74
  -6   8 -13    1.40    1.96
  -6   8 -12    0.25    1.83
  -5   8 -14    7.09    2.33
  -5   8 -13    2.00    1.97
  -5   8 -12    2.52    1.86
  -4   6  -4   49.10    2.27
  -4   7  -7  276.61    6.57
  -3   7 -17    0.61    2.48
  -3   7  -8    5.85    1.72
  -2   7 -13  122.00    6.27
  -2   7 -12   70.49    4.76
  -2   7 -11   -1.41    1.72
  -2   7 -10    1.30    1.47
  -1   6 -16    4.77    2.68
  -1   6 -15   12.03    3.24
   0   4 -18   -1.59    2.31
   0   5 -16  148.08    7.58
   0   5 -15  455.80   12.19
   0   5  -7   -2.78    1.32
   1  -3 -20   10.81    2.57
   1  -2 -20    9.54    2.62
   1  -1 -20    0.28    2.09
   1   1 -19   -0.32    1.90
   1   2 -18   75.71    5.51
   1   3 -16    5.29    2.75
   1   3  -5   23.63    1.74
   1   4 -14   41.99    3.73
   1   4  -7   25.01    2.09
   2  -6 -13    0.75    1.04
   2  -5 -15    1.52    1.38
   2  -4 -16   15.43    2.34
   2  -3 -16    2.50    1.80
   2  -1 -16    0.56    2.03
   2   0 -16   78.93    4.83
   2   1 -15    5.62    1.97
   2   2 -13   37.23    3.30
   2   2  -7    0.30    1.00
  -7   7  -7   23.78    2.15
  -6   6  -4    3.31    1.03
  -6   7  -7    9.84    1.72
  -5   6  -4   -0.16    0.91
  -5   7  -7  178.45    5.22
  -4   7 -18   15.29    3.50
  -4   7 -17   89.02    6.51
  -3   6 -19   89.47    6.97
  -3   6  -5  312.05    5.87
  -3   7 -16   12.67    3.13
  -3   7 -15    1.28    2.48
  -3   7  -9   59.92    3.69
  -2   5 -20   -0.29    2.65
  -2   6 -17   31.20    4.48
  -2   6  -6   62.08    3.02
  -1   4 -20   12.31    3.50
  -1   5 -18   27.94    4.17
  -1   5  -5  323.65    5.91
  -1   6 -14   24.49    3.48
  -1   6 -12   22.83    3.13
  -1   6 -10   72.84    4.19
  -1   6  -9   11.66    2.24
   0   1 -21    9.61    2.84
   0   2 -20   -0.35    2.17
   0   3 -19   -2.64    2.24
   0   4 -17   14.57    3.27
   0   5 -14  131.31    6.34
   0   5 -13   -1.29    1.92
   0   5  -8    5.46    1.70
   1  -5 -19   29.05    3.11
   1   0 -19    4.25    2.19
   1   1 -18    0.41    2.41
   1   2 -17    3.00    2.43
   1   3 -15    3.55    2.38
   1   4 -13    1.18    1.71
   1   4 -12   29.32    2.96
   1   4 -11    8.33    2.30
   1   4 -10    8.04    2.00
   1   4  -9   -0.49    1.21
   1   4  -8  114.00    4.27
   2  -6 -12    4.84    1.13
   2  -5 -14    0.03    1.14
   2  -4 -15   -0.18    1.26
   2  -2 -16    3.93    1.77
   2   0 -15   23.52    2.75
   2   1 -14    2.93    1.80
   2   1  -6    8.98    1.19
   2   2 -12   -0.37    1.44
   2   2 -11  150.20    5.33
   2   2 -10   54.93    3.22
   2   2  -9  136.20    4.61
   2   2  -8  702.77    9.62
  -9   7  -9    0.32    1.35
  -8   7  -8    4.24    1.39
  -4   7 -16   20.99    3.82
  -4   7  -8  148.87    5.17
  -3   6 -18   89.55    6.68
  -3   7 -14   11.98    2.71
  -3   7 -13    1.97    2.01
  -3   7 -12    7.92    2.38
  -3   7 -11   19.54    2.59
  -3   7 -10    5.00    1.69
  -2   5 -19   29.58    4.32
  -2   6 -16   -0.45    2.19
  -2   6  -7    1.53    1.29
  -1   3 -20    0.43    2.71
  -1   4 -19   -0.62    2.22
  -1   5 -17   15.26    3.37
  -1   5 -16   65.81    5.47
  -1   6 -11    7.34    1.95
   0   0 -21    6.26    2.56
   0   1 -20   11.35    3.19
   0   2 -19    3.26    2.96
   0   3 -18   32.84    4.10
   0   4 -16   51.82    4.72
   0   4  -5  883.33    9.36
   0   5 -12    2.89    1.62
   0   5 -11  148.70    5.82
   0   5 -10  311.80    7.91
   0   5  -9  216.92    6.30
   1  -6 -18   -0.46    1.30
   1  -4 -19   -0.15    1.66
   1  -3 -19    5.39    2.21
   1  -2 -19   10.80    2.59
   1  -1 -19    2.22    2.05
   1   0 -18   -1.40    2.41
   1   1 -17   62.87    4.82
   1   2 -16   19.88    3.25
   1   3 -14    8.77    2.22
   1   3  -6   53.70    2.53
   2  -6 -11    1.20    0.98
   2  -6 -10  100.54    2.73
   2  -5 -13    6.73    1.53
   2  -4 -14    9.40    1.83
   2  -3 -15   36.60    2.99
   2  -2 -15   10.58    2.13
   2  -1 -15   -0.01    1.36
   2   0 -14    9.17    1.95
   2   1 -13   44.43    3.31
   2   1 -12    5.58    1.97
   2   1  -7  220.99    4.86
  -9   7 -10   -0.84    1.26
  -8   6  -5    7.92    1.21
  -7   7  -8    7.02    1.58
  -6   7  -8    0.61    1.12
  -5   7 -17   37.38    4.39
  -5   7  -8  237.38    6.34
  -4   6 -19   -1.37    2.33
  -4   6  -5   31.91    2.14
  -4   7 -15   -0.36    2.06
  -4   7 -14    5.31    2.55
  -4   7 -13    1.08    2.18
  -4   7 -12    8.75    2.55
  -4   7 -11    1.66    1.92
  -4   7 -10    0.23    1.48
  -4   7  -9    1.58    1.34
  -3   6 -17    2.72    3.00
  -3   6  -6   24.08    2.03
  -2   4 -20    9.90    3.53
  -2   5 -18   -0.15    2.62
  -2   5  -4 2106.18   13.40
  -2   6 -15   25.60    3.63
  -2   6 -14  123.46    6.52
  -2   6  -8   44.26    3.04
  -1   2 -21    8.70    2.98
  -1   4 -18    0.53    2.44
  -1   5 -15  132.98    6.85
  -1   5  -6    1.28    1.17
   0  -1 -21    7.16    2.48
   0   3 -17   30.28    3.82
   0   4 -15   50.04    4.37
   1  -5 -18    0.03    1.56
   1  -1 -18   72.26    5.07
   1   2 -15   14.38    2.75
   1   3 -13   33.96    3.09
   1   3 -12   46.60    3.61
   1   3  -7   90.42    3.54
   2  -5 -12  279.55    5.64
   2  -3 -14   26.75    2.50
   2  -2 -14   50.23    3.32
   2  -1 -14   49.52    3.39
   2   0 -13   48.05    3.49
   2   0  -6  942.21    8.62
   2   1 -11  138.72    5.00
   2   1 -10  126.72    4.46
   2   1  -9    3.37    1.17
   2   1  -8    4.44    1.14
  -9   7 -11    4.96    1.67
  -7   7  -9    3.11    1.58
  -6   7 -16    3.63    2.45
  -6   7  -9    1.96    1.36
  -5   7 -15   -0.52    1.84
  -5   7 -14   -1.31    2.27
  -5   7 -13   10.52    2.71
  -5   7 -10   13.60    2.19
  -5   7  -9    1.25    1.47
  -4   6 -18    0.06    2.37
  -3   5 -19   82.47    6.37
  -3   6 -16    3.25    2.40
  -2   3 -21   10.46    3.28
  -2   4 -19    0.60    2.83
  -2   5 -17   14.37    3.18
  -2   6 -13  206.08    7.59
  -2   6 -11   19.36    2.65
  -2   6 -10   -1.37    1.64
  -2   6  -9  111.20    4.69
  -1   1 -21   24.39    4.16
  -1   2 -20   21.94    3.71
  -1   3 -19   16.51    3.38
  -1   4 -17   14.58    3.35
  -1   5 -14    7.23    2.29
  -1   5  -7   16.45    1.92
   0  -1 -20   13.03    2.98
   0   0 -20    4.86    2.47
   0   1 -19    0.53    2.33
   0   2 -18   47.54    4.51
   0   3 -16    0.48    2.07
   0   4 -14   27.17    3.14
   0   4 -13   17.88    2.75
   0   4  -6 3371.56   19.44
   1  -6 -17   16.18    2.15
   1  -4 -18    1.08    1.44
   1  -3 -18    1.93    1.75
   1  -2 -18   31.47    3.39
   1  -1 -17  194.63    7.44
   1   0 -17  154.66    6.74
   1   1 -16   43.43    3.84
   1   2 -14   56.06    3.94
   1   3 -11    1.05    1.43
   1   3 -10   86.95    4.04
   1   3  -9  102.01    4.13
   1   3  -8  701.16    9.77
   2  -5 -11  205.03    4.59
   2  -4 -13   25.27    2.12
   2  -3 -13    2.29    1.34
   2  -2 -13    8.66    1.78
   2  -1 -13  263.44    6.98
   2  -1 -12  261.09    6.66
   2   0 -12  537.79    9.71
   2   0 -11  739.89   10.76
   2   0  -7  437.19    6.38
  -9   6  -6    1.48    0.97
  -9   7 -12    1.60    1.62
  -8   7 -14    0.33    1.79
  -8   7 -12    3.78    1.97
  -8   7 -11   60.26    3.89
  -8   7 -10   14.17    2.18
  -7   6  -5    1.12    1.04
  -7   7 -15   17.47    3.25
  -7   7 -14   -0.56    1.82
  -7   7 -11  250.83    7.76
  -7   7 -10   82.38    4.47
  -6   6  -5   26.98    1.93
  -6   7 -15    0.69    1.88
  -6   7 -14    4.66    2.27
  -6   7 -13   -0.08    1.97
  -6   7 -12    2.37    2.04
  -6   7 -11   41.25    3.56
  -6   7 -10   30.02    2.84
  -5   6 -18    1.95    2.85
  -5   6  -5    3.68    1.09
  -5   7 -12   19.98    2.80
  -5   7 -11    3.11    1.79
  -4   6 -17    9.51    2.85
  -4   6  -6   13.03    1.77
  -3   4 -20    4.70    3.17
  -3   5 -18    4.49    3.28
  -3   6 -15   10.56    2.77
  -3   6 -14   -0.13    2.31
  -3   6  -7   19.82    2.01
  -2   3 -20    0.74    2.48
  -2   5 -16    4.80    2.54
  -2   5  -5  652.39    8.12
  -1   3 -18    2.03    2.44
  -1   4 -16  168.01    7.55
  -1   4  -4    1.73    0.88
  -1   5 -13    2.86    1.79
  -1   5 -12   13.13    2.25
  -1   5 -11   17.17    2.62
  -1   5  -9    5.15    1.80
  -1   5  -8  147.98    4.85
   0  -2 -20    2.30    2.23
   0   0 -19   -0.40    2.29
   0   1 -18   26.11    3.83
   0   2 -17    5.01    2.48
   0   3 -15   19.88    2.86
   0   3  -4   16.16    1.31
   0   4 -12   -0.77    1.24
   0   4 -11    5.65    2.20
   0   4  -7 1611.61   14.33
   1  -6 -16    0.00    1.28
   1  -5 -17   49.98    3.46
   1  -4 -17   18.93    2.59
   1  -3 -17   13.99    2.47
   1  -2 -17   29.44    3.39
   1   0 -16   37.82    3.55
   1   1 -15   41.65    3.62
   1   2 -13   12.31    2.18
   1   2  -5   13.40    1.24
   2  -5 -10   28.19    1.84
   2  -5  -9   22.88    1.52
   2  -3 -12   19.92    1.96
   2  -2 -12   -0.17    1.07
   2  -1 -11  161.75    4.97
   2  -1  -6   95.87    2.64
   2   0 -10  276.62    6.24
   2   0  -9   89.28    3.39
   2   0  -8    6.31    1.14
  -8   7 -13    0.09    1.63
  -7   7 -13    3.03    2.01
  -7   7 -12  129.43    5.89
  -6   6 -18   35.27    4.56
  -5   6 -17    2.68    2.86
  -4   5 -19   10.79    3.22
  -4   6 -16    0.68    2.18
  -4   6 -15   15.79    3.20
  -3   3 -21    3.07    2.95
  -3   5 -17   21.79    3.83
  -3   6 -13   29.10    3.20
  -3   6 -12    2.47    2.00
  -3   6 -11  159.33    6.07
  -3   6  -9   18.28    2.31
  -3   6  -8   10.16    1.73
  -2   2 -21    0.34    2.38
  -2   4 -18    7.63    2.87
  -2   5 -15    0.87    2.19
  -1   0 -21   79.40    5.88
  -1   1 -20   73.42    5.59
  -1   2 -19    0.96    2.38
  -1   3 -17    1.25    2.66
  -1   4 -15   26.41    3.51
  -1   5 -10   92.04    4.34
   0  -4 -20    2.56    1.79
   0  -3 -20    0.21    1.70
   0  -1 -19    2.74    2.45
   0   2 -16   34.17    3.79
   0   3 -14   75.07    4.53
   0   4 -10   33.40    2.74
   0   4  -9    7.21    1.56
   1  -8 -13   16.79    1.50
   1  -7 -15   15.15    1.73
   1  -5 -16  117.26    4.91
   1  -1 -16  119.47    5.56
   1   0 -15   -1.91    1.60
   1   1 -14   91.95    4.70
   1   2 -12    6.29    1.90
   1   2 -11  227.88    6.45
   1   2  -6  134.85    3.64
   2  -4 -11  256.90    5.35
   2  -4 -10  435.25    6.43
   2  -3 -11   97.14    3.58
   2  -2 -11    2.14    1.18
   2  -1 -10    2.03    1.09
   2  -1  -9  219.04    4.99
   2  -1  -7   11.29    1.27
  -8   6  -6   36.66    2.22
  -6   6 -17    5.50    2.83
  -5   6 -16    1.27    2.46
  -5   6  -6   58.03    2.83
  -4   4 -20   10.51    3.64
  -4   5 -18    2.71    2.94
  -4   6 -14   -1.55    2.11
  -4   6  -7  375.97    7.29
  -3   4 -19    3.99    2.62
  -3   5 -16    6.81    3.01
  -3   5  -4  391.19    5.68
  -3   6 -10    1.78    1.52
  -2   2 -20    9.16    3.17
  -2   3 -19    2.11    2.53
  -2   4 -17   17.73    3.35
  -2   5 -14   32.15    3.45
  -2   5 -13   31.23    3.37
  -2   5  -6   27.87    2.06
  -1  -1 -21    9.10    2.76
  -1   0 -20   72.74    5.63
  -1   1 -19   50.59    4.90
  -1   2 -18   13.98    3.25
  -1   4 -14    8.51    2.18
   0  -6 -19    3.71    1.81
   0  -5 -19    5.65    1.92
   0  -3 -19    0.11    1.82
   0  -2 -19    8.43    2.63
   0   0 -18    1.34    2.05
   0   1 -17  134.95    6.47
   0   2 -15   95.59    5.30
   0   3 -13    1.37    1.65
   0   3  -5  144.30    3.62
   1  -7 -14    2.57    1.16
   1  -6 -15   20.27    2.15
   1  -4 -16   96.93    4.64
   1  -3 -16   60.61    3.94
   1  -2 -16    9.64    2.11
   1  -1 -15    6.04    1.99
   1   0 -14   25.30    2.77
   1   1 -13    1.34    1.54
   1   2 -10  196.93    5.65
   1   2  -9  307.19    6.62
   1   2  -8 1238.45   12.33
   1   2  -7  877.58    9.75
   2  -4  -9  122.78    3.23
   2  -4  -8  118.83    2.85
   2  -3 -10  253.27    5.21
   2  -3  -9  159.93    3.88
   2  -2 -10  150.09    4.24
   2  -2  -9    4.31    1.18
   2  -2  -8  105.70    3.09
   2  -2  -7   28.00    1.58
  -9   6  -7   11.88    1.62
  -7   6 -17    7.20    3.05
  -7   6  -6    1.01    1.16
  -6   6 -16   -1.81    2.26
  -6   6  -6   56.65    2.71
  -5   5 -19   13.36    3.33
  -5   6 -15    1.05    2.03
  -5   6  -7  381.15    7.30
  -4   5 -17   33.51    4.30
  -4   6 -13   40.25    3.70
  -4   6 -12   28.43    3.15
  -4   6 -11   16.00    2.43
  -4   6 -10    0.30    1.55
  -4   6  -9    3.12    1.63
  -4   6  -8  249.23    6.34
  -3   2 -21    0.58    2.75
  -3   3 -20    0.73    2.34
  -3   4 -18   14.21    3.25
  -3   5 -15   58.75    4.87
  -2   1 -21   26.36    4.00
  -2   3 -18   55.27    4.93
  -2   4 -16    3.50    2.46
  -2   5 -12    9.82    2.09
  -2   5 -11   13.15    2.45
  -2   5  -7    9.37    1.57
  -1  -3 -21    4.61    2.42
  -1  -2 -21    2.44    2.11
  -1   3 -16    9.05    2.63
  -1   4 -13   31.88    3.14
  -1   4 -12   74.26    4.42
  -1   4  -5  377.90    5.94
   0  -8 -17    2.72    1.32
   0  -7 -18    0.35    1.33
   0  -4 -19    3.49    1.76
   0  -1 -18   31.82    3.53
   0   0 -17   61.16    4.56
   0   1 -16    6.49    2.41
   0   2 -14  238.99    7.63
   0   3 -12  116.48    5.05
   0   3 -11    0.02    1.58
   1  -8 -12    8.60    1.18
   1  -5 -15   51.98    3.25
   1  -2 -15    0.78    1.47
   1   1 -12   -0.72    1.19
   2  -3  -8   35.49    1.78
 -10   6  -9    4.89    1.55
  -9   6  -8   28.01    2.28
  -8   6 -16   54.90    4.89
  -7   6 -16   21.68    3.43
  -6   5 -19   71.38    5.93
  -6   6 -15   11.10    2.90
  -6   6  -7   -1.17    1.26
  -5   4 -20   12.57    3.73
  -5   5 -18    1.19    2.37
  -5   6 -14   34.05    3.68
  -5   6 -13  185.28    7.36
  -5   6  -8  465.23    8.56
  -4   4 -19    5.12    2.78
  -4   5 -16   15.97    3.60
  -3   3 -19   -2.08    2.67
  -3   4 -17    5.39    3.00
  -3   5 -14   12.87    2.99
  -3   5  -5   38.67    2.16
  -2   0 -21   89.54    6.43
  -2   1 -20   14.84    3.54
  -2   2 -19    5.33    2.75
  -2   3 -17   68.89    5.45
  -2   4 -15    1.40    2.04
  -2   5  -9  554.40    9.61
  -2   5  -8  171.43    5.13
  -1  -1 -20   -0.72    1.98
  -1   0 -19    8.67    3.06
  -1   1 -18    1.03    2.25
  -1   2 -17    5.32    2.41
  -1   3 -15    0.99    1.77
  -1   4 -11  260.97    7.25
  -1   4  -6 2297.40   15.60
   0  -6 -18   18.54    2.52
   0  -5 -18    3.22    1.76
   0  -3 -18    0.49    1.96
   0  -2 -18   34.86    3.53
   0  -1 -17   71.12    4.75
   0   1 -15  362.35    9.46
   0   3 -10   32.76    2.56
   0   3  -9   11.03    1.82
   0   3  -8   -2.68    1.33
   0   3  -7  667.15    8.80
   0   3  -6  483.92    6.99
   1  -7 -13    9.19    1.37
   1  -6 -14    4.88    1.42
   1  -4 -15   22.86    2.38
   1  -3 -15   14.49    2.23
   1  -1 -14    0.87    1.55
   1   0 -13   19.85    2.33
   1   1 -11   93.82    4.01
   1   1 -10    2.54    1.58
   1   1  -5  553.33    6.20
 -10   6 -10   12.62    1.97
  -9   6  -9    0.19    1.21
  -8   6 -15   -0.88    2.03
  -8   6  -8   33.97    2.61
  -7   6 -15    5.43    2.18
  -7   6 -14    0.08    1.97
  -7   6  -7    7.68    1.52
  -6   5 -18   33.27    4.44
  -6   6 -14   59.22    4.52
  -6   6  -8   45.09    2.95
  -5   5 -17   11.59    2.98
  -5   6 -12  119.69    5.58
  -5   6 -11   26.49    2.82
  -5   6 -10    0.71    1.49
  -5   6  -9   62.37    3.63
  -4   3 -20    0.22    2.71
  -4   4 -18   41.73    4.79
  -4   5 -15   71.81    5.29
  -4   5  -4   14.48    1.32
  -3   1 -21   13.72    3.47
  -3   2 -20   14.27    3.55
  -3   4 -16  123.85    6.65
  -3   5 -13   27.07    3.04
  -3   5  -6    2.14    1.14
  -2  -1 -21   49.51    5.00
  -2   2 -18  100.69    6.35
  -2   4 -14    0.23    1.60
  -1  -3 -20   25.66    3.45
  -1  -2 -20   15.02    2.86
  -1  -1 -19   15.75    3.14
  -1   2 -16    6.97    2.32
  -1   3 -14   41.63    3.65
  -1   4 -10  218.01    6.25
  -1   4  -9   39.32    2.72
  -1   4  -8  110.83    4.14
  -1   4  -7 2075.41   15.88
   0  -7 -17   -0.17    1.23
   0  -4 -18    6.00    2.00
   0  -2 -17   95.82    5.23
   0   0 -16    5.33    2.01
   0   2 -13   29.34    2.89
   1  -8 -11   61.69    2.18
   1  -5 -14   15.14    1.83
   1  -4 -14   -0.42    1.41
   1  -3 -14   46.48    3.08
   1  -2 -14    2.27    1.50
   1  -1 -13   68.05    3.84
   1   0 -12   10.50    1.84
   1   1  -9  924.29   10.81
   1   1  -8  191.91    4.79
   1   1  -7  182.37    4.29
   1   1  -6    4.49    0.95
 -10   6 -12   12.26    2.15
  -9   5  -4    0.29    0.77
  -9   6 -14    0.74    1.77
  -9   6 -13    4.43    2.02
  -9   6 -12    0.11    1.63
  -9   6 -11    3.54    1.67
  -9   6 -10    2.58    1.50
  -8   6 -14    4.90    2.10
  -8   6 -13    7.65    2.25
  -8   6  -9    3.51    1.58
  -7   5 -18   35.29    4.60
  -7   6 -13    8.73    2.56
  -7   6 -12   41.06    3.64
  -7   6  -9    2.32    1.53
  -7   6  -8    2.51    1.27
  -6   5 -17    2.35    2.68
  -6   6 -12   57.53    4.15
  -6   6 -11    1.54    1.64
  -6   6 -10    1.32    1.47
  -6   6  -9    5.13    1.59
  -5   4 -19   22.88    3.82
  -5   5 -16    8.41    2.62
  -4   2 -21    0.24    2.42
  -4   4 -17   -0.91    2.88
  -4   5 -14    4.90    2.52
  -3   3 -18   25.19    3.88
  -3   5 -12  132.85    5.60
  -3   5 -11   30.28    3.12
  -3   5 -10  300.72    7.65
  -3   5  -7   86.22    3.49
  -2   0 -20  120.41    6.82
  -2   1 -19   -1.46    2.22
  -2   3 -16    9.36    2.68
  -2   4 -13   -0.83    1.48
  -2   4  -4  780.88    7.63
  -1  -6 -20    5.69    2.01
  -1  -5 -20    1.27    2.00
  -1  -4 -20   45.46    4.12
  -1   0 -18   29.01    3.57
  -1   1 -17   66.40    4.73
  -1   2 -15   43.67    3.84
  -1   3 -13  132.47    5.68
   0  -8 -16   41.52    2.73
   0  -6 -17   83.01    4.22
   0  -3 -17   21.09    2.95
   0  -1 -16   34.29    3.29
   0   0 -15  155.57    6.17
   0   1 -14  444.98    9.87
   0   2 -12   54.98    3.52
   0   2 -11  118.62    4.72
   1  -7 -12    2.07    1.04
   1  -6 -13   59.96    2.91
   1  -2 -13    3.53    1.58
   1   0 -11  217.17    5.75
  -8   6 -12   16.39    2.68
  -8   6 -11   12.95    2.45
  -8   6 -10   14.79    2.28
  -7   5 -17    0.08    2.55
  -7   6 -11   67.43    4.11
  -7   6 -10    2.40    1.50
  -6   4 -19   16.36    3.76
  -6   5 -16   -2.15    2.17
  -5   3 -20   27.87    4.46
  -5   4 -18  106.08    6.79
  -5   5 -15   -0.01    2.37
  -5   5  -4   59.63    2.33
  -4   3 -19    0.97    2.43
  -4   5 -13   -0.36    1.86
  -4   5  -5   48.94    2.31
  -3  -1 -22    4.35    2.70
  -3   0 -21    6.80    3.08
  -3   1 -20    4.08    3.08
  -3   2 -19   76.49    5.78
  -3   3 -17   56.01    5.02
  -3   4 -15   66.42    4.83
  -3   5  -9  551.62    9.55
  -3   5  -8   88.15    3.73
  -2  -2 -21   -0.89    1.90
  -2  -1 -20    1.14    2.66
  -2   3 -15    0.85    1.76
  -2   4 -12   62.51    3.89
  -1  -3 -19   33.57    3.73
  -1  -2 -19   13.86    2.71
  -1   0 -17   23.88    3.38
  -1   1 -16   -2.41    2.11
   0  -5 -17   73.24    4.23
   0  -4 -17   63.59    3.99
   0  -2 -16    9.17    2.17
   0   1 -13   95.98    4.57
   0   2 -10   -2.01    1.36
   1  -5 -13   13.13    1.66
   1  -4 -13   35.59    2.51
   1  -3 -13    7.67    1.62
   1   0 -10   -0.53    0.91
  -8   5 -17   20.24    3.50
  -8   5  -4  100.63    2.83
  -7   4 -19   89.90    6.69
  -7   5 -16   -0.30    2.06
  -6   5 -15   21.05    3.47
  -5   2 -21    4.34    3.16
  -5   4 -17    9.41    3.26
  -5   5 -14  116.83    5.93
  -4   0 -22   12.40    3.50
  -4   1 -21    2.46    2.87
  -4   2 -20   -0.10    2.27
  -4   3 -18   -1.78    2.65
  -4   5 -12  115.77    5.32
  -4   5 -11  176.89    6.19
  -4   5  -6   33.12    2.14
  -3  -2 -22   -0.43    2.68
  -3   2 -18  265.77    9.78
  -3   4 -14   32.95    3.42
  -2  -4 -21   43.24    4.33
  -2  -3 -21   12.08    2.75
  -2   0 -19   12.00    2.93
  -2   1 -18   -1.78    2.09
  -2   2 -16   -0.07    2.07
  -2   3 -14   86.41    5.05
  -2   4 -11   -0.62    1.65
  -2   4 -10  122.39    4.88
  -2   4  -5  475.79    6.50
  -1  -9 -18    0.20    1.13
  -1  -7 -19    0.67    1.46
  -1  -6 -19   13.04    2.42
  -1  -5 -19    3.97    1.95
  -1  -4 -19   17.52    2.89
  -1  -2 -18   15.77    2.91
  -1   2 -14   22.31    2.78
  -1   3 -11  281.00    7.20
  -1   3  -4  588.65    6.30
   0  -7 -16   14.51    1.96
   0  -6 -16   15.49    2.30
   0  -3 -16   39.95    3.30
   0  -1 -15    0.71    1.55
   0   0 -14   -2.18    1.38
   0   1 -12   18.02    2.38
   0   2  -9  526.19    8.42
   1  -7 -11   21.74    1.59
   1  -6 -12  121.70    3.73
   1  -2 -12   12.03    1.64
   1   0  -9   12.12    1.48
   1   0  -8  382.65    6.25
  -9   5 -16    0.43    2.05
  -8   5 -16   -0.63    2.08
  -7   5 -15    3.06    2.38
  -7   5  -4   42.65    2.00
  -6   3 -20    4.10    2.79
  -6   4 -18   10.24    2.95
  -5   3 -19    8.92    3.12
  -5   5 -13   74.56    4.59
  -5   5  -5    0.39    1.02
  -4   2 -19    0.17    2.81
  -4   4 -15  315.42    9.62
  -4   5 -10   15.33    2.16
  -4   5  -9   73.39    3.71
  -4   5  -8   32.16    2.48
  -4   5  -7   31.32    2.27
  -3  -1 -21   16.31    3.29
  -3   0 -20   -1.34    2.57
  -3   1 -19   77.59    5.67
  -3   3 -16    0.34    2.23
  -3   4 -13   -2.13    1.56
  -2  -5 -21   55.82    4.48
  -2  -2 -20   19.15    3.13
  -2  -1 -19    0.62    2.40
  -2   1 -17    3.62    2.54
  -2   3 -13  541.85   11.05
  -2   4  -9    3.40    1.36
  -2   4  -8   20.63    1.91
  -2   4  -7    1.39    0.96
  -2   4  -6   29.08    1.93
  -1  -8 -18    4.17    1.60
  -1  -3 -18   -1.03    1.98
  -1  -1 -17   10.84    2.60
  -1   0 -16  115.60    5.72
  -1   1 -15  406.37    9.87
  -1   2 -13    2.86    1.72
  -1   3 -10    3.83    1.42
  -1   3  -5   28.15    1.80
   0  -9 -14   10.55    1.38
   0  -5 -16  136.67    5.29
   0  -4 -16  104.94    4.81
   0  -2 -15    0.39    1.54
   0  -1 -14  129.12    5.19
   0   0 -13   48.62    3.36
   0   1 -11   11.67    2.01
   0   2  -8  566.30    8.20
   0   2  -7   16.10    1.61
   0   2  -6  194.37    4.19
   1  -5 -12  223.63    5.17
   1  -4 -12   -0.66    1.09
   1  -3 -12   -0.11    1.03
   1  -2 -11    4.37    1.35
   1  -1 -10   14.34    1.57
   1   0  -7   73.97    2.63
   1   0  -6   -0.45    0.62
 -10   5  -6   12.61    1.41
  -9   5 -15   -0.25    1.86
  -9   5  -5    4.12    1.08
  -8   5 -15    2.63    2.13
  -7   3 -20   13.39    3.66
  -7   4 -18   23.05    3.66
  -7   5 -14    1.49    2.23
  -6   2 -21   10.55    3.35
  -6   3 -19   11.96    3.42
  -6   4 -17   13.11    3.00
  -6   5 -13  266.39    8.47
  -5   1 -21    7.76    3.20
  -5   2 -20   10.12    3.07
  -5   3 -18    5.79    3.18
  -5   4 -16   63.50    4.94
  -5   5 -12    4.59    1.76
  -5   5 -11   44.29    3.34
  -5   5  -6    1.95    1.19
  -4  -1 -22    0.84    2.36
  -4   0 -21   -0.29    2.59
  -4   1 -20    2.90    2.62
  -4   3 -17   98.51    6.12
  -4   4 -14   35.26    3.64
  -3  -2 -21    2.64    2.55
  -3   2 -17  127.26    6.59
  -3   3 -15    1.04    1.78
  -3   4 -12   86.35    4.47
  -2  -3 -20   25.18    3.30
  -2   0 -18   19.64    3.10
  -2   2 -15   14.42    2.68
  -1  -9 -17   14.83    2.01
  -1  -7 -18    0.88    1.50
  -1  -4 -18   18.05    2.89
  -1  -2 -17    5.51    2.23
  -1   1 -14  224.68    7.18
  -1   2 -12   55.30    3.55
  -1   3  -8 2130.67   16.37
  -1   3  -7 3473.96   19.49
  -1   3  -6 1289.57   11.09
   0  -7 -15    6.03    1.57
   0  -3 -15   29.04    2.78
   1  -6 -11    2.58    1.19
   1  -3 -11   86.39    3.35
   1  -1  -9    5.36    1.22
 -11   5 -12   25.15    2.82
 -11   5 -11   27.65    2.73
 -11   5 -10    3.17    1.46
 -11   5  -9    1.67    1.19
 -10   5 -14   12.29    2.66
 -10   5 -13   23.55    3.03
 -10   5  -7   -0.16    1.08
  -9   5 -14   30.21    3.50
  -8   4 -18    1.32    2.20
  -8   5 -14    0.15    2.03
  -8   5  -5   52.29    2.43
  -7   4 -17   -0.14    2.33
  -7   5 -13    6.15    2.41
  -7   5  -5  184.32    4.23
  -6   4 -16    0.65    2.55
  -6   5 -12   25.81    2.97
  -6   5  -5    5.04    1.25
  -5   4 -15   61.46    4.64
  -5   5 -10   22.26    2.36
  -5   5  -9   73.05    3.75
  -5   5  -8  217.82    5.74
  -5   5  -7   28.27    2.22
  -4  -2 -22   10.14    3.29
  -4   2 -18   20.81    3.54
  -4   3 -16  259.73    8.99
  -4   4 -13   28.10    3.12
  -3  -1 -20    1.19    2.33
  -3   0 -19    6.62    2.65
  -3   1 -18  154.25    7.28
  -3   3 -14    3.17    2.06
  -3   4 -11  177.06    6.06
  -3   4 -10 1229.05   14.56
  -2  -7 -20    7.04    2.23
  -2  -6 -20    3.02    2.02
  -2  -5 -20   29.71    3.66
  -2  -4 -20  128.97    6.42
  -2  -2 -19   34.02    3.67
  -2  -1 -18    4.77    2.48
  -2   0 -17   35.25    3.75
  -2   1 -16    9.01    2.24
  -2   2 -14  328.00    8.89
  -2   3 -12  627.88   11.26
  -1  -6 -18    0.63    1.57
  -1  -5 -18   -0.45    1.61
  -1  -1 -16   23.95    2.79
  -1   0 -15  429.53    9.85
  -1   2 -11   -1.83    1.36
   0  -8 -14    3.76    1.23
   0  -6 -15    0.82    1.16
   0  -5 -15    0.25    1.27
   0  -4 -15   14.88    2.14
   0  -2 -14  131.79    5.12
   0  -1 -13    6.43    1.85
   0   0 -12   11.92    1.88
   0   1 -10  191.80    5.36
   1  -7 -10   13.10    1.20
   1  -5 -11  385.13    6.31
   1  -4 -11  289.80    5.73
   1  -2 -10  185.70    4.61
   1  -1  -8  372.36    5.87
 -10   5 -12    2.38    1.77
 -10   5 -11   -0.86    1.33
 -10   5  -8   18.15    1.99
  -9   5 -13   66.06    4.44
  -9   5 -12   35.79    3.38
  -9   5  -6    2.44    1.11
  -8   4 -17    1.73    2.36
  -8   5 -13    9.43    2.47
  -8   5 -12    4.63    2.03
  -7   3 -19    6.78    2.79
  -7   4 -16    0.09    2.30
  -7   5 -12    0.34    1.77
  -6   2 -20    0.64    2.42
  -6   3 -18   49.71    4.74
  -6   5 -11    1.36    1.44
  -6   5 -10    4.20    1.70
  -6   5  -7    1.06    1.29
  -6   5  -6   76.65    3.06
  -5   1 -20   25.88    4.11
  -5   2 -19    8.64    2.91
  -5   3 -17   42.19    4.49
  -5   4 -14    1.69    2.07
  -4  -1 -21    2.30    2.36
  -4   0 -20    0.53    2.80
  -4   1 -19   37.13    4.32
  -4   3 -15   28.21    3.62
  -4   4 -12   51.81    3.71
  -3  -3 -21    4.32    2.28
  -3  -2 -20    0.13    2.44
  -3   1 -17   -1.88    2.41
  -3   2 -16    3.05    2.18
  -3   4  -9  379.05    7.75
  -3   4  -5  151.70    3.71
  -2  -3 -19   15.93    2.99
  -2   3 -11  307.52    7.49
  -1  -8 -17    2.86    1.41
  -1  -4 -17   49.08    3.75
  -1  -3 -17    0.87    1.61
  -1  -2 -16    0.37    1.64
  -1   1 -13   45.69    3.34
  -1   2 -10   60.07    3.23
   0  -9 -13   20.60    1.65
   0   0 -11   39.60    2.69
   0   1  -9 1941.49   15.42
   1  -6 -10   38.32    1.91
   1  -3 -10   41.69    2.30
 -10   5 -10   -0.09    1.21
  -9   4 -17    0.99    2.03
  -9   5 -11    2.04    1.78
  -9   5 -10    0.39    1.50
  -9   5  -9   24.45    2.51
  -9   5  -8  163.67    5.09
  -9   5  -7  107.50    3.86
  -8   3 -19   -0.85    2.23
  -8   4 -16   18.73    3.30
  -8   5 -11    2.67    1.81
  -8   5  -7  200.21    5.20
  -8   5  -6   18.26    1.77
  -7   2 -20    0.56    2.66
  -7   3 -18   20.60    3.75
  -7   5 -11    2.24    1.54
  -7   5 -10   20.97    2.38
  -7   5  -9   14.79    1.96
  -7   5  -7    8.93    1.63
  -6   1 -21    6.74    2.88
  -6   2 -19   -1.86    2.58
  -6   4 -15   10.64    2.70
  -6   5  -9   -0.07    1.07
  -6   5  -8    2.49    1.37
  -5  -1 -22   14.00    3.44
  -5   0 -21   24.13    3.88
  -5   2 -18   -0.40    2.70
  -5   4 -13    0.46    1.81
  -4  -3 -22   18.29    3.37
  -4   2 -17   -0.05    2.24
  -4   4 -11   70.43    4.13
  -3  -5 -21   40.39    4.18
  -3  -4 -21    6.21    2.50
  -3  -1 -19   13.23    2.87
  -3   0 -18    0.53    2.16
  -3   2 -15    0.16    1.71
  -3   3 -13    4.64    1.82
  -3   4  -8  143.26    4.49
  -3   4  -6  181.04    4.34
  -2  -8 -19   48.88    3.64
  -2  -4 -19   61.48    4.62
  -2  -2 -18   19.18    2.90
  -2  -1 -17   30.35    3.58
  -2   0 -16    6.70    2.42
  -2   1 -15    1.84    1.74
  -2   2 -13  786.60   12.76
  -2   3 -10    7.39    1.61
  -1  -9 -16   56.15    3.18
  -1  -7 -17   -0.24    1.38
  -1  -6 -17   50.09    3.58
  -1  -5 -17   62.35    4.06
  -1  -1 -15    6.10    1.85
  -1   0 -14   39.68    3.23
  -1   1 -12    1.49    1.66
  -1   2  -9   13.10    1.78
   0  -7 -14   48.24    2.75
   0  -6 -14    1.17    1.32
   0  -5 -14   48.87    2.95
   0  -4 -14   32.17    2.69
   0  -1 -12   22.21    2.14
   0   1  -8  514.84    7.47
   0   1  -7  149.97    3.85
   1  -7  -9   21.00    1.30
   1  -5 -10  143.20    3.67
   1  -4 -10  275.11    5.18
   1  -1  -6   12.35    1.04
 -10   4 -16    0.83    2.06
  -9   4 -16    8.17    2.63
  -8   3 -18    0.76    2.43
  -8   5 -10    2.65    1.59
  -8   5  -9   28.29    2.50
  -8   5  -8  263.41    6.31
  -7   1 -21    3.72    2.74
  -7   4 -15   -0.47    1.99
  -7   5  -8    9.99    1.60
  -6   1 -20    2.02    2.90
  -6   3 -17    1.73    2.38
  -6   4 -14   57.57    4.30
  -5  -2 -22    5.50    3.08
  -5   1 -19    0.82    2.76
  -4  -4 -22   18.84    3.29
  -4  -2 -21    0.79    2.22
  -4  -1 -20    3.28    2.79
  -4   0 -19    7.28    2.77
  -4   1 -18   45.71    4.42
  -4   2 -16    0.74    2.44
  -4   3 -14   29.08    3.08
  -4   4 -10  478.94    9.27
  -3  -6 -21    5.02    2.19
  -3  -3 -20    0.94    2.12
  -3   1 -16   11.09    2.59
  -3   3 -12    3.51    1.84
  -2  -7 -19   23.26    2.84
  -2  -6 -19   42.97    3.67
  -2  -5 -19    2.66    1.85
  -2  -3 -18    5.86    2.41
  -2   1 -14    2.12    2.00
  -2   3  -9   20.13    1.97
  -2   3  -8   10.61    1.80
  -1  -3 -16   18.02    2.35
  -1   0 -13   67.16    3.87
  -1   2  -8   38.11    2.53
   0  -8 -13    2.93    1.18
   0  -3 -13  133.93    4.74
   0   0 -10   29.55    2.18
   0   1  -6   51.02    2.11
   1  -3  -9   88.95    2.98
 -10   4 -15   27.09    3.55
  -9   3 -18   29.10    4.12
  -9   4 -15    3.45    2.49
  -8   2 -20   -1.27    2.18
  -8   4 -15   13.44    2.76
  -7   2 -19    8.28    3.13
  -7   3 -17    1.80    2.34
  -7   4 -14   12.23    2.83
  -6  -1 -22   26.57    4.21
  -6   0 -21   27.59    4.08
  -6   2 -18   11.18    3.37
  -6   3 -16   26.27    3.67
  -6   4 -13   27.02    3.09
  -5  -1 -21   94.24    6.39
  -5   0 -20   24.95    3.88
  -5   2 -17   29.33    3.85
  -5   3 -15   52.42    4.34
  -5   4 -11   22.46    2.64
  -4  -3 -21   -0.31    2.31
  -4   1 -17    3.65    2.59
  -4   3 -13   20.14    2.71
  -4   4  -9  155.77    5.12
  -4   4  -4    0.28    0.84
  -3  -4 -20   23.18    3.47
  -3  -2 -19    8.03    2.58
  -3  -1 -18   14.79    2.85
  -3   2 -14   66.05    4.22
  -3   3 -11   49.98    3.34
  -2  -9 -18   -0.20    1.32
  -2  -4 -18   16.83    2.89
  -2  -2 -17   76.42    4.79
  -2  -1 -16    2.41    2.09
  -2   0 -15  103.06    5.03
  -2   3  -7  807.69    9.35
  -2   3  -6   16.26    1.57
  -2   3  -5   29.10    1.71
  -1  -8 -16   23.60    2.28
  -1  -7 -16    2.21    1.56
  -1  -5 -16   10.12    2.00
  -1  -4 -16   17.01    2.44
  -1  -2 -15   25.19    2.60
  -1  -1 -14   36.01    3.02
  -1   1 -11   66.33    3.37
  -1   2  -7 1164.40   10.80
   0  -9 -12    1.49    0.95
   0  -7 -13   40.92    2.50
   0  -4 -13   -0.01    1.14
   0  -2 -12    0.61    1.06
   0  -1 -11  195.47    5.25
   0   0  -9  204.51    4.88
   1  -6  -9   34.68    1.67
   1  -5  -9    5.31    1.03
   1  -4  -9    5.82    1.09
   1  -3  -8  676.78    7.15
   1  -2  -7 1016.09    8.39
 -11   4 -14   18.79    2.97
 -10   4 -14   95.15    5.44
  -9   4 -14  117.28    6.02
  -8   2 -19   -1.36    2.39
  -8   4 -14   -0.33    2.03
  -7   1 -20   -1.40    2.56
  -7   3 -16   24.41    3.59
  -7   4 -13   -0.10    2.02
  -6   1 -19   15.31    3.68
  -6   4 -12    6.61    1.97
  -5  -3 -22    3.77    2.56
  -5   1 -18   35.56    4.00
  -5   3 -14    6.28    2.23
  -5   4 -10   48.77    3.25
  -4  -4 -21   13.21    3.09
  -4  -2 -20   15.38    3.11
  -4  -1 -19    0.04    2.39
  -4   0 -18   -1.56    2.11
  -4   2 -15   16.23    2.61
  -4   4  -8   12.93    1.62
  -4   4  -7   -0.91    0.97
  -4   4  -6    6.14    1.26
  -4   4  -5  118.43    3.31
  -3  -8 -20   19.50    2.83
  -3  -7 -20   22.11    3.01
  -3  -6 -20   -0.63    1.97
  -3  -5 -20   40.52    3.88
  -3  -3 -19   16.78    3.19
  -3   1 -15    1.08    1.72
  -3   2 -13  128.51    5.48
  -3   3 -10   23.94    2.52
  -2  -8 -18   20.19    2.46
  -2  -6 -18    0.08    1.76
  -2  -5 -18    0.88    1.97
  -2   1 -13  158.96    5.75
  -2   2 -11   63.49    3.46
  -1  -9 -15    5.22    1.33
  -1  -6 -16   13.88    2.12
  -1  -3 -15  124.74    5.16
  -1   0 -12   18.13    2.22
  -1   1 -10   -2.86    1.19
  -1   2  -6   41.03    2.06
  -1   2  -5    4.27    0.91
   0  -6 -13   33.96    2.28
   0  -5 -13   19.52    1.99
   0  -3 -12   19.34    1.98
   0  -1 -10   11.25    1.56
   0   0  -8  252.73    5.05
 -12   4 -11    3.07    1.56
 -12   4 -10    0.67    1.31
 -11   4 -13    4.09    1.98
 -10   3 -17    0.51    2.35
 -10   4 -13   98.90    5.28
  -9   2 -19    9.18    3.16
  -9   3 -17   -0.37    2.02
  -9   4 -13   77.79    4.83
  -8   4 -13    5.68    2.32
  -7   0 -21    0.46    2.44
  -7   2 -18   22.58    3.66
  -7   4 -12   10.12    2.16
  -6  -2 -22   96.08    6.68
  -6  -1 -21   85.85    6.49
  -6   0 -20    5.61    2.91
  -6   2 -17    0.08    2.40
  -6   3 -15   -0.92    1.83
  -6   4 -11    3.16    1.74
  -5  -4 -22    3.41    2.79
  -5  -2 -21   11.19    3.13
  -5  -1 -20   54.97    5.02
  -5   0 -19   11.81    3.06
  -5   2 -16    2.33    2.33
  -5   4  -9   18.73    2.19
  -4  -5 -21    0.64    2.22
  -4  -3 -20   20.45    3.55
  -4   1 -16   -0.45    2.05
  -4   3 -12    1.52    1.65
  -3  -4 -19    1.26    2.24
  -3  -2 -18  106.66    5.76
  -3  -1 -17  113.40    5.87
  -3   0 -16    0.36    1.71
  -3   3  -9   28.92    2.40
  -2 -10 -17   14.85    1.98
  -2  -7 -18    7.18    1.92
  -2  -3 -17    4.88    1.93
  -2  -2 -16    2.26    1.93
  -2  -1 -15    6.77    2.15
  -2   0 -14   -0.12    1.40
  -2   2 -10   -0.94    0.99
  -1  -2 -14   50.44    3.30
  -1  -1 -13    1.60    1.35
   0  -8 -12    4.89    1.13
   0  -2 -11  119.63    3.99
   1  -4  -8   83.50    2.49
   1  -3  -7   15.90    1.31
 -11   4 -12    2.52    1.73
 -11   4 -11    0.77    1.43
 -10   4 -12   10.79    2.19
  -9   3 -16   30.89    3.89
  -9   4 -12    1.04    1.79
  -8   0 -21    4.50    3.08
  -8   1 -20   -0.35    2.29
  -8   2 -18   -0.12    2.61
  -8   3 -16  165.05    7.44
  -7   1 -19   69.07    5.89
  -7   3 -15    1.25    2.33
  -7   4 -11    1.85    1.65
  -6   1 -18   66.52    5.40
  -6   3 -14    1.75    1.93
  -6   4 -10   61.99    3.63
  -5  -3 -21    1.69    2.56
  -5   1 -17    3.95    2.32
  -5   2 -15   25.57    3.23
  -5   3 -13    1.37    1.55
  -5   4  -8   41.60    2.63
  -4  -7 -21   10.64    2.68
  -4  -6 -21    0.45    2.14
  -4  -2 -19   -1.78    2.33
  -4  -1 -18    9.86    2.93
  -4   0 -17   52.48    4.46
  -4   2 -14   30.81    3.07
  -4   3 -11   96.74    4.51
  -3  -5 -19    1.70    2.23
  -3  -3 -18   91.28    5.42
  -3   1 -14    1.24    1.71
  -3   2 -12  144.57    5.39
  -2  -9 -17    2.25    1.51
  -2  -4 -17   26.05    2.86
  -2   1 -12    0.37    1.30
  -2   2  -9    3.28    1.39
  -1 -10 -14    6.56    1.23
  -1  -8 -15   23.70    2.24
  -1  -7 -15   -0.44    1.43
  -1  -6 -15    0.61    1.36
  -1  -5 -15   47.08    3.16
  -1  -3 -14  473.61    9.20
  -1   0 -11    8.84    1.55
  -1   1  -9  480.62    7.67
   0  -7 -12   26.96    1.97
   0  -5 -12    2.17    1.33
   0  -4 -12   -0.78    0.94
   0  -1  -9   54.34    2.55
   0   0  -7   23.15    1.60
   1  -5  -8    3.15    0.78
 -11   4 -10    0.38    1.29
 -10   3 -16    3.40    2.15
 -10   4 -11   -0.60    1.46
  -9   1 -20    4.69    2.63
  -9   2 -18    1.41    2.57
  -9   4 -11   21.17    2.60
  -8   3 -15  109.63    6.07
  -8   4 -11   41.52    3.24
  -7  -2 -22   20.94    4.20
  -7  -1 -21    7.41    3.07
  -7   0 -20   18.77    3.58
  -7   2 -17    0.91    2.37
  -7   4 -10  344.26    7.95
  -6  -3 -22    7.58    2.94
  -6  -2 -21   90.57    6.52
  -6  -1 -20   36.93    4.66
  -6   0 -19   32.55    4.12
  -6   2 -16   -0.47    2.00
  -6   4  -9   10.72    1.91
  -5  -2 -20   -0.96    2.26
  -5  -1 -19   18.10    3.58
  -5   0 -18   22.08    3.45
  -5   3 -12    0.08    1.73
  -5   4  -7    7.19    1.39
  -5   4  -6   14.16    1.54
  -5   4  -5  195.25    4.22
  -5   4  -4  315.47    4.84
  -4  -4 -20   12.45    2.83
  -4   1 -15  116.13    5.67
  -4   2 -13    3.58    1.88
  -4   3 -10   87.71    4.10
  -3  -9 -19   19.19    2.72
  -3  -8 -19   31.63    3.17
  -3  -7 -19   -0.08    1.67
  -3  -6 -19   11.27    2.48
  -3  -2 -17  250.03    8.23
  -3  -1 -16   20.20    2.97
  -3   0 -15   49.01    3.67
  -3   2 -11    0.35    1.53
  -3   3  -7   91.75    3.29
  -2  -8 -17    7.43    1.72
  -2  -7 -17    1.34    1.64
  -2  -6 -17   27.48    2.89
  -2  -5 -17   17.92    2.44
  -2  -3 -16   14.03    2.22
  -2   0 -13   -0.28    1.42
  -2   1 -11   92.20    4.01
  -1  -2 -13   58.27    3.34
  -1  -1 -12   32.56    2.53
  -1   1  -8  301.31    5.68
   0  -3 -11   13.61    1.62
   0  -2 -10    6.01    1.26
   0   0  -6 1406.37    9.87
 -10   2 -18   28.69    3.79
  -9   3 -15    1.63    2.27
  -8   1 -19    9.26    2.97
  -8   2 -17   83.99    5.74
  -7   3 -14    1.59    1.82
  -6   3 -13    5.09    1.81
  -5  -4 -21    2.47    2.24
  -5   1 -16    0.83    2.02
  -4  -3 -19   52.21    4.45
  -3  -4 -18    0.53    1.72
  -3   1 -13    4.94    1.75
  -2  -2 -15   -0.93    1.30
  -2  -1 -14   16.86    2.35
  -2   2  -8   11.09    1.50
  -1   0 -10    1.60    1.10
   3  -1  -6  123.22    3.20
   3   0  -4    0.65    0.80
   3   9   3   80.18    2.53
   3  11   3   10.09    1.51
   4  -1 -18    7.86    2.12
   4  -1 -10   -0.07    1.15
   5   0 -15   -0.30    1.65
   5   0 -14   -1.42    1.59
   5   0 -13    0.44    1.54
   5   0 -12   35.12    3.02
   5   3  -3 1548.16   13.42
   5   6   0 5213.87   24.27
   6   2 -17    1.07    2.00
   6   2  -9   37.31    3.14
   6   3  -6   40.45    2.95
   6   4  -4   52.22    3.07
   6  15   0   66.68    4.32
   7   4  -8    5.65    2.10
   7   6  -4   12.84    2.37
   7   8  -2  424.00    9.21
   7  10  -1   25.27    2.87
   7  14  -1   18.50    3.04
   7  15  -1    0.83    1.90
   7  16  -2    4.73    2.27
   8   6  -8   -1.89    1.95
   8   7  -6  138.10    6.35
   8  13  -2   76.16    5.07
   8  15  -3   16.46    3.29
   9   8 -12    0.73    2.75
   9   8 -11    8.95    3.31
   9   8 -10   46.88    4.91
   9   9  -8  100.52    6.56
   9   9  -7   19.51    3.44
   9  10  -6   85.77    5.76
   9  11  -5  121.36    6.74
   9  12  -5   55.65    5.14
   9  13  -5    0.34    2.67
   9  14  -5   -0.46    2.57
   9  15  -5   38.36    4.63
   3  -2 -10    5.59    1.31
   3  10   3    2.93    1.05
   4  -1 -17   13.70    2.30
   4  -1 -16    2.04    1.57
   4  -1 -12  102.98    4.24
   4  -1 -11   47.37    2.86
   4   0  -7   14.70    1.66
   4   6   1  559.91    7.02
   4   8   2  150.62    3.86
   4  13   2    8.62    1.67
   5   1  -8   73.02    3.53
   5   2  -5   38.34    2.45
   5   4  -2  417.44    7.02
   5   5  -1  609.18    8.42
   5   8   1    6.82    1.25
   5  14   1   15.20    2.21
   5  16   0   12.76    2.21
   6   2 -16   30.18    3.62
   6   2 -15    7.48    2.49
   6   2 -11  116.55    5.35
   6   2 -10  172.30    6.17
   6   5  -3  177.68    5.34
   6   6  -2   31.08    2.59
   6   7  -1   19.99    2.11
   6   9   0   34.36    2.75
   6  14   0   67.90    4.33
   6  16  -1    2.77    2.01
   7   4 -16    2.87    2.41
   7   4  -9   74.36    4.59
   7   5  -6  181.62    6.38
   7   7  -3   80.72    4.19
   7  11  -1    3.34    1.94
   7  12  -1    7.59    2.17
   7  13  -1   11.98    2.59
   8   6 -14    2.93    2.65
   8   6 -11   59.91    5.12
   8   6 -10   62.06    5.02
   8   6  -9    1.77    2.16
   8   7  -7   -0.61    2.11
   8   8  -5   -0.43    1.90
   8  11  -3    0.35    1.80
   8  12  -3   21.10    3.45
   8  13  -3  144.25    7.05
   8  14  -3    8.65    2.98
   9   9 -12   18.41    3.95
   9   9 -11    4.55    3.00
   9   9 -10    0.31    3.00
   9   9  -9   25.27    4.10
   9  10  -8    1.14    2.99
   9  10  -7   13.34    3.32
   9  11  -7   21.69    4.07
   9  11  -6  168.28    7.92
   9  12  -6   24.62    4.15
   9  14  -6   34.61    4.60
   3  -2 -18   12.66    2.09
   3  -2 -17   16.72    2.25
   3  -2 -11    7.69    1.54
   3  14   2    0.65    1.19
   4  -1 -15    0.67    1.56
   4  -1 -14  128.70    5.04
   4  -1 -13  122.75    4.79
   4   2  -3   64.34    2.57
   4   9   2  106.37    3.48
   4  12   2  588.53    8.82
   5   9   1    9.76    1.64
   5  13   1    2.62    1.41
   6   2 -14   -0.05    1.72
   6   2 -13    5.47    2.28
   6   2 -12    2.00    1.76
   6   3  -7   44.09    3.09
   6   4  -5   29.70    2.62
   6  10   0  318.65    7.62
   6  13   0   -1.47    1.47
   7   4 -15    1.32    2.10
   7   4 -14    0.81    2.39
   7   4 -13   16.88    3.33
   7   4 -12    9.48    2.84
   7   4 -11    1.92    2.28
   7   4 -10  109.74    5.54
   7   5  -7   22.16    2.93
   7   9  -2  405.04    9.27
   7  15  -2    1.07    2.12
   7  16  -3   11.79    2.91
   8   6 -12   32.48    4.01
   8   7  -8    1.66    2.41
   8   8  -6   12.76    2.55
   8   9  -5    5.25    2.43
   8  10  -4   15.22    2.77
   8  14  -4   64.16    5.31
   8  15  -4   12.08    2.96
   9  10 -11    2.33    2.98
   9  10 -10    0.60    2.84
   9  10  -9    1.34    2.65
   9  11  -9    0.64    2.91
   9  11  -8    5.57    2.89
   9  12  -8    0.11    2.68
   9  12  -7   -2.57    2.32
   9  13  -7    0.75    2.41
   9  14  -7   31.83    4.46
   2  -3 -18    7.51    1.69
   2  -3 -11   99.16    3.22
   2  12   3   42.32    2.06
   3  -2 -16   12.69    2.08
   3  -2 -15   26.78    2.66
   3  -2 -12   54.84    2.89
   3  -1  -7  133.54    3.56
   4   1  -5 2901.20   17.28
   4  10   2   22.39    1.86
   4  11   2  200.12    5.07
   4  16   0   15.83    2.25
   5   1 -17   66.42    4.73
   5   1 -16   71.48    4.74
   5   1 -10   85.33    4.14
   5   1  -9    7.93    1.54
   5   2  -6   67.10    3.21
   5   3  -4  491.00    7.95
   5   7   0  563.89    8.44
   5  10   1   39.74    2.71
   5  11   1   17.41    2.16
   5  12   1   60.96    3.45
   5  15   0    4.66    1.89
   6   3 -17    0.26    2.32
   6   3  -8   98.33    4.68
   6   8  -1   10.64    1.82
   6  11   0  441.09    9.20
   6  12   0   32.05    2.89
   6  15  -1   55.99    4.20
   6  16  -2    6.71    2.27
   7   5  -8   14.04    2.60
   7   7  -4    0.69    1.85
   7  10  -2   22.33    2.73
   7  11  -2    0.84    1.81
   7  14  -2   20.58    3.12
   8   7 -14   24.24    3.94
   8   7 -13    2.72    2.77
   8   7 -12    2.78    2.88
   8   7 -11   12.63    3.40
   8   7 -10   16.55    3.58
   8   7  -9    6.11    2.63
   8   8  -7    5.15    2.20
   8  10  -5   63.53    5.04
   8  11  -4    4.40    2.47
   8  12  -4    0.41    2.29
   8  13  -4   12.10    3.00
   8  15  -5   10.40    3.29
   9  11 -11   -1.43    2.60
   9  11 -10    2.01    2.72
   9  12 -10   21.86    4.43
   9  12  -9   12.93    3.45
   9  13  -8   11.33    3.30
   1  -4 -18    2.42    1.26
   1  -4 -11  285.01    4.53
   2  -3 -17    2.32    1.32
   3  -2 -13  205.15    5.51
   3  13   2   36.67    2.39
   3  15   1   21.23    2.21
   4   0 -18    1.37    1.86
   4   3  -2   65.01    2.55
   4   4  -1   40.98    2.16
   4   5   0 1563.75   11.79
   4  14   1   17.53    2.22
   5   1 -15   15.64    2.75
   5   1 -14   46.50    3.79
   5   1 -13    4.99    1.94
   5   1 -12    0.13    1.66
   5   4  -3   46.66    2.76
   5   6  -1 1162.94   12.12
   5  16  -1    3.67    1.85
   6   3 -16   41.96    4.27
   6   3 -15   15.55    3.13
   6   3  -9   12.81    2.46
   6   4  -6   31.48    2.70
   6   5  -4  113.83    4.48
   6   6  -3   74.62    3.70
   6   7  -2    0.94    1.32
   6   9  -1    6.44    2.01
   6  14  -1  254.12    8.13
   7   5 -15    1.89    2.24
   7   5 -14   -0.25    2.44
   7   5 -10   24.89    3.39
   7   5  -9   36.12    3.42
   7   6  -6  356.38    9.00
   7   7  -5   20.79    2.96
   7   9  -3   23.58    2.84
   7  12  -2   11.82    2.42
   7  15  -3   -0.53    1.87
   7  16  -4   59.69    5.14
   8   8  -9   36.44    4.33
   8   8  -8   21.20    3.32
   8  10  -6  272.82    9.51
   8  12  -5    1.19    2.71
   8  13  -5   -0.10    2.52
   8  14  -5   12.23    3.03
   8  15  -6   54.49    5.29
   1  -4 -17   15.71    1.83
   2  -3 -16    3.18    1.36
   2  -3 -15   37.10    2.67
   2  -3 -14   22.86    2.14
   2  -3 -13    1.69    1.20
   2  -3 -12   20.11    1.75
   2  11   3   56.13    2.27
   2  14   2    1.02    1.03
   3  -1 -19   16.18    2.58
   3   0  -5  936.78    8.72
   3  16   0   -0.04    1.29
   4   0 -17   52.64    4.09
   4   0  -9    9.29    1.60
   4   7   1  288.51    5.32
   5   2  -7   16.17    1.91
   5   3  -5   27.38    2.36
   5   5  -2    1.06    1.13
   5   8   0   -0.44    1.16
   5  14   0   57.15    3.80
   6   3 -14   28.11    3.53
   6   3 -13    0.13    2.05
   6   3 -12    2.40    2.22
   6   3 -11   13.08    2.55
   6   3 -10  156.63    6.04
   6   4  -7  116.03    5.07
   6  10  -1  316.32    7.90
   6  12  -1    9.49    2.20
   6  13  -1   52.68    3.90
   6  15  -2    1.17    2.12
   6  16  -3    1.72    2.04
   7   5 -13   41.60    4.26
   7   5 -12  109.01    6.19
   7   5 -11  145.25    6.79
   7   6  -7   29.32    3.15
   7  10  -3   20.88    2.70
   7  11  -3   25.21    3.20
   7  12  -3  232.30    8.21
   7  13  -3  217.51    8.33
   7  14  -3   -1.18    2.05
   7  15  -4   33.89    4.06
   8   8 -13   16.33    3.52
   8   8 -12    0.16    2.40
   8   8 -11    1.10    2.42
   8   8 -10   -0.93    2.33
   8   9  -9   14.47    3.55
   8   9  -8   -0.85    2.29
   8  10  -7  116.29    6.79
   8  11  -6  133.13    7.02
   8  13  -6    2.02    2.47
   0  -5 -17   69.09    2.97
   1  -4 -16   89.16    3.57
   1  -4 -13   45.53    2.31
   1  -4 -12   -0.28    0.99
   1  12   3    0.62    0.90
   2  10   3    2.19    0.98
   3  -1  -8    3.68    1.19
   3  12   2  195.79    4.94
   4   0 -16   35.30    3.43
   4   0 -15   -0.53    1.66
   4   0 -10   59.42    3.19
   4   1  -6 2380.12   16.42
   4   2  -4  333.49    5.91
   4  13   1   27.44    2.34
   4  16  -1    2.89    1.69
   5   2 -17   43.13    4.27
   5   2  -8   90.46    4.22
   5   9   0  231.30    5.95
   5  13   0    0.91    1.46
   5  15  -1   17.55    2.73
   5  16  -2    2.41    1.85
   6   4 -16   -0.21    2.40
   6   4  -8   85.96    4.62
   6   5  -5   49.53    3.21
   6   6  -4   90.14    4.31
   6   7  -3  307.84    7.60
   6  11  -1  179.97    6.23
   6  14  -2   86.53    5.33
   7   6 -15    0.39    2.35
   7   6 -14   -0.51    2.41
   7   6 -13   -2.47    2.50
   7   6  -9   66.33    4.71
   7   6  -8   13.41    2.47
   7   7  -6    9.12    2.23
   7   8  -5    3.30    1.86
   7  14  -4   26.85    3.83
   7  15  -5   16.98    3.45
   8   9 -13    0.29    2.64
   8   9 -12   15.81    3.60
   8   9 -11    3.50    2.85
   8   9 -10   12.25    3.23
   8  10 -12   70.87    6.30
   8  10 -10    6.99    3.55
   8  10  -9    0.49    2.83
   8  10  -8   23.45    3.73
   8  11  -8    8.25    3.30
   8  11  -7    7.47    3.01
   8  12  -8    0.95    2.97
   8  12  -7   24.63    3.81
   8  13  -8   -1.22    2.75
   8  13  -7    6.90    2.87
   8  14  -8   44.49    5.02
   0  -5 -16  140.21    3.88
   0  -5 -13   19.51    1.42
   1  -4 -15   24.48    2.00
   1  -4 -14    0.98    1.08
   3  -1 -18    2.97    1.70
   3  -1  -9   16.35    1.72
   3   8   2  152.50    3.62
   3  14   1    2.78    1.44
   4   0 -14    8.64    2.00
   4   0 -13   16.85    2.27
   4   0 -12    3.09    1.58
   4   0 -11    1.02    1.06
   4   6   0  891.42    9.43
   4   8   1   23.45    1.83
   4  12   1  195.55    5.59
   5   2 -16   61.96    4.74
   5   2 -15   -0.08    2.20
   5   2  -9  192.97    6.10
   5   3  -6    8.61    1.80
   5   4  -4   69.45    3.26
   5   7  -1    1.32    1.19
   5  10   0  581.60    9.76
   5  11   0  302.26    7.37
   5  12   0    1.81    1.66
   5  14  -1  146.37    6.09
   6   4 -15    6.00    2.73
   6   4 -14   -0.31    2.28
   6   4  -9   74.62    4.44
   6   5  -6    8.61    1.92
   6   9  -2  107.08    4.76
   6  13  -2   13.88    2.87
   6  15  -3   13.59    2.80
   6  16  -4    9.60    2.77
   7   6 -12   56.57    4.92
   7   6 -11  237.75    8.81
   7   6 -10  128.84    6.49
   7   7 -15   29.35    4.44
   7   7  -8   -0.29    2.13
   7   7  -7   55.91    4.08
   7   8  -6    0.55    2.03
   7   9  -5    1.84    2.10
   7  10  -4   30.09    3.20
   7  11  -4   88.77    5.19
   7  12  -4  266.91    9.01
   7  13  -4   45.54    4.39
   7  14  -5   19.73    3.72
   7  15  -6    3.05    2.76
   8  10 -11  123.23    7.45
   8  11 -11   22.96    4.14
   8  11 -10   45.53    4.97
   8  11  -9    0.83    2.63
   8  12 -10    5.41    2.95
   8  12  -9    7.60    2.96
   8  13  -9   -0.75    2.49
  -1  -6 -16   13.96    1.30
  -1  -6 -15    0.43    0.78
   0  -5 -15    1.08    0.99
   0  -5 -14   54.68    2.29
   1  -3 -20    6.60    1.85
   2  -2  -8  103.07    2.91
   2  13   2   23.36    1.89
   3  -1 -17    0.37    1.46
   3  -1 -16    6.35    2.04
   3   0  -6 3900.60   18.71
   3   9   2   32.40    1.97
   3  10   2  104.27    3.42
   3  11   2  235.10    5.17
   4   1 -18    1.08    2.08
   4   1  -7    6.37    1.44
   4   3  -3   30.68    1.96
   4   9   1   58.44    2.84
   4  10   1    1.76    1.23
   4  11   1  181.32    5.22
   4  14   0    5.78    1.82
   5   2 -14   78.54    4.93
   5   2 -13    5.20    2.30
   5   2 -12    6.90    2.03
   5   2 -11    9.20    2.13
   5   2 -10   14.01    2.06
   5   5  -3    0.57    1.04
   5   6  -2   80.41    3.47
   5  15  -2    5.18    2.20
   5  16  -3    2.14    2.06
   6   4 -13    4.25    2.35
   6   4 -12   77.55    4.97
   6   4 -11    4.45    2.06
   6   4 -10   85.04    4.76
   6   5 -16   70.00    5.78
   6   5  -7    7.74    2.44
   6   6  -5    2.56    1.73
   6   7  -4  650.56   11.28
   6   8  -3 1155.99   14.88
   6  10  -2   -0.53    1.37
   6  11  -2   12.41    2.46
   6  12  -2    6.73    2.11
   6  14  -3   12.67    3.05
   6  15  -4    0.68    2.16
   7   7 -14    5.65    2.69
   7   7 -13    6.04    2.73
   7   7 -12    0.13    2.59
   7   7 -11   10.11    3.24
   7   7 -10   44.37    4.51
   7   7  -9    2.37    2.30
   7   8  -7    0.05    1.87
   7   9  -6   20.25    3.15
   7  10  -5    2.74    2.00
   7  11  -5    0.63    2.61
   7  12  -5   99.04    6.19
   7  13  -5    0.30    2.21
   7  14  -6    1.63    2.81
   7  15  -7   -1.10    2.56
   3  -1 -15    2.15    1.50
   3  -1 -11    1.54    1.19
   3  -1 -10   97.63    3.64
   3   1  -4  153.61    3.63
   3  15   0    7.80    1.73
   3  16  -1   -0.48    1.43
   4   1 -17   22.04    3.09
   4   1  -8    7.82    1.56
   4   2  -5  824.55    9.71
   4   4  -2    1.11    0.92
   4   5  -1  391.92    6.32
   4  15  -1    9.94    2.11
   4  16  -2    0.90    1.76
   5   3 -17    0.46    2.15
   5   3  -7  370.85    7.93
   5   4  -5  168.51    5.20
   5   8  -1  165.49    5.05
   5  13  -1   43.97    3.47
   6   5 -15    3.71    2.71
   6   5  -8   18.83    2.74
   6   6  -6   98.04    4.88
   6  13  -3    9.84    2.84
   7   8 -14    4.48    2.79
   7   8 -13    1.31    2.91
   7   8 -12    6.94    3.26
   7   8  -9    1.66    2.76
   7   8  -8   95.16    5.60
   7   9  -7   16.69    2.96
   7  10  -6  129.65    6.35
   7  11  -6    2.15    2.71
   7  12  -6    0.82    2.68
   7  13  -6    0.96    2.28
   7  14  -8    0.46    2.76
   1  -3 -19    2.78    1.53
   2  -2 -17   -0.07    1.44
   2  -2  -9    7.02    1.16
   2  14   1    5.37    1.47
   3  -1 -14   12.62    2.00
   3  -1 -13   36.04    2.77
   3  -1 -12    7.11    1.62
   3   0 -19    6.43    2.19
   3  13   1   33.31    2.50
   4   1 -16   23.56    3.12
   4   1 -15   63.85    4.40
   4   1  -9    6.98    1.68
   4   7   0    5.31    1.16
   4  13   0    7.34    1.70
   5   3 -16  100.29    5.94
   5   3 -15   -0.38    2.46
   5   3  -8 1251.90   14.98
   5   5  -4  181.54    5.38
   5   7  -2  143.96    4.80
   5   9  -1  383.47    7.94
   5  10  -1  616.47   10.51
   5  11  -1   46.80    3.47
   5  12  -1   10.00    1.96
   5  14  -2  112.04    5.64
   5  15  -3   -0.47    1.96
   5  16  -4   27.11    3.53
   6   5 -14    6.87    2.59
   6   5 -13   10.32    2.93
   6   5 -12  215.28    8.34
   6   5 -10   22.93    3.15
   6   5  -9   29.19    3.02
   6   6 -16   22.74    4.08
   6   6  -7   36.75    3.46
   6   7  -5   27.88    3.05
   6   8  -4  370.96    9.00
   6  10  -3   -0.49    1.48
   6  11  -3    1.36    1.64
   6  12  -3   90.84    5.14
   6  14  -4    0.43    1.99
   6  15  -5    2.31    2.26
   7   8 -11   19.82    3.58
   7   9 -14    3.98    2.84
   7   9 -13   48.90    5.22
   7   9 -12  123.66    7.71
   7   9 -11   40.96    4.98
   7   9 -10   70.88    5.73
   7   9  -9   71.06    5.32
   7   9  -8    3.30    2.46
   7  10 -13    9.00    3.60
   7  10  -8    1.94    2.75
   7  11  -7    0.94    2.33
   7  12  -7    4.03    2.65
   7  13  -9    0.76    2.87
   7  13  -8   18.78    3.91
   7  13  -7    1.41    2.53
   1  -3 -18    0.14    1.27
   2  -2 -16    3.45    1.63
   2  -2 -10  153.79    4.07
   2  12   2    4.55    1.37
   3   0 -18   14.71    2.58
   3   0  -7  948.15    9.86
   3  14   0    1.81    1.52
   4   1 -14    1.71    1.94
   4   1 -13   29.99    2.91
   4   1 -12    0.55    1.51
   4   1 -11    4.73    1.73
   4   1 -10    2.83    1.55
   4   2 -18   10.79    2.79
   4   2  -6  123.71    4.07
   4   8   0   20.62    1.87
   4  12   0    2.80    1.56
   4  14  -1   14.56    2.40
   4  15  -2   10.02    2.22
   4  16  -3   46.41    4.09
   5   3 -14   21.69    3.16
   5   3 -13   66.97    4.80
   5   3 -12   10.82    2.48
   5   3 -11   64.98    4.16
   5   3 -10   17.67    2.74
   5   3  -9  449.77    9.42
   5   4 -17   84.45    6.09
   5   4  -6   64.22    3.45
   5   6  -3   14.43    1.84
   5  13  -2   36.60    3.45
   6   6 -15    6.13    2.72
   6   6 -14    9.44    3.40
   6   6  -8    0.00    1.92
   6   7 -16   11.80    3.64
   6   7  -6   61.83    4.17
   6   8  -5   16.81    2.93
   6   9  -4   -2.87    1.68
   6  10  -4   12.82    2.51
   6  11  -4   75.88    4.84
   6  12  -4  185.76    7.50
   6  13  -4    0.02    2.09
   6  14  -5   11.80    2.87
   6  15  -7    1.86    2.61
   6  15  -6    2.71    2.34
   7  10 -12  105.13    7.12
   7  10 -11  112.83    7.26
   7  10 -10   31.32    4.26
   7  10  -9    1.16    2.45
   7  11 -12   -0.18    2.60
   7  11 -11   25.18    4.15
   7  11 -10   -1.70    2.67
   7  11  -9    0.99    2.66
   7  11  -8    3.64    2.63
   7  12 -11    0.24    2.59
   7  12 -10    5.40    2.91
   7  13 -10   36.44    4.72
   0  -4 -19    1.46    1.22
   1  13   2   22.32    1.74
   2  -2 -15   10.05    1.77
   2  -2 -14   49.65    3.05
   2  -2 -11    4.36    1.40
   2  -1 -19    1.08    1.75
   3   0 -17   -0.35    1.76
   3   2  -3  349.81    5.27
   3  12   1   60.35    3.11
   3  15  -1    5.02    1.75
   3  16  -2   -0.28    1.56
   4   2 -17   30.17    3.67
   4   4  -3   36.37    2.29
   4   6  -1  116.29    3.71
   4   9   0  129.62    4.33
   4  10   0   82.36    3.69
   4  11   0   62.45    3.43
   5   4 -16    7.14    2.67
   5   4  -7  298.67    7.51
   5   5  -5   88.49    4.11
   5   8  -2    6.27    1.55
   5   9  -2  164.06    5.62
   5  12  -2   19.24    2.66
   5  14  -3    1.94    2.26
   5  15  -4    7.69    2.52
   6   6 -13   11.28    2.96
   6   6 -12    6.39    2.81
   6   6 -11  178.85    7.51
   6   6 -10    7.48    2.39
   6   6  -9   -0.21    1.69
   6   7 -15    4.96    2.73
   6   7  -7   10.83    2.55
   6   8  -6    7.53    2.38
   6   9  -5   71.38    4.48
   6  13  -5    1.96    2.22
   6  14  -6   16.83    3.28
   1  -3 -17   11.40    1.89
   2  -2 -13   10.31    1.66
   2  -2 -12    0.55    1.13
   2  11   2   45.04    2.41
   3   0 -16    0.74    1.78
   3   1 -19    5.82    2.43
   3   1  -5 3064.71   16.59
   3   5   0  122.43    3.11
   3  11   1  301.02    6.36
   4   2 -16    6.78    2.65
   4   2  -7  190.16    5.19
   4   3 -18   -0.44    2.40
   4   3  -5   32.31    2.29
   4   5  -2  614.32    8.30
   4  13  -1   11.07    2.04
   4  14  -2    2.26    1.98
   4  15  -3    1.55    1.94
   4  16  -4   56.66    4.63
   5   4 -15   16.86    3.11
   5   4 -14   36.44    4.02
   5   4  -8  722.12   11.85
   5   5 -17   75.52    5.85
   5   6  -4  262.62    6.64
   5   7  -3    2.69    1.37
   5  10  -2   13.15    2.07
   5  11  -2   12.32    2.06
   5  14  -4    0.46    2.25
   5  15  -5    0.81    2.20
   6   7 -14   28.73    4.07
   6   7 -13    1.85    2.47
   6   7 -12    1.25    2.63
   6   7 -11    3.22    2.73
   6   7 -10    5.75    2.72
   6   7  -8   93.69    5.34
   6   8 -15    1.38    2.60
   6   8 -14    3.92    3.05
   6   9  -6   30.92    3.45
   6  10  -5   -0.04    1.68
   6  11  -5   19.27    3.11
   6  12  -6    1.40    2.59
   6  13  -7    0.31    2.70
   6  13  -6    1.02    2.27
   6  14  -9   -0.36    2.65
   6  14  -8    5.13    2.84
   6  14  -7    4.94    2.56
   0  -4 -18    3.07    1.39
   1  -3 -16   54.03    3.15
   1  -2 -20    8.76    2.13
   1  14   1   19.55    1.87
   2  -1 -18    3.86    1.94
   2  10   2   56.00    2.46
   2  13   1    3.86    1.30
   2  16  -2   18.60    2.52
   3   0 -15    5.66    2.00
   3   0 -14    9.91    2.02
   3   0  -9   -0.67    1.11
   3   1 -18    0.33    2.02
   3   3  -2  281.11    4.71
   3   4  -1   36.63    1.80
   3   8   1   -0.13    0.93
   3   9   1   37.94    2.24
   3  10   1  102.89    3.67
   3  13   0    3.26    1.49
   3  16  -3   23.99    3.13
   4   2 -14  368.61    9.87
   4   2  -8   17.71    2.08
   4   3 -17    4.76    2.62
   4   7  -1  190.23    4.89
   4  12  -1   -0.10    1.46
   5   4 -13    2.97    2.27
   5   4 -12    0.82    1.79
   5   4 -11    0.78    1.65
   5   4 -10   29.56    2.92
   5   4  -9   18.48    2.65
   5   5 -16    6.81    2.74
   5   5 -15   12.23    3.27
   5   5  -6  122.85    4.90
   5   6 -17   11.73    3.45
   5   6  -5   82.59    4.38
   5   8  -3    1.80    1.42
   5  12  -3   14.81    2.59
   5  14  -5   38.23    4.27
   5  15  -6   16.59    3.30
   6   8 -13    7.44    3.14
   6   8 -12    1.50    2.96
   6   8 -11   67.22    5.40
   6   8 -10   33.83    4.17
   6   8  -9   49.96    4.65
   6   8  -8  417.09   10.78
   6   9 -14    2.96    2.71
   6   9  -7   20.17    3.02
   6  10 -14    4.52    3.20
   6  10  -7    2.76    2.36
   6  10  -6   -1.84    1.63
   6  11  -7   -1.70    2.34
   6  11  -6    4.08    2.35
   6  12  -7   26.36    3.98
   6  13 -11   25.52    4.48
   6  13 -10   14.08    3.70
   6  13  -9    4.91    3.11
   6  13  -8   20.43    3.73
   0  -4 -17   62.92    3.26
   1  -3 -15   13.00    1.82
   1  -3 -14   41.35    2.57
   1  -3 -11  103.26    3.20
   1  -3 -10   43.96    2.01
   1  -2 -19    9.77    2.13
   1  12   2   -0.42    1.07
   2  -1 -17   48.00    3.68
   2  -1  -7   11.93    1.28
   2   0 -20    2.18    2.02
   2   9   2  101.71    2.99
   2  14   0    9.14    1.76
   2  15  -1    8.13    1.90
   3   0 -13   -2.58    1.56
   3   0 -11  348.53    7.48
   3   0 -10  144.75    4.62
   3   1 -17    4.08    2.22
   3   1  -6 1649.55   12.97
   3   2 -19   58.73    5.03
   3  14  -1    2.71    1.66
   3  15  -2    7.68    1.98
   4   2 -13   33.36    3.37
   4   2 -12    0.40    1.69
   4   2 -11   42.16    3.33
   4   2  -9  569.25    9.78
   4   3 -16   35.79    4.01
   4   3  -6   35.92    2.50
   4   4 -18   14.27    3.40
   4   4  -4  117.40    3.92
   4   6  -2   37.47    2.44
   4   8  -1    0.03    1.11
   4  11  -1   21.76    2.45
   4  13  -2   23.29    2.78
   4  14  -3    0.49    1.95
   4  15  -4   44.98    4.23
   5   5 -14   11.34    3.07
   5   5  -8  118.05    5.30
   5   5  -7   11.86    2.12
   5   6 -16   -1.04    2.26
   5   7  -4   72.35    3.86
   5   9  -3    8.64    1.96
   5  10  -3    1.28    1.51
   5  11  -3   16.94    2.44
   5  13  -4   20.55    2.99
   5  15  -7    3.64    2.49
   6   9 -11    8.99    3.11
   6   9  -9    9.73    2.85
   6   9  -8   65.87    4.80
   6  10 -13    0.60    2.61
   6  10 -12   27.97    4.34
   6  10 -11    5.09    3.38
   6  10 -10   18.65    3.83
   6  10  -9    0.06    2.65
   6  10  -8   12.20    2.89
   6  11 -13   -1.35    2.52
   6  11 -12   13.17    3.41
   6  11 -11    9.88    3.66
   6  11  -8    7.37    2.85
   6  12 -12    9.95    3.31
   6  12 -11    0.21    2.56
   6  12 -10   41.59    4.90
  -1  -5 -18    1.16    1.21
   0  -3 -20   -0.20    1.44
   1  -3 -13   10.30    1.50
   1  -3 -12    1.20    1.14
   2  -1 -16   -0.50    1.61
   2   0 -19    0.36    1.92
   2  12   1    1.43    1.27
   3   1 -16   37.62    3.73
   3   2  -4  310.58    5.31
   3   6   0  108.20    3.14
   3  12   0    0.66    1.29
   4   3 -15   38.80    4.29
   4   4 -17    3.64    2.69
   4   5  -3   10.98    1.51
   4   9  -1  110.17    4.18
   4  10  -1   38.08    2.75
   4  15  -5   52.56    4.59
   5   5 -13    2.08    2.17
   5   5 -12    0.47    1.99
   5   5 -11   24.59    3.15
   5   5 -10    6.42    2.23
   5   5  -9   25.68    2.83
   5   6 -15   59.99    5.32
   5   6 -14    4.02    3.07
   5   6  -6  388.22    8.72
   5   7 -16    5.86    2.96
   5   7  -5   12.26    2.25
   5   8  -4    7.43    1.93
   5   9  -4   10.07    2.22
   5  11  -4   26.50    3.09
   5  12  -4    8.53    2.15
   5  13  -5    4.20    2.26
   0  -4 -16  101.75    3.84
   1  -2 -18   25.16    2.76
   1  13   1    4.14    1.39
   2  -1 -15    1.36    1.48
   2  -1  -8  245.70    4.79
   2   0 -18    0.16    1.76
   2   1 -20   66.22    5.12
   3   1 -15   67.11    4.59
   3   1  -7    0.16    1.20
   3   2 -18   12.96    2.90
   3  11   0   71.22    3.49
   3  13  -1   18.96    2.31
   3  14  -2    1.22    1.74
   3  15  -3    4.14    2.03
   4   3 -14  220.00    8.09
   4   3 -13  282.24    8.61
   4   3  -8  637.98   10.37
   4   3  -7    6.91    1.52
   4   4 -16    1.08    2.50
   4   4  -5   22.87    2.05
   4   5 -18    0.50    2.35
   4   7  -2    2.20    1.17
   4  12  -2   40.15    3.17
   4  13  -3   45.21    3.81
   4  14  -4   17.83    3.05
   4  15  -6    7.55    2.84
   5   6 -13    5.55    2.58
   5   6 -12    5.36    2.70
   5   6  -8   -0.11    1.96
   5   6  -7   15.87    2.50
   5   7 -15   73.92    5.90
   5   7 -14  120.71    7.35
   5   7  -6   10.36    2.47
   5   8 -16   27.49    4.28
   5   8 -15   -0.18    2.88
   5   8  -5   -0.11    1.62
   5  11  -5   23.61    3.19
   5  12  -5    1.11    1.96
   5  13  -6   43.82    4.35
   5  14  -9    1.53    2.41
   5  14  -8    0.07    2.19
  -1  -5 -17   64.46    3.01
   0  -4 -15   14.61    1.74
   0  -3 -19   -1.12    1.24
   1  -2 -17   30.83    2.98
   1  -1 -20   -0.42    1.60
   1  14   0    0.51    1.24
   1  15  -1    3.60    1.53
   2  -1 -14   58.12    3.49
   2  -1  -9  229.24    4.96
   2  11   1    0.35    1.38
   2  14  -1   83.51    4.31
   2  15  -2    0.28    1.49
   3   1 -14   13.08    2.40
   3   2 -17    9.71    2.81
   3   3 -19   23.83    3.65
   3   3  -3    1.26    0.83
   3   4  -2   13.57    1.41
   3   5  -1  179.91    4.02
   3   7   0  246.81    4.95
   3  10   0    2.52    1.28
   3  15  -4  145.26    6.64
   4   3 -12   29.58    3.04
   4   3 -11   13.45    2.41
   4   3 -10    9.77    2.28
   4   3  -9  137.86    5.24
   4   4 -15    1.46    2.65
   4   4  -6  530.29    9.03
   4   5 -17    0.77    2.32
   4   5  -4  118.89    4.18
   4   6  -3   83.51    3.50
   4   8  -2    5.84    1.58
   4   9  -2  178.08    5.57
   4  10  -2    8.99    1.94
   4  11  -2   25.28    2.59
   4  12  -3  129.25    5.66
   4  14  -5   -1.06    2.41
   4  15  -7   -1.08    2.20
   5   6 -11   32.73    3.55
   5   6 -10  133.78    6.18
   5   6  -9  156.59    6.36
   5   7 -13   54.87    4.98
   5   7 -12    6.13    2.96
   5   7  -8  254.09    8.13
   5   7  -7    1.33    1.73
   5   8 -14   57.47    5.65
   5   8  -6    6.17    2.04
   5   9 -15    0.46    2.52
   5   9 -14   13.72    3.69
   5   9  -5   11.69    2.35
   5  10 -14    5.06    3.33
   5  10  -5  114.61    5.51
   5  11  -6   71.37    4.93
   5  12  -7    3.81    2.92
   5  12  -6    2.36    2.17
   5  13 -11    1.39    2.76
   5  13 -10   -1.06    2.66
   5  13  -9    0.66    2.73
   5  13  -8   33.41    4.27
   0  -4 -14   32.10    2.23
   0  -4 -13    1.38    1.12
   0  -4 -11   23.30    1.52
   1  -1 -19    2.41    1.97
   1  11   2  187.95    4.25
   2  -1 -12  236.93    6.01
   2  -1 -11  162.89    4.78
   2  -1 -10    2.23    1.27
   2   0 -17   27.25    3.21
   2   1 -19    0.14    2.15
   3   1 -13   -0.25    1.45
   3   1 -12    0.96    1.71
   3   1 -10  128.75    4.70
   3   2 -16    4.83    2.75
   3   2  -5    1.33    0.92
   3   3 -18    0.08    2.31
   3   4 -19   10.75    3.14
   3   8   0    8.25    1.18
   3   9   0   12.57    1.66
   3  12  -1    0.07    1.37
   3  13  -2   15.77    2.34
   3  14  -3    1.02    1.92
   3  15  -5  106.53    6.08
   4   4 -14   31.49    3.79
   4   4  -7   88.04    4.18
   4   5 -16   15.84    3.39
   4   6 -17   -0.56    2.27
   4   7  -3  280.28    6.59
   4  11  -3   44.52    3.58
   4  13  -4  117.61    5.83
   4  14  -6   24.37    3.69
   5   7 -11   -1.19    2.15
   5   7 -10  212.47    8.05
   5   7  -9  750.91   14.08
   5   8 -13   18.47    3.67
   5   8 -12   10.32    3.03
   5   8 -11   21.42    3.62
   5   8  -9  193.63    7.72
   5   8  -8  177.56    7.15
   5   8  -7    2.12    1.91
   5   9 -13    6.55    2.95
   5   9 -12    1.32    2.85
   5   9  -7   69.04    4.80
   5   9  -6  206.09    7.20
   5  10 -13    0.13    2.52
   5  10 -12    9.48    3.45
   5  11 -13    9.34    3.27
   5  11 -12    0.97    2.90
   5  11  -9   72.90    5.74
   5  11  -8    1.45    2.79
   5  11  -7    5.65    2.48
   5  12 -12    0.36    2.59
   5  12 -11    0.15    2.49
   5  12 -10   16.02    3.67
   5  12  -9   38.62    4.52
   5  12  -8    1.94    2.56
  -1  -5 -16   10.20    1.47
   0  -4 -12   -0.93    0.84
   0  -3 -18    2.19    1.65
   0  12   2   43.13    2.18
   1  -2 -16    9.48    1.83
   2   0 -16   86.52    4.89
   2   1 -18   -0.42    1.82
   2  10   1    6.23    1.57
   2  12   0   -0.40    1.32
   2  15  -3    3.13    1.95
   3   2 -15  168.72    7.07
   3   2  -6    1.14    1.10
   3   3 -17    4.83    2.79
   3   6  -1  174.66    4.25
   3  11  -1   90.29    4.08
   3  15  -6   46.91    4.51
   4   4 -13    6.80    2.18
   4   4 -12   -1.79    1.77
   4   4 -11   10.63    2.35
   4   4  -9   15.79    2.51
   4   4  -8    0.82    1.81
   4   5 -15   39.47    4.28
   4   5  -5  796.88   11.01
   4   6 -16   68.51    5.74
   4   6  -4  171.56    5.20
   4   7 -17   25.20    4.04
   4   8  -3   -0.80    1.41
   4   9  -3   83.38    4.14
   4  10  -3   -0.08    1.59
   4  12  -4    4.69    2.19
   4  13  -5   13.70    2.79
   4  14  -9    4.38    2.83
   4  14  -8    1.74    2.57
   4  14  -7   14.50    3.07
   5   8 -10    0.33    2.05
   5   9 -11   -0.06    2.30
   5   9 -10    2.91    2.35
   5   9  -9    0.48    2.18
   5   9  -8   12.08    2.65
   5  10 -11   14.83    3.41
   5  10 -10   24.84    3.77
   5  10  -9   21.41    3.40
   5  10  -8   -1.21    2.09
  -2  -6 -17   22.17    1.77
  -1  -5 -15   45.76    2.40
  -1  -4 -19   13.78    2.05
   0  -2 -20    5.80    2.01
   1  -2 -15    1.60    1.27
   1  -1 -18   60.16    4.26
   1   0 -20   -0.87    1.94
   1  10   2    9.02    1.39
   1  12   1   32.11    2.28
   1  15  -2    0.17    1.41
   2   0 -15   25.76    2.85
   2   0  -6  936.10    8.62
   2   2 -19   10.76    2.86
   2   9   1   17.38    1.71
   2  13  -1  221.53    6.47
   2  14  -2    0.57    1.81
   2  15  -4   17.42    2.80
   3   2 -14  130.36    5.91
   3   3 -16    0.64    2.40
   3   3  -4  379.32    6.20
   3   4 -18    2.84    2.39
   3  10  -1    0.61    1.22
   3  12  -2   90.72    4.47
   3  13  -3   22.65    2.88
   3  14  -4   14.58    2.73
   3  15  -7   -0.20    2.38
   4   4 -10   16.61    2.38
   4   5 -14    0.69    2.11
   4   5 -13    1.29    2.31
   4   5  -6 3199.92   22.90
   4   6 -15  293.07   10.50
   4   6  -5  867.36   12.04
   4   7 -16   -0.53    2.49
   4   7  -4   56.13    3.37
   4   8 -16    0.62    2.78
   4   9 -16   14.05    4.02
   4  11  -4  148.57    6.11
   4  12  -5   16.15    2.89
   4  13  -7  168.22    8.00
   4  13  -6   73.60    5.22
  -1  -5 -14   -0.27    1.10
  -1  -3 -21    2.53    1.68
   0  -3 -17   20.09    2.30
   0  -1 -21    4.87    2.26
   0  13   1   41.04    2.40
   1  -2 -14    1.32    1.28
   1  -2  -8  643.24    6.74
   1  13   0   27.59    2.44
   1  14  -1   11.08    1.89
   2   0 -14   11.39    2.15
   2   1 -17   12.69    2.73
   2   8   1   53.81    2.29
   3   2 -13   21.10    2.57
   3   2 -12    2.58    1.73
   3   2  -8    0.19    1.22
   3   2  -7   18.08    1.74
   3   3 -15    6.75    2.61
   3   4 -17   34.49    4.11
   3   4  -3    6.98    1.16
   3   5 -18    0.42    2.19
   3   5  -2  117.95    3.50
   3   7  -1   17.30    1.62
   3   8  -1    0.73    1.05
   3   9  -1   91.49    3.73
   3  14  -5   63.47    4.79
   4   5 -12   38.12    3.73
   4   5 -11   22.39    3.13
   4   5 -10   37.35    3.47
   4   5  -9   10.87    2.47
   4   5  -8   63.95    4.13
   4   5  -7 1050.90   13.80
   4   6 -14   88.86    5.95
   4   6 -13    0.32    2.45
   4   6  -6  991.69   13.45
   4   7 -15  101.91    6.82
   4   7 -14  161.97    8.14
   4   8 -15    6.19    2.90
   4   8  -4  182.40    5.82
   4   9 -15    3.56    2.86
   4   9  -4   17.73    2.28
   4  10  -4    3.32    1.69
   4  11  -5   35.52    3.53
   4  12 -13   37.81    4.94
   4  12 -12   32.69    4.75
   4  12  -7   39.30    4.19
   4  12  -6   -0.28    1.86
   4  13 -10    1.01    2.38
   4  13  -9    1.94    2.45
  -2  -6 -16   12.52    1.44
  -1  -5 -13   84.47    2.70
   0  -3 -16   32.67    2.60
   0  -2 -19    6.65    2.03
   0  15  -2   -0.31    1.35
   1  -2 -13    3.21    1.39
   1  -2 -12   14.38    1.76
   1  -2  -9   40.62    2.01
   1  -1 -17  186.26    6.68
   1   0 -19    4.84    2.14
   1   1 -20   -1.30    1.94
   1  15  -3    1.94    1.73
   2   0 -13   48.90    3.43
   2   0  -8    4.48    1.18
   2   1 -16    4.42    2.43
   2   2 -18    0.70    1.96
   2   3 -19    2.28    2.58
   2  11   0    1.01    1.28
   2  12  -1   37.00    2.91
   2  13  -2   85.38    4.44
   2  14  -3    7.94    2.18
   2  15  -6    5.18    2.45
   2  15  -5   24.35    3.33
   3   2 -11    1.88    1.45
   3   2  -9   38.80    2.68
   3   3 -14   20.29    3.02
   3   3  -5  138.67    4.03
   3   4 -16    5.20    2.53
   3   5 -17    3.16    2.90
   3   6 -18    1.05    2.47
   3  11  -2    1.04    1.63
   3  12  -3  144.19    5.83
   3  13  -4  107.22    5.44
   3  14  -8    8.32    2.86
   3  14  -7    3.36    2.57
   3  14  -6    2.37    2.10
   4   6 -12    0.39    1.88
   4   6 -11   17.79    3.08
   4   7 -13   58.17    4.97
   4   7  -6   14.58    2.54
   4   7  -5   -0.70    1.25
   4   8 -14   14.39    3.40
   4   8 -13   10.91    3.45
   4   8  -5   53.50    3.56
   4   9 -14    5.52    2.96
   4   9 -13    7.79    3.43
   4   9  -5  119.48    5.40
   4  10 -14    7.01    3.06
   4  10 -13    6.21    3.32
   4  10  -5   69.00    4.30
   4  11 -13   -0.35    2.47
   4  11 -12    0.84    2.80
   4  11  -7   -0.88    2.20
   4  11  -6    2.04    1.83
   4  12 -11    6.06    2.82
   4  12 -10   19.26    3.57
   4  12  -9    5.07    2.75
   4  12  -8   28.92    3.84
  -1  -4 -18   12.95    1.90
  -1  -3 -20   17.34    2.48
   1  -2 -11    4.96    1.28
   1  -2 -10  194.05    4.37
   1  -1 -16  123.77    5.22
   1   0 -18    1.86    2.08
   1   9   2    7.03    1.09
   1  11   1   69.79    3.06
   1  14  -2    0.64    1.50
   1  15  -4   -0.97    1.56
   2   0 -12  509.92    9.12
   2   0 -10  274.82    6.16
   2   0  -9   91.63    3.42
   2   1 -15    8.73    2.26
   2   2 -17    2.71    2.58
   2   4 -19    3.25    2.74
   2  10   0  297.55    6.29
   2  14  -4    4.52    2.16
   3   3 -13    4.22    2.11
   3   3  -6    5.34    1.25
   3   4 -15    0.93    2.35
   3   4  -4   44.49    2.40
   3   5 -16    0.13    2.88
   3   5  -3    7.30    1.39
   3   6 -17    2.04    2.50
   3   6  -2   17.25    1.63
   3   7 -17    0.34    2.79
   3   8 -17   36.99    5.10
   3  10  -2    3.90    1.55
   3  12  -4    3.02    2.12
   3  13  -6    5.96    2.64
   3  13  -5   27.27    3.32
   3  14  -9   -1.07    2.08
   4   6 -10    5.02    2.14
   4   6  -9    7.82    2.10
   4   6  -8  115.09    5.16
   4   7 -12    4.33    2.44
   4   7 -11   17.19    2.86
   4   7 -10   11.10    2.80
   4   7  -8    5.29    2.28
   4   7  -7   41.93    3.40
   4   8 -12   34.78    4.13
   4   8 -11    4.95    2.84
   4   8  -7  148.69    6.18
   4   8  -6  241.80    7.31
   4   9 -12   86.75    6.04
   4   9  -7  579.91   12.12
   4   9  -6  585.00   11.62
   4  10 -12   14.37    3.41
   4  10 -11   14.47    3.62
   4  10 -10   14.86    3.44
   4  10  -9   18.45    3.36
   4  10  -8   -1.47    2.19
   4  10  -7  127.69    6.23
   4  10  -6  244.60    7.92
   4  11 -11    3.70    2.66
   4  11 -10    6.18    2.73
   4  11  -9   13.96    3.03
   4  11  -8    9.59    2.69
   0  -3 -15   31.92    2.42
   0  -2 -18   34.26    3.26
   0  -1 -20   10.38    2.37
   0   0 -21    6.57    2.37
   1  -1 -15    3.52    1.62
   1   1 -19    1.05    2.15
   1   2 -20    0.90    2.25
   1  15  -5   -0.96    1.67
   2   1 -14    1.88    1.69
   2   1  -5   26.21    1.57
   2   2 -16   53.05    4.30
   2   3 -18   78.26    5.55
   2   5 -19    1.24    2.71
   2  13  -3    0.52    1.79
   2  14  -5   17.10    3.01
   3   3 -12   49.18    3.62
   3   3 -11    2.17    1.76
   3   3  -8   -1.79    1.28
   3   3  -7  173.38    5.00
   3   4 -14    8.62    2.54
   3   5 -15    2.33    2.69
   3   6 -16    1.96    2.79
   3   7 -16    3.57    3.03
   3   7  -2  751.68    9.67
   3   8 -16    1.99    2.96
   3   8  -2  105.48    3.99
   3   9 -16    1.47    3.18
   3   9  -2    0.89    1.06
   3  11  -3  411.94    9.17
   3  12  -5   45.76    3.86
   3  13 -11    4.09    3.04
   3  13 -10    1.29    2.68
   3  13  -9   -2.01    2.32
   3  13  -8   10.02    3.09
   3  13  -7   45.84    4.51
   4   8 -10    8.05    2.35
   4   8  -9    5.40    2.30
   4   8  -8   52.45    4.01
   4   9 -10   44.37    4.28
   4   9  -9    4.30    2.31
   4   9  -8   76.25    5.03
   2   4 -18   24.30    3.77
   3   3 -10   45.55    3.16
   3   3  -9    5.84    1.54
   3   4 -13  190.23    7.30
   3   4  -5  227.55    5.38
   3   6 -15   58.73    5.05
   3   6  -3  258.79    5.73
   3  10 -15    3.70    2.83
   3  10  -3    0.54    1.22
   3  11 -14   12.00    3.45
 -16  -7 -12   -0.42    1.03
 -13  -5 -17    4.89    2.31
 -13  -5  -6   33.44    1.81
 -12  -5 -19   59.46    5.04
 -12  -4 -15    7.82    2.23
 -12  -4  -7    0.55    1.07
 -11  -4 -18   58.99    4.70
 -10  -3 -16   81.98    4.97
  -9  -2 -12   67.66    3.78
  -9  -2 -11    0.33    1.45
  -9  -2  -8    7.37    1.43
  -9  -2  -7   28.53    1.88
  -8  -4 -21    1.45    2.59
  -8  -3 -19    0.21    2.24
  -8  -2 -15  107.44    5.35
  -7  -1 -11   -2.43    1.38
  -7  -1 -10  670.53    9.86
  -7  -1  -9  553.11    8.47
  -7  -1  -8   35.10    2.26
  -7  -1  -7    4.16    1.12
  -6  -4 -22    0.76    2.31
  -6  -3 -20   11.59    2.98
  -6  -1 -13    8.45    2.11
  -5  -4 -22    2.05    2.37
  -5  -3 -20   13.36    3.32
  -5  -2 -18    3.27    2.22
  -4  -4 -22   16.11    3.30
  -4  -3 -20   18.48    3.56
  -4  -2 -18   53.47    4.40
  -4  -1 -15  381.40    9.41
  -4   0 -10   79.11    3.61
  -4   0  -9 1639.34   14.21
  -4   0  -6  101.54    2.95
  -3  -3 -20    2.00    2.33
  -3  -2 -18  101.97    5.74
  -3   0 -11    4.14    1.57
  -2  -4 -21   47.54    4.74
  -2  -2 -18   17.94    2.95
  -1  -3 -19   31.39    3.80
  -1  -1 -15    9.00    2.19
   0  -4 -20    3.87    2.22
   0  -2 -17   96.06    5.16
   0   0 -11   40.90    2.69
   1  -4 -19   -0.11    1.86
   1  -3 -18   -0.30    1.57
   1  -2 -16   11.42    2.48
   1  -1 -14    0.47    1.33
   2  -3 -17    2.28    1.73
   2  -2 -15   10.28    2.13
   2  -1 -13  247.21    6.47
   2   0  -9   86.86    3.15
   3  -4 -17    1.03    1.72
   3  -2 -14  384.33    8.26
   3   0  -7 1021.46    8.68
   4  -1 -10    0.40    1.00
   5  -4 -14    0.75    1.05
   5  -1  -7  620.33    6.18
   6  -4 -12   15.81    1.59
 -14  -6 -17   -0.73    1.76
 -13  -5 -16    0.58    1.79
 -12  -4 -14    1.46    1.59
 -12  -4 -13    5.98    2.04
 -12  -4  -8    1.30    1.09
 -11  -5 -20    1.82    2.57
 -11  -4 -17    5.10    2.51
 -10  -5 -21   12.06    3.32
 -10  -4 -19    1.27    2.25
 -10  -3 -15    0.87    1.87
 -10  -3  -5    5.79    1.07
  -9  -4 -20    4.76    2.44
  -9  -3 -17   97.50    5.62
  -9  -2 -10  131.42    4.49
  -9  -2  -9   23.31    2.05
  -8  -3 -18   64.98    4.85
  -8  -2 -14    3.32    1.96
  -7  -4 -21    4.21    2.52
  -7  -3 -19    5.61    2.62
  -7  -2 -16    7.88    2.19
  -6  -2 -17   -0.63    2.02
  -5  -2 -17   -1.22    2.28
  -5  -1 -14   51.72    3.66
  -4   0  -8  197.19    4.73
  -4   0  -7   11.55    1.27
  -3  -4 -21    8.15    2.98
  -3  -1 -15   62.41    4.00
  -2  -3 -19   20.64    3.37
  -2  -1 -15    6.62    1.95
  -2   0 -11  111.50    4.19
  -1  -4 -20   54.59    4.73
  -1  -2 -17    5.14    2.07
  -1   0 -11    8.86    1.55
   0  -3 -18    2.20    2.11
   0  -1 -14  140.39    5.36
   1   0 -10   -0.05    0.86
   2  -4 -18   14.90    2.42
   3  -1 -11    1.57    1.09
   4  -3 -14   21.41    2.33
   4  -2 -12    4.06    1.29
   5  -2 -10  173.35    4.24
   6  -3 -10  223.41    4.58
 -14  -6 -16    2.33    1.88
 -13  -5 -15    1.92    1.58
 -13  -5 -14    0.00    1.62
 -13  -5  -7  123.14    3.47
 -12  -5 -18   57.89    4.63
 -12  -4 -12    7.24    1.82
 -12  -4 -11   16.31    2.06
 -12  -4 -10    0.71    1.14
 -12  -4  -9    2.96    1.11
 -11  -4 -16    7.22    2.38
 -10  -4 -18    6.64    2.44
 -10  -3 -14   -0.20    1.54
 -10  -3 -13   43.28    3.31
  -9  -4 -19    1.02    2.60
  -9  -3 -16  130.31    6.27
  -8  -4 -20    8.78    2.87
  -8  -2 -13    5.10    1.86
  -7  -3 -18  121.00    6.46
  -7  -2 -15    1.81    1.67
  -6  -4 -21   26.06    3.71
  -6  -3 -19   10.41    2.81
  -6  -2 -16   68.60    4.46
  -6  -1 -11   41.47    2.91
  -5  -4 -21    1.16    2.24
  -5  -3 -19    3.90    2.38
  -5  -1 -13    0.48    1.51
  -4  -4 -21   14.74    3.12
  -4  -3 -19   63.13    5.05
  -4  -2 -17   68.67    4.65
  -4  -1 -14    6.11    1.98
  -3  -3 -19   16.88    3.10
  -3  -2 -17  263.13    8.40
  -3  -1 -14    0.18    1.74
  -3   0  -9 1624.93   13.96
  -2  -2 -17   75.38    4.71
  -2  -1 -14   15.41    2.43
  -2   0 -10    4.57    1.29
  -1  -1 -14   36.40    2.94
  -1   0 -10    0.76    1.06
   0  -4 -19   -0.14    1.97
   0  -2 -16   12.34    2.29
   0   0 -10   26.81    2.07
   1  -3 -17   12.58    2.57
   1  -2 -15    0.68    1.56
   1  -1 -13   75.97    3.81
   1   0  -9   12.98    1.54
   2  -3 -16    4.80    2.04
   2  -1 -12  246.57    6.20
   2   0  -8    6.56    1.17
   3  -3 -15   87.22    4.37
   3  -2 -13  202.75    5.82
   4  -5 -16   11.95    2.15
   4  -4 -15   15.85    2.13
   4  -1  -9   54.91    2.51
   5  -3 -12    1.27    1.12
 -14  -6 -15    0.63    1.78
 -13  -6 -18    8.11    2.67
 -13  -5 -13    0.78    1.62
 -12  -5 -17   15.23    3.02
 -11  -5 -19   50.42    4.55
 -11  -4 -15    3.28    2.16
 -10  -5 -20   12.10    3.15
 -10  -4 -17    3.54    2.49
 -10  -3  -6   80.52    2.75
  -9  -5 -21    9.61    2.93
  -9  -3 -15    7.95    2.49
  -8  -3 -17   37.98    3.86
  -8  -2 -12   51.00    3.38
  -7  -5 -22    0.89    2.35
  -7  -4 -20    2.43    2.50
  -7  -2 -14   32.50    3.06
  -6  -5 -22    0.45    2.32
  -6  -3 -18   28.83    3.71
  -6  -1 -10   44.12    2.77
  -5  -2 -16  136.58    6.00
  -5  -1 -12    6.38    1.92
  -4  -1 -13    4.41    1.98
  -3  -4 -20   29.93    3.98
  -3   0  -8  109.30    3.54
  -3   0  -7   78.96    2.85
  -2  -5 -21   60.12    5.16
  -2   0  -9    9.94    1.48
  -1  -3 -18   -1.45    1.75
  -1  -2 -16    1.62    1.60
  -1   0  -9   32.93    2.25
   0  -1 -13    8.34    1.95
   0   0  -9  208.43    4.91
   1  -4 -18    1.65    1.98
   2  -4 -17    0.96    1.58
   2  -2 -14   44.02    3.04
   3  -5 -17   22.79    2.75
   3  -4 -16   10.18    2.08
   3  -1 -10   93.14    3.37
   5  -4 -13    1.08    1.15
 -15  -7 -15    6.05    2.17
 -14  -6 -14   20.12    2.66
 -14  -6  -7   28.11    1.85
 -13  -5 -12    5.56    1.68
 -13  -5 -11    0.58    1.28
 -13  -5 -10   13.16    1.79
 -13  -5  -9   -0.16    1.10
 -12  -5 -16    0.26    2.18
 -11  -5 -18   60.15    5.07
 -11  -4 -14    5.03    2.28
 -10  -3 -11   39.05    2.85
 -10  -3 -10   -0.42    1.04
 -10  -3  -7  396.10    6.25
  -9  -4 -18    3.35    2.35
  -8  -5 -21    7.83    2.77
  -8  -4 -19   61.11    4.99
  -8  -3 -16    0.08    2.02
  -8  -2 -11  203.51    5.89
  -6  -4 -20   34.18    4.01
  -6  -2 -15    3.26    1.88
  -6  -1  -9   10.05    1.44
  -6  -1  -8   29.02    2.00
  -5  -4 -20    4.44    2.56
  -5  -3 -18   30.92    3.54
  -5  -1 -11   36.03    2.77
  -4  -4 -20   11.10    2.91
  -4  -3 -18  134.76    6.63
  -4  -2 -16   -0.29    1.72
  -3  -5 -21   45.99    4.71
  -3  -3 -18  103.25    5.85
  -3  -2 -16   97.79    5.14
  -3  -1 -13    3.22    1.72
  -3   0  -6  473.91    6.04
  -2  -3 -18    5.47    2.24
  -2  -2 -16    3.55    1.83
  -2  -1 -13   39.25    3.37
  -2   0  -8  144.54    3.92
  -1  -4 -19   17.25    3.22
  -1  -1 -13   -0.34    1.41
   0  -3 -17   19.36    2.77
   0  -2 -15    0.04    1.57
   1  -5 -19   36.51    3.58
   1  -3 -16   61.14    4.12
   1  -1 -12  313.61    6.96
   1   0  -8  387.62    6.03
   2  -5 -18    8.63    2.23
   2  -1 -11  171.07    4.90
   4  -3 -13   -0.18    1.08
   4  -2 -11    1.92    1.12
   4  -1  -8  791.05    7.99
   5  -5 -14    0.81    1.13
   6  -4 -11   52.22    2.48
   6  -3  -9  141.44    3.49
 -15  -7 -14   22.62    2.84
 -15  -7 -13   15.59    2.35
 -14  -6 -13   23.43    2.60
 -14  -6 -12    5.33    1.75
 -14  -6 -11    2.11    1.41
 -14  -6  -9   30.91    2.32
 -14  -6  -8   95.02    3.40
 -13  -6 -17   -0.32    1.74
 -12  -6 -19   55.36    4.77
 -12  -5 -15    5.76    2.29
 -11  -6 -20   -0.16    2.55
 -11  -4 -13  107.76    4.89
 -10  -6 -21   23.32    3.76
 -10  -5 -19    1.46    2.26
 -10  -4 -16    3.66    2.09
 -10  -3  -9   29.35    2.18
 -10  -3  -8   11.54    1.63
  -9  -5 -20    2.91    2.40
  -9  -4 -17    0.33    2.40
  -9  -3 -14   21.18    2.53
  -8  -2 -10  631.00    9.49
  -8  -2  -9   88.57    3.59
  -8  -2  -6    1.56    0.98
  -8  -2  -5    1.70    0.73
  -7  -5 -21   25.30    3.77
  -7  -4 -19   47.07    4.46
  -7  -2 -13    9.53    1.96
  -6  -5 -21   58.82    5.10
  -6  -3 -17    7.86    2.67
  -6  -2 -14   11.76    2.12
  -6  -1  -7    2.77    0.83
  -6  -1  -6    9.54    1.08
  -5  -5 -21   13.79    3.34
  -5  -2 -15    3.53    1.99
  -4  -5 -21    1.31    2.24
  -4  -2 -15   11.65    2.46
  -2  -4 -19   62.60    4.95
  -2   0  -7   56.24    2.36
  -1  -5 -20    1.10    1.99
  -1  -3 -17    0.10    2.00
  -1  -2 -15   22.93    2.73
  -1   0  -8   59.20    2.56
   0  -4 -18    4.58    2.31
   0  -1 -12   23.44    2.38
   0   0  -8  261.40    5.05
   1  -2 -14    0.22    1.23
   1   0  -7   71.95    2.54
   2  -2 -13   10.04    1.88
   3  -3 -14  112.26    4.70
   3  -2 -12   56.02    3.05
   4  -4 -14    8.25    1.74
   5  -3 -11   86.77    3.29
 -16  -8 -12   -0.46    1.28
 -15  -7 -12    1.45    1.42
 -15  -7 -11    0.96    1.30
 -15  -7 -10    1.27    1.15
 -15  -7  -9    0.15    0.97
 -14  -7 -17    1.08    2.01
 -14  -6 -10    2.61    1.29
 -13  -6 -16    0.57    1.81
 -12  -6 -18   17.15    3.29
 -12  -5 -14   65.04    4.20
 -11  -5 -17   14.60    2.77
 -11  -4 -12  119.84    4.86
 -11  -4  -5    5.44    1.05
 -10  -5 -18    2.30    2.49
 -10  -4 -15   23.51    3.04
  -9  -6 -21    2.33    2.62
  -9  -5 -19    8.92    3.11
  -9  -3 -13    3.50    1.52
  -8  -5 -20   14.47    3.24
  -8  -3 -15    3.78    1.80
  -8  -2  -8   63.62    2.83
  -8  -2  -7    1.00    0.96
  -7  -3 -16    9.39    2.44
  -7  -2 -12   30.83    2.70
  -6  -4 -19   -0.93    2.11
  -5  -4 -19    4.39    2.42
  -5  -3 -17    7.62    2.37
  -5  -2 -14   27.82    2.94
  -4  -4 -19    5.12    2.46
  -4  -3 -17  108.59    5.82
  -4  -1 -11   51.54    2.99
  -3  -4 -19    7.71    2.56
  -3  -3 -17   40.73    4.08
  -3  -2 -15    1.08    1.78
  -3  -1 -12  105.10    4.33
  -2  -5 -20   29.53    3.78
  -2  -3 -17    5.73    2.14
  -2  -2 -15    1.00    1.52
  -2  -1 -12  858.43   11.78
  -2   0  -6   61.41    2.25
  -1  -4 -18   13.79    2.86
  -1  -1 -12   32.81    2.61
  -1   0  -7  106.76    3.16
   0  -5 -19    4.28    2.06
   0  -3 -16   41.47    3.63
   0  -2 -14  143.96    5.45
   0   0  -7   21.35    1.72
   1  -5 -18    0.27    1.81
   1  -4 -17   25.14    2.98
   1  -1 -11   78.27    3.48
   2  -4 -16   15.28    2.56
   2  -1 -10    3.20    1.23
   3  -5 -16    0.43    1.57
   3  -4 -15   -0.41    1.41
   3  -1  -9   17.99    1.63
   4  -5 -15    3.53    1.49
   4  -1  -7 1013.90    8.31
 -16  -8 -11    7.02    1.56
 -14  -7 -16   33.81    3.65
 -13  -6 -15    0.54    1.95
 -12  -5 -13   32.71    3.12
 -11  -6 -19    7.18    2.71
 -11  -5 -16    9.43    2.63
 -11  -4 -11   11.97    1.95
 -11  -4 -10    7.95    1.68
 -11  -4  -6    5.26    1.29
 -10  -6 -20   45.75    4.56
 -10  -4 -14    5.68    2.11
  -9  -4 -16    0.85    2.19
  -9  -3 -12    9.73    1.81
  -8  -6 -21    2.71    2.73
  -8  -4 -17   55.86    4.67
  -8  -3 -14    1.54    1.54
  -7  -5 -20   15.09    3.23
  -7  -4 -18  120.25    6.28
  -7  -3 -15   15.62    2.67
  -7  -2 -11    0.13    1.59
  -6  -3 -16   -0.43    1.62
  -6  -2 -13   13.36    2.22
  -5  -5 -20   27.72    3.96
  -5  -1  -9   25.17    2.01
  -4  -5 -20    2.36    2.57
  -4  -2 -14   60.24    3.87
  -3  -6 -21    3.96    2.73
  -3  -5 -20   46.43    4.41
  -3  -1 -11   26.10    2.44
  -2  -4 -18   16.20    3.04
  -1  -5 -19    5.16    2.49
  -1  -3 -16   20.22    2.74
  -1  -2 -14   56.49    3.67
   0  -1 -11  200.71    5.38
   1  -3 -15   17.13    2.45
   1  -2 -13    4.20    1.71
   1   0  -6    0.31    0.59
   2  -5 -17    1.65    1.66
   2  -3 -14   27.80    2.70
   3  -3 -13    3.63    1.52
   4  -3 -12   12.44    1.64
   4  -2 -10   15.74    1.61
   5  -6 -14    0.32    1.12
   5  -5 -13    3.11    1.22
   5  -4 -12    8.77    1.48
   5  -2  -8   50.92    2.14
   6  -4 -10   28.10    1.88
 -14  -7 -15   30.14    3.29
 -13  -7 -18    3.69    2.10
 -13  -6 -14    0.31    1.84
 -12  -6 -17    1.73    2.04
 -12  -5 -12   22.08    2.54
 -11  -4  -9    1.94    1.21
 -11  -4  -8  180.45    4.68
 -11  -4  -7  230.17    4.91
 -10  -5 -17    0.49    2.20
  -9  -6 -20    1.75    2.60
  -9  -5 -18   12.08    3.12
  -9  -3 -11    7.21    1.78
  -8  -5 -19   49.82    4.58
  -8  -3 -13    5.05    1.92
  -7  -6 -21   73.13    5.63
  -7  -2 -10   43.55    2.84
  -6  -6 -21   91.95    6.38
  -6  -4 -18   13.29    2.87
  -6  -2 -12  218.95    6.33
  -5  -6 -21    2.78    2.76
  -5  -4 -18    0.40    2.07
  -5  -3 -16   -0.27    1.59
  -5  -2 -13   28.07    2.90
  -5  -1  -8   68.25    2.81
  -4  -6 -21    2.91    2.40
  -4  -4 -18   29.52    3.70
  -4  -3 -16    1.94    2.04
  -4  -1 -10  475.12    8.00
  -3  -4 -18   -0.11    1.92
  -3  -3 -16   15.31    2.67
  -3  -2 -14   33.38    2.93
  -2  -5 -19    5.58    2.68
  -2  -3 -16   14.18    2.55
  -2  -2 -14   35.98    3.06
  -2  -1 -11  958.26   11.75
  -1  -6 -20    4.50    2.25
  -1  -1 -11  249.55    6.02
   0  -5 -18    5.38    2.33
   0  -4 -17   68.56    4.50
   1  -1 -10   17.66    1.79
   2  -2 -12    0.30    0.92
   3  -2 -11    7.29    1.34
   3  -1  -8    3.45    1.05
   4  -4 -13   16.53    2.06
   5  -3 -10  208.52    4.72
   6  -3  -8    0.00    0.83
 -15  -8 -15    1.32    1.77
 -13  -7 -17   -1.80    2.14
 -13  -6 -13    2.64    1.75
 -12  -7 -19    1.53    2.28
 -12  -6 -16   -0.25    2.07
 -12  -5 -11   -0.37    1.22
 -11  -7 -20   13.58    3.16
 -11  -6 -18    1.03    2.28
 -11  -5 -15   -1.33    1.65
 -10  -6 -19   12.32    2.95
  -9  -4 -15   22.58    2.75
  -9  -3 -10    0.85    1.23
  -8  -6 -20    0.87    2.56
  -8  -4 -16   -1.38    1.87
  -7  -5 -19   -0.65    2.23
  -7  -4 -17   21.19    3.20
  -7  -3 -14   62.56    4.15
  -7  -2  -9   65.45    3.07
  -6  -5 -19   24.70    3.72
  -6  -3 -15   52.42    3.81
  -5  -1  -7   -1.74    0.78
  -5  -1  -6  773.09    7.77
  -4  -2 -13    4.87    2.09
  -4  -1  -9  400.50    6.93
  -3  -5 -19    0.30    2.43
  -3  -1 -10   37.25    2.45
  -2  -6 -20    3.01    2.30
  -1  -4 -17   56.60    4.29
   0  -6 -19    3.64    2.04
   0  -3 -15   32.69    3.01
   0  -2 -13  102.62    4.32
   0  -1 -10   13.23    1.66
   1  -6 -18    1.10    1.82
   1  -5 -17   68.13    4.58
   2  -4 -15   -0.11    1.72
   2  -1  -9  237.13    4.98
   3  -4 -14   -0.15    1.45
   4  -6 -15   15.42    2.10
   4  -5 -14    5.44    1.53
   6  -5 -11    1.91    0.91
 -15  -8 -14    1.63    1.64
 -14  -8 -17   28.99    3.64
 -14  -7 -14    7.61    1.97
 -13  -6 -12    7.83    1.87
 -12  -7 -18   11.89    3.04
 -12  -5 -10    6.39    1.45
 -12  -5  -5    2.10    0.93
 -11  -6 -17    6.28    2.73
 -11  -5 -14  113.94    5.41
 -10  -7 -20   30.44    4.27
 -10  -5 -16   12.01    2.53
  -9  -7 -21    1.54    2.45
  -9  -6 -19    4.00    2.74
  -9  -5 -17    9.91    2.59
  -9  -4 -14    5.59    2.01
  -9  -3  -9   26.41    2.11
  -9  -3  -8   15.17    1.69
  -8  -7 -21    5.10    2.99
  -8  -5 -18   29.70    3.71
  -8  -3 -12    3.38    1.57
  -7  -6 -20   55.68    5.12
  -7  -2  -8   72.36    2.97
  -6  -4 -17    0.18    1.94
  -6  -2 -11  282.79    6.68
  -5  -5 -19    4.68    2.45
  -5  -4 -17   17.49    3.06
  -5  -2 -12  179.23    5.60
  -5  -1  -5  287.80    4.39
  -4  -6 -20   15.84    3.27
  -4  -5 -19    1.28    2.13
  -3  -6 -20    0.73    2.18
  -3  -4 -17   20.46    3.10
  -2  -4 -17   30.43    3.27
  -2  -2 -13 1119.42   14.06
  -1  -6 -19   13.58    2.95
  -1  -5 -18    0.47    1.87
  -1  -3 -15  146.09    5.71
  -1  -2 -13   61.49    3.51
  -1  -1 -10   23.28    1.97
   0  -4 -16  100.80    5.24
   1  -3 -14   38.87    3.01
   1  -2 -12   14.83    1.86
   2  -6 -17   11.24    2.26
   2  -5 -16    2.89    1.82
   2  -3 -13    3.03    1.53
   2  -2 -11    3.76    1.26
   3  -6 -16    1.93    1.53
   3  -5 -15    0.16    1.34
   3  -3 -12    8.04    1.58
   3  -2 -10    6.01    1.30
   4  -3 -11    9.76    1.45
   4  -2  -9  218.92    4.67
   5  -4 -11  147.74    4.33
 -15  -8 -13   13.95    2.36
 -14  -7 -13    2.07    1.62
 -13  -7 -16   25.85    3.21
 -13  -6 -11    3.24    1.43
 -13  -6  -4   15.44    1.16
 -12  -6 -15   10.54    2.40
 -12  -5  -9    0.46    1.01
 -12  -5  -8   21.30    1.89
 -12  -5  -7    0.00    1.10
 -12  -5  -6   36.19    2.00
 -11  -7 -19    6.54    2.59
 -11  -5 -13  250.28    7.31
 -10  -6 -18   10.65    2.72
 -10  -5 -15   14.41    2.77
  -9  -3  -7  187.93    4.39
  -9  -3  -6  511.70    6.57
  -8  -6 -19   -1.44    2.43
  -8  -4 -15    1.54    1.87
  -8  -3 -11   92.47    4.12
  -7  -7 -21   14.69    3.39
  -7  -5 -18   -1.59    2.08
  -7  -4 -16    1.60    1.81
  -7  -3 -13  521.76   10.04
  -7  -2  -7   15.16    1.51
  -6  -7 -21    0.26    2.78
  -6  -6 -20   55.14    4.92
  -6  -3 -14   -0.79    1.55
  -6  -2 -10   96.60    3.85
  -5  -7 -21    9.82    3.16
  -5  -6 -20    0.50    2.30
  -4  -7 -21   10.20    2.96
  -4  -4 -17   20.20    2.96
  -4  -3 -15    5.62    1.88
  -4  -2 -12    0.93    1.57
  -4  -1  -8  450.35    6.85
  -3  -3 -15   58.01    3.89
  -3  -1  -9   17.21    1.71
  -2  -5 -18    3.36    2.29
  -2  -3 -15   21.36    2.62
   0  -6 -18   23.66    3.25
   0  -3 -14  311.35    7.86
   0  -2 -12   -0.86    1.32
   1  -4 -15   22.94    2.78
   1  -1  -9    6.29    1.10
   2  -1  -8  234.66    4.63
   3  -1  -7  139.52    3.26
   5  -6 -13    6.92    1.46
   5  -5 -12    0.00    1.14
   5  -2  -7   36.85    1.74
   6  -4  -9   12.43    1.36
   7  -4  -7   37.72    1.59
 -15  -8 -12   52.84    3.56
 -14  -8 -16   86.32    5.38
 -14  -7 -12    8.88    1.86
 -14  -7 -11    0.55    1.44
 -13  -8 -18    9.58    2.59
 -13  -7 -15   35.90    3.71
 -13  -6 -10   40.54    2.79
 -13  -6  -5    8.70    1.14
 -12  -8 -19   11.35    3.34
 -12  -7 -17   15.01    3.04
 -12  -6 -14   17.50    2.75
 -11  -8 -20    0.89    2.73
 -11  -6 -16    0.08    1.81
 -10  -7 -19    8.80    3.01
 -10  -6 -17   -0.22    2.31
 -10  -4 -10    9.62    1.67
  -9  -7 -20    0.38    2.23
  -9  -6 -18    5.16    2.71
  -9  -5 -16    6.64    2.31
  -9  -4 -13    0.75    1.38
  -8  -5 -17   10.44    2.68
  -7  -6 -19    1.52    2.67
  -7  -2  -5  461.23    5.61
  -6  -5 -18    4.45    2.31
  -6  -4 -16    6.25    2.06
  -5  -5 -18   23.33    3.23
  -5  -3 -14  101.91    4.73
  -5  -2 -11   33.65    2.58
  -4  -5 -18    4.31    2.23
  -4  -1  -7    3.61    1.02
  -3  -6 -19   11.84    3.05
  -3  -5 -18    0.09    1.93
  -3  -2 -12  534.05    9.37
  -2  -7 -20   10.52    2.72
  -2  -6 -19   46.31    4.19
  -2  -4 -16    9.10    2.35
  -2  -2 -12  728.33   10.92
  -2  -1  -9  167.23    4.43
  -1  -4 -16   18.08    2.64
  -1  -3 -14  469.96    9.67
  -1  -2 -12   48.24    3.15
  -1  -1  -9  212.89    4.92
   0  -1  -9   54.15    2.54
   1  -7 -18    4.81    2.21
   1  -6 -17   19.64    2.83
   2  -7 -17    6.66    2.05
   2  -4 -14   11.34    2.09
   3  -7 -16   16.98    2.44
   3  -4 -13  109.65    4.42
   4  -6 -14    0.00    1.22
   4  -5 -13   33.20    2.69
   4  -4 -12    1.10    1.22
 -16  -9 -12    2.76    1.60
 -16  -9 -11    1.62    1.39
 -15  -8 -11   14.56    2.10
 -14  -8 -15   38.84    3.75
 -14  -7 -10    2.65    1.45
 -13  -8 -17   -0.11    2.33
 -13  -6  -9   23.17    2.20
 -13  -6  -8    2.29    1.32
 -13  -6  -7    0.91    1.01
 -13  -6  -6    1.14    0.94
 -12  -6 -13    3.98    1.98
 -11  -7 -18   61.37    4.88
 -11  -5 -12   71.67    3.87
 -10  -5 -14   10.05    2.41
  -9  -4 -12   37.22    2.98
  -8  -8 -21    4.85    3.02
  -8  -7 -20   -1.46    2.11
  -8  -4 -14   85.10    4.48
  -8  -3 -10   16.78    1.88
  -7  -7 -20    1.68    2.80
  -7  -5 -17   24.78    3.25
  -7  -4 -15   85.59    4.70
  -7  -3 -12  537.79    9.73
  -6  -6 -19    4.16    2.49
  -6  -3 -13  313.26    7.82
  -6  -2  -9   13.44    1.57
  -5  -6 -19   -0.79    2.40
  -5  -4 -16    2.72    1.91
  -4  -7 -20    2.37    2.61
  -4  -6 -19    7.42    2.57
  -4  -4 -16    6.18    2.03
  -4  -3 -14    0.55    1.56
  -4  -2 -11    3.04    1.48
  -4  -1  -6   40.06    1.94
  -3  -7 -20   20.10    3.30
  -3  -4 -16   39.26    3.41
  -3  -3 -14  143.75    5.61
  -3  -1  -8  174.16    4.26
  -2  -3 -14   15.24    2.29
  -1  -7 -19    4.10    2.38
  -1  -6 -18    1.99    2.37
  -1  -5 -17   71.50    4.62
   0  -4 -15   14.01    2.36
   1  -3 -13    7.91    1.69
   1  -2 -11    5.64    1.27
   1  -1  -8  378.28    5.94
   2  -6 -16    5.51    1.97
   2  -5 -15   -0.03    1.67
   2  -3 -12   21.72    2.17
   2  -2 -10  154.52    4.39
   3  -6 -15    5.26    1.77
   3  -5 -14    5.49    1.79
   4  -3 -10   16.13    1.72
   4  -2  -8  703.20    7.73
   6  -5 -10   11.97    1.43
   6  -3  -7    1.34    0.78
 -16  -9 -10    3.37    1.42
 -15  -9 -15   -1.04    1.76
 -15  -8 -10    1.97    1.33
 -14  -9 -17   15.58    3.09
 -14  -7  -9   -0.03    1.23
 -14  -7  -8    4.50    1.34
 -14  -7  -6   25.98    1.80
 -14  -7  -5   11.42    1.19
 -13  -7 -14   19.08    2.66
 -12  -8 -18   67.12    5.26
 -12  -7 -16    3.70    2.08
 -11  -8 -19    4.32    2.77
 -11  -7 -17   25.94    3.66
 -11  -6 -15   -0.52    1.72
 -11  -5 -11    0.01    1.40
 -10  -8 -20    2.62    2.53
 -10  -7 -18   10.63    3.05
 -10  -6 -16   75.78    5.08
 -10  -4  -9    2.13    1.04
  -9  -7 -19    0.02    2.18
  -9  -6 -17   -1.27    2.38
  -9  -5 -15   76.42    4.60
  -8  -6 -18   12.59    2.91
  -8  -5 -16    2.55    2.10
  -8  -3  -9   81.62    3.39
  -7  -8 -21    2.66    2.53
  -7  -3 -11  197.68    5.81
  -6  -7 -20    1.31    2.32
  -6  -5 -17   59.76    4.40
  -6  -4 -15   68.33    4.21
  -6  -2  -8   46.76    2.58
  -5  -7 -20   10.76    2.84
  -5  -3 -13   18.09    2.40
  -5  -2 -10    5.51    1.32
  -3  -2 -11  351.04    7.27
  -3  -1  -7    4.50    1.19
  -2  -6 -18    2.31    2.37
  -2  -5 -17   16.97    2.73
   0  -7 -18    0.48    1.96
   0  -3 -13  156.17    5.41
   0  -2 -11  116.27    4.12
   0  -1  -8  401.86    6.20
   1  -4 -14    1.59    1.55
   2  -1  -7   14.01    1.30
   3  -3 -11   11.40    1.64
   3  -2  -9   34.18    2.12
   5  -4 -10   60.74    2.81
 -15  -9 -14    2.81    1.86
 -15  -8  -9   -0.05    0.96
 -15  -8  -8    0.33    1.03
 -15  -8  -7    2.32    1.01
 -14  -8 -14    6.69    2.11
 -14  -7  -7    3.06    1.09
 -13  -9 -18   24.05    3.72
 -13  -8 -16   51.56    4.47
 -13  -7 -13   17.36    2.60
 -12  -7 -15    8.57    2.47
 -12  -6 -12    8.51    1.93
 -11  -6 -14   13.90    2.65
 -11  -5 -10    1.75    1.36
 -10  -5 -13   78.29    4.27
 -10  -4  -8  444.37    7.26
 -10  -4  -7  669.49    8.33
  -9  -8 -20   13.96    3.21
  -9  -4 -11    3.91    1.55
  -8  -7 -19    0.02    2.25
  -8  -4 -13   95.26    4.51
  -7  -6 -18   38.48    3.97
  -7  -5 -16    7.55    2.59
  -7  -4 -14  345.82    8.64
  -6  -6 -18   36.48    4.11
  -5  -4 -15  380.46    9.30
  -4  -5 -17   42.91    3.85
  -4  -4 -15   74.29    4.44
  -4  -3 -13    6.47    1.91
  -4  -2 -10   11.59    1.70
  -3  -8 -20   24.03    3.95
  -3  -7 -19   -0.94    2.25
  -3  -6 -18   -0.44    2.34
  -3  -4 -15   -1.94    1.69
  -2  -2 -11  410.34    7.72
  -1  -5 -16   13.03    2.62
  -1  -3 -13  223.89    6.47
  -1  -2 -11   36.17    2.48
  -1  -1  -8  631.24    7.84
   1  -7 -17   16.67    2.76
   1  -6 -16   -0.16    1.96
   1  -5 -15   56.29    4.00
   1  -2 -10  185.89    4.86
   2  -4 -13   31.38    2.67
   3  -4 -12   13.62    1.99
   4  -4 -11   16.46    1.85
   5  -6 -12    0.19    1.05
   5  -5 -11   -1.07    1.06
 -14  -9 -16    8.00    2.82
 -14  -8 -13    6.04    1.98
 -13  -7 -12    0.39    1.60
 -12  -9 -19   27.74    3.90
 -12  -8 -17   20.81    3.46
 -12  -6 -11    3.67    1.60
 -11  -8 -18   49.33    4.76
 -11  -7 -16   21.92    3.27
 -10  -8 -19    5.75    2.56
 -10  -6 -15  148.47    6.52
 -10  -5 -12   11.28    2.16
 -10  -4  -6  161.50    3.94
  -9  -7 -18    5.68    2.54
  -9  -6 -16   87.63    5.44
  -9  -5 -14   72.56    4.32
  -8  -8 -20   10.86    2.98
  -8  -6 -17   67.41    4.78
  -8  -5 -15   -0.10    1.89
  -8  -4 -12    6.00    1.95
  -8  -3  -8   37.68    2.22
  -7  -8 -20   25.92    3.97
  -7  -7 -19   -0.57    2.20
  -7  -3 -10   47.29    2.88
  -6  -7 -19   14.29    3.30
  -6  -5 -16    2.97    2.34
  -6  -4 -14    8.06    2.36
  -6  -2  -7 2023.73   13.69
  -5  -8 -20    0.31    2.55
  -5  -7 -19    6.57    3.03
  -5  -6 -18    0.01    2.06
  -5  -2  -9  129.37    4.01
  -4  -8 -20    8.38    3.08
  -4  -7 -19    3.65    2.79
  -4  -6 -18   14.51    2.92
  -3  -3 -13  141.52    5.30
  -2  -5 -16    2.15    2.13
  -2  -3 -13   18.44    2.39
  -2  -1  -7 2894.72   15.68
  -1  -7 -18    0.10    2.07
   0  -4 -14   32.02    3.00
   1  -3 -12    2.04    1.19
   2  -7 -16    4.77    1.86
   2  -6 -15    4.80    2.03
   2  -5 -14    2.18    1.77
   3  -7 -15   -0.10    1.44
   3  -6 -14  100.39    4.66
   3  -5 -13   37.26    2.87
   4  -7 -14    2.45    1.40
   4  -6 -13   77.79    3.83
   4  -5 -12    7.72    1.78
   5  -3  -8   14.88    1.46
   6  -4  -8    0.08    0.88
 -15  -9 -13   47.23    3.72
 -13  -9 -17    3.12    2.52
 -13  -8 -15   23.25    3.28
 -12  -7 -14   -0.42    1.85
 -11  -6 -13   16.89    2.50
 -11  -5  -9   58.37    3.07
 -10  -9 -20   19.35    3.55
 -10  -7 -17    0.40    2.14
 -10  -4  -5    6.94    1.10
 -10  -4  -4    8.69    1.00
  -9  -8 -19    1.61    2.70
  -9  -4 -10    5.35    1.32
  -8  -3  -7   76.90    2.90
  -7  -6 -17   86.96    5.27
  -7  -5 -15   16.97    2.81
  -7  -4 -13  448.63    9.37
  -6  -8 -20   14.22    3.16
  -6  -3 -11  295.84    6.82
  -5  -5 -16   24.32    3.14
  -5  -4 -14  277.13    7.73
  -4  -5 -16   18.27    2.87
  -3  -5 -16   23.18    2.98
  -3  -2 -10   41.37    2.51
  -3  -1  -6   55.50    2.12
  -2  -7 -18    6.65    2.62
  -2  -6 -17   30.73    3.63
  -1  -4 -14  407.96    9.12
  -1  -2 -10   17.06    1.84
  -1  -1  -7 6069.95   22.38
   0  -8 -18    0.55    1.67
   0  -7 -17   -0.40    1.85
   0  -5 -15    1.03    1.78
   0  -3 -12   23.93    2.35
   0  -2 -10    7.16    1.29
   0  -1  -7   98.29    3.00
   1  -4 -13   44.68    3.14
   2  -3 -11   82.57    3.47
   2  -2  -9    7.71    1.35
   3  -3 -10    0.37    1.19
   3  -2  -8  326.61    5.48
   4  -3  -9  108.82    3.46
   4  -2  -7   12.28    1.31
 -15  -9 -12   89.50    4.69
 -14  -9 -15    1.12    2.05
 -14  -8 -12    5.97    1.83
 -13  -7 -11   60.53    3.71
 -12  -9 -18   87.79    5.88
 -12  -8 -16    0.70    2.26
 -12  -6 -10   98.79    4.14
 -11  -9 -19    0.89    2.39
 -11  -8 -17   23.93    3.66
 -11  -7 -15   17.38    2.96
 -11  -5  -8  172.15    4.69
 -10  -8 -18    5.05    2.81
 -10  -6 -14   10.20    2.49
 -10  -5 -11   -0.33    1.39
  -9  -9 -20    6.62    2.86
  -9  -7 -17    0.07    2.74
  -9  -5 -13   13.59    2.18
  -9  -4  -9    6.00    1.46
  -8  -8 -19    6.72    3.08
  -8  -6 -16    0.43    2.36
  -8  -5 -14    2.81    1.79
  -8  -4 -11   11.09    2.02
  -8  -3  -6  106.57    3.10
  -7  -7 -18   41.41    4.37
  -7  -3  -9    0.11    1.22
  -6  -4 -13   44.55    3.50
  -5  -2  -8    1.63    1.14
  -4  -3 -12    0.84    1.39
  -4  -2  -9  106.70    3.64
  -3  -8 -19   32.46    4.03
  -3  -7 -18    6.16    2.88
  -3  -6 -17   81.66    5.05
  -3  -4 -14    1.95    1.80
  -2  -4 -14  147.39    5.58
  -2  -3 -12    8.86    1.94
  -1  -5 -15   40.88    3.47
  -1  -3 -12  114.09    4.49
   0  -6 -16   20.05    2.88
   1  -8 -17   -1.52    1.42
   1  -7 -16   29.28    3.16
   1  -5 -14   18.82    2.50
   2  -8 -16    4.39    1.83
   2  -1  -6   94.73    2.54
   3  -8 -15   29.24    2.93
   5  -4  -9    2.88    1.10
   6  -6 -10   33.04    2.08
   6  -5  -9   29.82    1.89
 -16 -10 -11    1.80    1.47
 -15  -9 -11   23.60    2.64
 -14  -9 -14    0.16    1.77
 -14  -8 -11    0.62    1.55
 -13  -9 -16   -0.02    2.34
 -13  -8 -14    0.88    1.76
 -12  -7 -13    5.92    2.05
 -12  -6  -9  152.23    4.75
 -11  -6 -12    7.13    1.91
 -11  -5  -7   34.94    2.20
 -10  -9 -19    3.91    2.56
 -10  -7 -16  137.57    6.48
  -9  -6 -15  343.81    9.30
  -8  -9 -20   -1.71    2.23
  -7  -9 -20   31.56    4.14
  -7  -8 -19    3.32    2.57
  -7  -6 -16    6.42    2.59
  -7  -4 -12   77.23    4.02
  -6  -9 -20   33.92    4.47
  -6  -8 -19   12.82    3.29
  -6  -7 -18    4.77    2.39
  -6  -3 -10    0.85    1.12
  -6  -2  -5  147.54    3.22
  -5  -9 -20    1.11    2.38
  -5  -8 -19    1.58    2.60
  -5  -7 -18   16.07    3.06
  -5  -3 -11    2.26    1.27
  -4  -8 -19   13.92    3.00
  -3  -2  -9   45.71    2.55
  -2  -5 -15   28.01    3.14
  -2  -1  -6 4838.95   18.55
  -1  -8 -18    7.66    2.40
  -1  -7 -17   -2.03    2.03
  -1  -6 -16   15.84    2.80
   0  -4 -13    0.00    1.58
   1  -3 -11   92.22    3.70
   1  -2  -9   42.32    2.26
   2  -7 -15   14.13    2.44
   2  -5 -13    8.73    1.90
   2  -4 -12   32.02    2.53
   3  -4 -11   68.72    3.30
   4  -7 -13    1.01    1.30
   5  -7 -12    4.43    1.28
   5  -6 -11    0.68    1.09
   5  -5 -10    7.64    1.41
 -16 -10 -10    2.46    1.36
 -15 -10 -14    9.00    2.51
 -14 -10 -16    3.29    2.26
 -14  -8 -10    4.37    1.54
 -13  -8 -13    5.69    2.10
 -12  -9 -17   41.21    4.17
 -12  -8 -15    4.92    2.29
 -12  -6  -8   28.54    2.25
 -11 -10 -19    0.33    2.70
 -11  -9 -18   34.68    4.07
 -11  -8 -16    0.78    2.33
 -11  -7 -14    0.75    1.94
 -11  -5  -6   19.72    1.70
 -10  -8 -17    1.60    2.56
 -10  -6 -13    0.52    1.72
 -10  -5 -10    8.86    1.71
  -9  -9 -19   10.97    3.36
  -9  -8 -18   28.31    3.85
  -9  -5 -12   26.21    2.63
  -9  -4  -8  160.01    4.47
  -8  -6 -15   34.61    3.52
  -8  -5 -13    9.49    2.15
  -8  -4 -10    3.34    1.59
  -8  -3  -5    4.99    0.89
  -7  -5 -14    0.90    1.83
  -7  -3  -8  339.44    6.21
  -5  -2  -7 2267.29   14.33
  -4  -5 -15  174.48    6.44
  -4  -2  -8   89.91    3.20
  -3  -9 -19   30.74    4.07
  -3  -5 -15   11.72    2.37
  -2  -8 -18   23.68    3.46
  -2  -7 -17    1.07    2.24
  -2  -6 -16   14.82    2.78
  -2  -2  -9  213.76    5.02
  -1  -4 -13    2.66    1.84
  -1  -1  -6 8422.65   24.14
   0  -8 -17    4.49    2.18
   0  -5 -14   54.68    3.66
   0  -3 -11   17.93    2.00
   0  -2  -9  254.72    5.36
   1  -1  -6   14.76    1.14
   2  -6 -14   11.17    2.23
   2  -3 -10  267.54    5.84
   2  -2  -8  105.14    3.21
   3  -7 -14   59.89    3.73
   3  -5 -12    5.86    1.51
   4  -6 -12   23.27    2.46
   4  -5 -11    4.04    1.51
 -16 -10  -9    1.39    1.26
 -15  -9 -10    2.60    1.39
 -14  -9 -13    2.18    1.89
 -13 -10 -17   12.46    2.91
 -13  -9 -15    9.32    2.71
 -13  -7  -9  110.67    4.22
 -12 -10 -18   42.86    4.53
 -12  -7 -12    0.74    1.74
 -12  -6  -7   31.96    2.13
 -11  -6 -11   20.07    2.18
 -11  -5  -5   -0.57    0.97
 -11  -5  -4  181.15    3.56
 -10  -9 -18    0.45    2.53
 -10  -7 -15  112.17    5.71
  -9  -7 -16  101.07    5.67
  -9  -6 -14  138.98    5.86
  -8  -9 -19   13.15    3.14
  -7  -8 -18   55.65    4.91
  -7  -4 -11   27.22    2.55
  -6  -7 -17   27.70    3.62
  -6  -5 -14   99.54    4.95
  -6  -4 -12   36.20    2.89
  -5  -6 -16    8.16    2.41
  -5  -3 -10   23.16    2.13
  -4  -9 -19    8.99    2.97
  -4  -6 -16   53.26    4.10
  -4  -4 -13  136.71    5.22
  -3  -8 -18    4.17    2.58
  -3  -7 -17   50.28    4.43
  -3  -4 -13   51.69    3.36
  -3  -3 -11   43.10    2.76
  -2  -4 -13   23.83    2.47
  -2  -3 -11   78.40    3.59
  -1  -9 -18    1.48    1.93
  -1  -3 -11    1.36    1.34
  -1  -2  -9    6.15    1.22
   0  -7 -16   19.64    2.83
   0  -6 -15    1.29    1.63
   0  -1  -6 1590.19   10.35
   1  -4 -12    1.05    1.43
   3  -3  -9    0.41    1.09
   4  -3  -8   -0.32    1.08
   5  -3  -7   59.07    2.24
   6  -4  -7   -0.50    0.84
 -15 -10 -13   59.79    4.16
 -15  -9  -9    0.48    1.12
 -14 -10 -15    8.96    2.50
 -14  -8  -9    1.27    1.34
 -13  -8 -12   16.64    2.61
 -13  -7  -8   18.65    1.96
 -12  -9 -16    4.02    2.29
 -12  -8 -14    5.34    2.18
 -11  -9 -17   20.14    3.34
 -11  -7 -13   10.29    2.22
 -10 -10 -19    9.63    2.95
 -10  -6 -12   17.46    2.39
 -10  -5  -9    0.70    1.16
  -9  -8 -17   20.36    3.36
  -9  -5 -11   15.47    1.99
  -9  -4  -7  532.82    7.45
  -8  -7 -16   16.50    3.25
  -7  -9 -19    9.72    2.90
  -7  -6 -15   13.15    2.46
  -7  -5 -13   14.66    2.34
  -7  -3  -7  647.90    7.94
  -6  -9 -19   21.68    3.49
  -6  -8 -18    7.68    2.61
  -5  -9 -19    2.02    2.31
  -5  -8 -18    4.40    2.46
  -5  -4 -12   20.96    2.48
  -5  -2  -6 3105.61   15.50
  -4  -8 -18    4.89    2.55
  -3  -2  -8  145.76    3.96
  -2  -9 -18   -1.53    2.09
  -2  -5 -14   -0.67    1.79
  -1  -8 -17    2.51    1.92
  -1  -7 -16   -0.47    2.12
  -1  -6 -15    1.15    2.02
  -1  -5 -14    0.53    1.49
   0  -9 -17   22.51    3.31
   0  -4 -12    1.85    1.47
   1  -6 -14    7.25    2.18
   1  -5 -13   15.02    2.25
   1  -3 -10   43.31    2.57
   1  -2  -8  680.07    8.00
   2  -8 -15   -0.79    1.65
   3  -8 -14    0.88    1.37
   3  -2  -7   23.54    1.54
   4  -8 -13    3.77    1.56
   4  -2  -6    8.97    1.01
   6  -6  -9   62.72    2.80
 -15 -10 -12   58.14    4.11
 -15  -9  -8    4.08    1.37
 -14  -9 -12   16.04    2.40
 -14  -8  -8   -0.30    1.10
 -13 -10 -16    2.90    2.13
 -13  -9 -14    3.93    2.23
 -13  -7  -7    1.22    1.15
 -12 -10 -17    3.41    2.71
 -12  -7 -11   15.59    2.27
 -12  -6  -6    0.43    0.99
 -11 -10 -18    1.13    2.37
 -11  -8 -15    0.29    1.90
 -11  -6 -10    7.44    1.56
 -10  -8 -16   33.05    3.73
 -10  -7 -14   12.76    2.71
  -9 -10 -19    0.76    2.41
  -9  -7 -15   48.00    4.12
  -9  -6 -13   50.04    3.63
  -8  -8 -17  149.83    7.19
  -8  -6 -14    5.78    2.09
  -8  -5 -12   16.75    2.19
  -8  -4  -9  336.23    6.63
  -7  -7 -16   15.13    3.06
  -6  -6 -15  143.62    6.03
  -4  -5 -14   25.98    2.83
  -4  -3 -10    2.68    1.16
  -4  -2  -7   45.57    2.18
  -3  -9 -18    2.88    2.47
  -3  -5 -14   18.01    2.52
  -2  -8 -17    7.49    2.60
  -2  -7 -16   24.08    3.25
  -2  -6 -15    0.17    1.82
  -2  -2  -8  857.42    9.23
   0  -8 -16   57.15    4.29
   1  -9 -16   32.41    3.44
   2  -7 -14   89.43    4.72
   2  -6 -13    0.83    1.48
   2  -5 -12  286.36    7.00
   3  -7 -13   38.61    3.15
   3  -4 -10   65.60    3.09
   5  -7 -11   24.12    2.18
   5  -4  -8    0.85    1.06
   6  -5  -8    1.37    0.94
 -14 -10 -14    0.46    1.72
 -14  -8  -7   55.69    2.88
 -13 -11 -17    3.52    2.69
 -13  -8 -11  102.78    4.74
 -13  -7  -6   23.58    1.85
 -12  -9 -15    5.16    2.46
 -12  -8 -13    9.36    2.32
 -12  -7 -10  208.70    6.06
 -12  -6  -5  104.87    3.18
 -11  -9 -16    2.69    2.48
 -11  -7 -12   87.39    4.44
 -11  -6  -9   10.89    1.77
 -10 -10 -18    2.08    2.70
 -10  -9 -17    0.55    2.22
  -9  -8 -16    4.39    2.76
  -9  -5 -10   51.81    3.15
  -9  -4  -6   95.28    3.06
  -8 -10 -19   -0.92    2.22
  -8  -9 -18   51.35    4.80
  -7 -10 -19   25.03    4.00
  -7  -9 -18    2.07    2.79
  -7  -4 -10    2.18    1.21
  -7  -3  -6   14.57    1.38
  -6 -10 -19   22.96    3.92
  -6  -7 -16    5.39    2.24
  -6  -5 -13   11.97    1.92
  -6  -4 -11    9.90    1.68
  -6  -3  -8 1806.80   13.95
  -5 -10 -19    0.23    2.23
  -5  -7 -16   11.69    2.81
  -5  -6 -15  101.92    5.13
  -5  -3  -9   27.87    2.04
  -4  -9 -18    2.48    2.50
  -4  -6 -15    8.58    2.16
  -3  -8 -17   12.91    2.99
  -3  -7 -16    1.99    2.49
  -3  -4 -12   44.66    2.99
  -3  -3 -10   12.85    1.64
  -2  -4 -12    8.69    1.73
  -1  -9 -17   21.18    3.29
  -1  -4 -12    6.57    1.62
   0  -7 -15    7.16    2.31
   0  -6 -14    0.28    1.63
   0  -5 -13   19.92    2.38
   0  -3 -10  109.36    3.80
   0  -2  -8 1706.10   12.70
   2  -9 -15    1.21    1.78
   2  -3  -9  154.26    4.24
   3  -6 -12   88.83    4.05
   3  -5 -11    4.67    1.43
   4  -7 -12   -1.31    1.14
   4  -6 -11   14.80    1.94
   4  -5 -10   18.46    1.83
   4  -4  -9    5.44    1.19
   5  -6 -10   39.38    2.52
   5  -5  -9    8.78    1.37
 -15 -10 -11   15.34    2.32
 -14 -11 -15   16.42    3.05
 -14  -9 -11    3.45    1.75
 -13 -10 -15    0.18    2.08
 -13  -9 -13   -0.39    1.99
 -12 -10 -16   -0.52    2.18
 -11 -11 -18    9.89    3.21
 -11 -10 -17    2.07    2.57
 -11  -8 -14    1.30    1.82
 -10  -8 -15   -0.13    2.08
 -10  -7 -13    1.66    1.84
 -10  -6 -11  150.39    5.23
  -9 -11 -19    1.40    2.55
  -9 -10 -18    4.01    2.87
  -9  -9 -17    5.38    3.05
  -9  -7 -14    9.55    2.51
  -9  -6 -12   10.74    2.10
  -8  -7 -15   14.88    2.76
  -8  -6 -13    3.37    1.84
  -8  -5 -11    3.30    1.45
  -8  -4  -8   60.87    2.90
  -7  -6 -14    1.00    1.62
  -7  -5 -12    5.20    1.62
  -6  -9 -18   21.89    3.43
  -6  -8 -17    7.11    2.52
  -5  -9 -18    1.93    2.31
  -5  -8 -17    1.94    2.34
  -5  -5 -13   11.14    2.03
  -5  -4 -11   30.01    2.52
  -5  -2  -5  725.45    6.88
  -4  -8 -17    2.22    2.36
  -3  -2  -7   73.29    2.71
  -2  -9 -17    5.09    2.43
  -2  -3 -10  162.83    4.65
  -1  -5 -13   84.23    4.15
  -1  -3 -10   63.10    2.98
   1  -8 -15   26.42    2.98
   1  -7 -14    3.08    1.92
   1  -4 -11  273.77    6.36
   2  -2  -7   29.18    1.67
 -14 -10 -13    1.83    1.73
  -8 -11 -19   -0.72    2.33
  -8  -8 -16   36.12    3.82
  -7  -7 -15   -1.16    1.66
  -6  -6 -14    9.62    2.33
  -4  -5 -13    1.93    1.54
  -4  -3  -9  593.20    8.36
  -4  -2  -6 1074.27    8.97
  -3 -10 -18    4.32    2.34
  -3  -5 -13    3.02    1.56
  -2  -5 -13   92.94    4.33
  -1  -7 -15    0.96    1.80
  -1  -6 -14   68.60    4.04
   1  -5 -12  208.32    6.05
  -1   1   5  207.02    3.43
  -1   2   8  677.41    7.71
  -1   3   9   95.13    3.13
  -1   4  10  274.01    5.15
  -1   5  -1  231.82    4.00
  -1   5  10  136.19    3.56
  -1   6  -1   24.15    1.67
  -1   7   9   22.09    1.31
  -1   9   2   13.98    1.41
   0  -1   6   50.24    2.38
   0  -1   7  148.25    4.07
   0   5  -4   87.91    3.23
   0   6  -4    1.39    1.26
   1  -2   2  281.43    3.62
   2  -3   3   76.06    2.44
   2   2  -6   -0.10    1.04
   4  -4   3  144.48    3.54
   5  -4   2   13.94    1.37
   9  -4   2    2.16    1.02
  -1   4  -1  675.54    6.15
  -1   7  -1    3.87    1.14
  -1   8   0   19.04    1.65
   0  -1   4   83.97    2.38
   0  -1   5  138.06    3.33
   0   4  -4  174.42    4.17
   0   8  13    5.48    1.39
   1  -2   8   37.52    2.69
   1   4  -6   82.87    3.41
   2  -3   4   94.77    2.98
   2  -3   7  790.03   10.21
   3  -1  -4  665.04    5.48
   3   2  -7   17.24    1.71
   4  -4   4    0.68    1.03
   4   1  -7    8.05    1.51
   8  -2  -4  389.61    3.96
  10  -4   3   14.60    1.60
  -1   2   7 1036.83    8.72
  -1   4   9    8.58    1.26
  -1   9   1  144.18    3.65
   0   0   9  206.91    5.18
   0   2  -3  145.10    3.02
   1  -2   3 1172.93    8.36
   1  -2   6   42.01    2.40
   1  -2   7 1176.08   11.78
   1   1  -4 1543.05    9.92
   1   2  -5   14.07    1.35
   2  -3   5   30.32    1.95
   2  -3   6   17.13    1.76
   3  -3   1 2493.64   10.38
   4  -4   5  112.67    3.74
   4  -4   6    5.39    1.54
   8   0  -7  211.80    5.00
  -1   2   6   51.06    1.90
  -1   3   8  678.52    7.24
  -1   5   9    5.07    1.03
  -1   6  -2  168.04    3.98
  -1   6   9   35.10    1.71
  -1   8  -1  144.85    3.88
  -1   9   0   26.71    2.01
  -1  10   4   64.35    1.96
   0   0   8  262.09    5.47
   0   1  -2 2037.46    8.68
   0   1  10   12.00    1.74
   0   3  -4   17.31    1.44
   0   5  -5  325.97    6.34
   0   7  13   42.09    2.54
   0   9  12    0.89    1.00
   1  -2   4  170.22    3.64
   1  -2   5    2.91    0.95
   4  -1  -5   31.77    1.53
   5  -4   3    4.56    1.12
   6  -4   2    3.69    1.01
   7  -4   2    4.27    1.10
   8  -4   2   51.35    2.17
   9   0  -7  273.59    5.66
  -1   3  -1   51.33    1.62
  -1   4  -2   12.27    1.27
  -1   7  -2   46.09    2.34
  -1  10   2  348.81    5.32
  -1  10   3   -0.71    0.85
  -1  10   5   19.76    1.06
   0   4  -5  873.97    9.74
   1   0  -3  137.98    2.38
   2   1  -6   10.45    1.37
   3   1  -7    0.63    1.25
   5  -4   4  333.55    5.88
   5  -3  -1  100.74    1.45
   7  -1  -6   19.36    1.56
   9  -4   3    0.79    1.12
  10  -4   4   46.73    2.61
  -1   2   5   31.35    1.31
  -1   3   7   17.09    1.34
  -1   4   8   82.45    2.47
  -1   6  -3 1137.50   10.72
  -1   7   8   24.32    1.21
  -1   8  -2    1.66    1.21
  -1   9  -1   31.93    2.18
  -1  10   1  531.12    7.02
   0   0   7   21.14    1.71
   0   1   9   53.88    2.73
   2   2  -7    0.77    0.99
   3  -3   2  221.71    3.66
   3   0  -6 3958.33   17.75
   4  -3   0 2468.84    8.82
   5  -4   5  192.72    4.88
   5  -2  -4  179.10    2.51
   6  -4   3  295.78    5.23
   6  -1  -6    2.98    1.07
   8  -4   3   26.40    1.94
   8  -1  -6    6.30    1.23
   9  -2  -4   16.91    0.92
  -1   5  -3  116.77    3.40
  -1   5   8    3.28    0.92
  -1   7  -3   53.25    2.67
  -1  10   0  327.00    5.95
   0   0   6 1481.33   10.91
   0   2  -4    4.35    0.88
   0   2  10    7.72    1.49
   0   3  -5  147.34    3.89
   0   3  11   15.23    1.87
   0   8  12    5.22    1.20
   1  -1   8  311.71    6.24
   1   2  -6  135.69    3.74
   2  -2   0    2.03    0.39
   2   0  -5  353.18    4.85
   3  -3   3   59.96    2.22
   3  -3   6   92.91    3.49
   4   1  -8    8.72    1.50
   5  -1  -6   96.01    2.83
   6  -4   4 1276.57   11.55
   6  -4   5  619.67    8.77
   7  -4   3   27.14    1.88
   9  -4   4    1.26    1.28
  10  -3   0  226.13    3.30
  -1   2   0  576.55    3.45
  -1   2   4  157.40    2.27
  -1   3  -2  389.25    4.71
  -1   4  -3   15.99    1.42
  -1   6   8  189.47    3.16
   0   1   8  398.77    6.37
   0   4  -6 3279.17   19.71
   0   6  12    1.94    1.25
   0   7  12   31.93    2.10
   1  -1   7   34.91    2.28
   1   1  -5  577.35    6.60
   1   3  -7   86.74    3.39
   2  -2   7   65.14    3.06
   3  -3   4   47.88    2.23
   3  -3   5   14.80    1.48
   4   0  -7   17.12    1.61
   7  -4   4   53.11    2.64
   7  -4   5    4.18    1.60
   8  -4   4   16.59    1.83
   9  -1  -6   48.61    2.12
  -1   3   6   39.91    1.53
  -1   4   7   92.66    2.34
  -1   5  -4  464.03    6.92
  -1   6  -4  373.00    6.52
  -1  11   2   20.29    1.65
  -1  11   3    1.40    0.99
   0   0   5  886.67    7.67
   0   1  -3  100.83    2.31
   0   4  11   22.52    1.95
   0   9  11   72.93    2.40
   8  -3  -1   48.26    1.34
  -1   8   7   63.63    1.30
  -1  11   1    3.68    1.25
  -1  11   4   -0.13    0.77
   0   0   4 1198.41    7.89
   0   2   9  246.31    5.13
   0   3  -6  497.27    7.38
   0   3  10  108.63    3.59
   1  -1   6  118.50    3.39
   1   0   9   30.40    2.22
   2  -2   6   67.22    2.78
   2   1  -7  215.76    4.69
   3   1  -8  130.47    3.93
   4  -3   1 3749.61   13.22
   6  -3  -1  165.54    2.11
  -1   4  -4    2.06    0.93
  -1   5   7   27.37    1.35
   0   1   7   98.96    3.01
   0   2  -5  122.96    3.29
   0   5  11  141.35    4.02
   0   6  11    0.34    1.16
   0   8  11   16.84    1.51
   0  10  10    4.26    0.87
   1  -1   5   31.77    1.80
   1   0  -4  260.29    3.68
   1   1  -6    4.40    1.14
   1   2  -7  893.04    9.88
   2  -2   1    9.47    0.72
   2  -2   5    5.89    1.06
   3   0  -7  994.28    9.48
   4  -3   6  253.85    5.68
   7  -3  -1    5.64    0.73
  -1   3   5  106.97    2.05
  -1   5  -5  307.63    5.96
   0   0   3  236.39    3.04
   0   2   8 1654.56   12.21
   0   4  10   91.42    3.19
   0   7  11   10.35    1.40
   1   0   8   58.22    2.73
   2  -2   2  308.04    3.83
   2  -2   3  629.14    6.20
   2  -2   4   14.82    1.27
   2   0  -6  945.47    8.50
   4  -3   2 1294.45    8.92
   4  -3   3   15.23    1.48
   4  -3   4   42.17    2.14
   4  -3   5  163.99    4.22
   4   0  -8  170.31    4.31
   6  -1  -7   20.18    1.62
   7  -2  -5  335.45    3.74
   7  -1  -7   -0.21    0.92
   9  -3   0  196.42    3.24
  10  -3   1   10.48    1.27
  -1   3  -4  660.44    7.29
  -1   4  -5  384.17    6.30
  -1   4   6   43.73    1.48
  -1   6   7  299.26    3.50
  -1   7   7  122.44    2.09
   0   1  -4   81.09    2.29
   0   1   6 1646.70   10.77
   0   3   9  944.36    9.50
   1  -1   4  367.61    4.83
   2  -1   8  309.69    6.28
   2   1  -8    4.69    1.36
   3  -2   7    1.77    1.29
   4  -2  -4   71.13    1.53
   5  -3   0    0.12    0.64
   5  -1  -7  649.46    7.25
   6  -2  -5  202.30    2.97
   8  -1  -7   17.94    1.55
  -1  11   5    1.95    0.57
  -1  12   2  124.89    3.39
   0   2  -6  203.51    4.46
   0   5  10   90.09    3.08
   1  -1   3   11.40    0.99
   1   0   7   98.10    3.28
   1   1   9  206.92    5.00
   5  -3   6  670.59    9.21
   8  -2  -5  203.50    2.74
  -2   6  -1   17.72    1.34
  -2   6   0   -0.70    0.73
  -2   7  -1  172.92    3.75
  -2   7   0    7.46    1.06
  -1   3  -5   27.86    1.96
  -1   4  -6 2264.10   15.99
   0   9  10  135.60    3.01
   1   0  -5  493.60    5.58
   1   1  -7  195.48    4.42
   1   2  10   14.35    1.79
   2  -1   7    0.76    0.98
   2   0  -7  466.87    6.42
   3  -2   6    0.74    0.91
   3   0  -8  137.25    3.82
   5  -3   1 1571.61    8.98
   5  -3   4   23.48    1.83
   5  -3   5  113.16    3.68
   5  -2  -5   19.54    1.10
   9  -1  -7    4.39    1.11
  10  -3   2    0.84    1.00
  -2   6  -2  133.51    3.36
  -2   6   1   13.05    0.94
  -2   7  -2   58.89    2.47
  -2   7   1   22.23    1.26
  -2   8  -2   16.75    1.69
  -2   8  -1   68.66    2.66
  -2   8   0   64.59    2.36
  -1   2  -3 1214.91    8.31
   0   1  -5  135.36    3.19
   0   2  -7   17.65    1.85
   0   2   7  928.55    8.41
   0   4   9   33.82    1.95
   0   6  10    6.89    1.28
   0   8  10  156.71    3.47
   2   0   9    8.60    1.51
   3  -2  -3  300.56    2.21
   3  -2   5  190.00    4.30
   4   0  -9   10.09    1.59
   5  -3   2  383.49    5.08
   8  -3   0    7.46    0.99
   9  -3   1    2.17    0.99
  10  -3   3   29.95    2.10
  -2   5  -2    1.97    0.93
  -2   5  -1  162.40    3.13
  -2   5   0  276.85    3.59
  -2   6  -3  151.19    3.85
  -2   7  -3    3.33    1.20
  -2   8  -3    7.41    1.43
  -2   8   1    1.52    0.87
  -2   9  -1    9.79    1.47
  -1   3  -6 1296.91   11.60
  -1   5   6   96.84    1.96
   0   3   8 1082.43    9.39
   0   7  10    5.94    1.15
   1   0   6 5243.04   20.69
   1   1   8  607.64    7.92
   2  -1   6   37.37    2.05
   4  -2   7  410.56    7.27
   6  -3   0   20.70    1.16
   6  -1  -8    7.33    1.33
   7  -1  -8    0.36    1.12
  -2   5  -3  882.17    8.60
  -2   6  -4   48.84    2.43
  -2   7   2  103.27    1.97
  -2   9  -2   66.20    2.87
  -2   9   0   17.19    1.57
  -1   2  -4  182.35    3.64
  -1   3   4    3.18    0.48
   0   1  -6   47.45    2.21
   1   0  -6    0.25    0.70
   1   1  -8  193.76    4.67
   1   2   9    4.79    1.36
   1  10  12    1.19    1.16
   2   0   8  141.21    4.22
   3  -2   4  115.41    3.11
   3  -1   8  786.47   10.11
   6  -3   1    2.45    0.90
   6  -3   3   -0.06    0.94
   6  -3   4  148.88    3.97
   7  -3   0    2.76    0.88
   7  -3   5  519.38    7.94
   8  -3   1   19.92    1.44
   8  -1  -8   90.54    2.96
   9  -3   2    7.92    1.28
   9  -3   3    1.94    1.15
   9  -3   4   44.68    2.58
  -2   5  -4 2207.65   14.48
  -2   5   1  857.86    5.19
  -2   8   2   18.48    1.13
  -2   9   1    5.18    1.04
  -2  10  -1   20.45    1.78
  -1   2  -5    2.61    1.04
  -1   3  -7 3419.23   19.76
  -1   4   5  277.32    2.94
   0   0  -2  122.67    1.82
   0   5   9   22.07    1.61
   1   3  10   59.17    2.74
   1   9  12   15.62    1.69
   2  -1   5    4.85    1.13
   2   0  -8    7.32    1.17
   3   0  -9    0.26    1.08
   6  -3   2   60.96    2.22
   7  -3   1   67.34    2.24
   7  -3   2   12.30    1.42
   7  -3   3   55.61    2.47
   7  -3   4  203.86    4.73
   8  -3   2   41.28    2.06
   8  -3   3   13.19    1.54
   8  -3   4   37.25    2.29
  -2   4  -3   36.45    1.88
  -2   4  -2  310.85    4.39
  -2   4  -1  135.15    2.63
  -2   5  -5  659.13    8.48
  -2  10   0    2.77    1.13
   0   2   6  221.77    3.76
   0  10   9    9.59    1.00
   1   0   5 2914.20   14.02
   1   1   7 5945.08   22.85
   1   5  11    0.68    1.30
   3  -2   3   33.87    1.63
   3  -1   7  163.32    4.40
   4  -2  -5    1.34    0.63
   6  -2  -6   12.45    1.08
   7  -2  -6    5.34    0.86
  -2   4  -5  468.72    6.85
  -2   4  -4  791.65    8.25
  -2   4   0    0.31    0.54
  -2   9   2    4.74    0.88
  -2  10   1   87.74    2.60
  -1   2  -6   42.67    2.18
  -1   6   6   92.45    1.79
   0   0  -3  248.27    3.09
   0   1  -7  149.08    3.85
   0   3   7   88.66    2.57
   0   4   8   63.20    2.29
   0   6   9    7.52    1.20
   1   0  -7   73.94    2.62
   2   0   7   58.00    2.70
   2   1   9  165.96    4.59
   4  -2   5  178.52    4.21
   6  -1  -9  207.83    4.60
  -2   4  -6   26.81    2.13
   0   0  -4 1240.84    7.85
   1   2   8   27.76    1.96
   1   4  10   38.51    2.27
   1   6  11    0.71    1.27
   2  -1   4 1851.68   11.01
   2   0  -9   94.76    3.30
   5  -2   6  868.51   10.12
   7  -1  -9    5.65    1.28
  -2  11   0    8.93    1.30
  -1   2  -7 1170.40   11.01
   0   0  -5  934.91    7.62
   0   1  -8  513.87    7.43
   0   7   9  121.35    3.01
   0   8   9   40.34    1.80
   0   9   9   66.49    2.08
   1   0  -8  399.70    6.24
   1   0   4  361.23    4.47
   1   3   9  549.92    7.43
   2  -1  -7   11.95    1.41
   3  -2   1   33.24    1.20
   3  -1   6  100.22    3.25
   4  -2   4   15.70    1.45
   8  -2  -6    1.88    0.65
   8  -1  -9   47.42    2.27
  -2   3  -5   27.48    1.83
  -2   3  -4   94.47    2.75
  -2   3  -3   82.64    2.41
  -2   3  -2  168.24    3.00
  -2   8   3   86.66    1.42
  -2  10   2   20.94    1.25
  -2  11   1   39.22    1.87
  -1   1  -4  390.38    4.83
  -1   1  -3   12.20    0.92
  -1   7   6   12.12    0.80
   0   5   8   82.57    2.49
   1   1   6 9009.09   25.69
   1   7  11   38.66    2.30
   1  10  11    4.18    1.21
   2   1   8   89.03    3.25
   4  -2  -6    8.48    0.92
   4  -1   7  131.47    4.11
   5  -2   5  130.26    3.78
   6  -2   6   -0.28    1.28
  -2   3  -6   16.15    1.59
  -1   1  -5   32.83    1.69
  -1   1  -2  106.04    1.96
  -1   8   6    0.30    0.52
   0   0  -6 1443.75   10.24
   0   2   5  470.59    4.79
   1   0  -9   12.19    1.56
   1   5  10   52.12    2.50
   1   8  11    0.38    1.13
   1   9  11    2.61    1.17
   2  -1   3 1411.07    8.59
   2   0   6   63.51    2.50
   3  -1  -9   18.10    1.77
   4  -2   3  172.58    3.52
   6  -2  -7    2.35    0.81
   6  -1 -10   43.28    2.43
  -2   3  -7  763.83    9.23
  -2   3  -1   23.76    1.09
  -2   4   1    4.35    0.48
  -2   9   3   53.23    1.26
  -1   1  -6  122.16    3.25
   0   0  -7   18.17    1.74
   0   1   3   89.71    1.66
   0   4   7  131.63    2.94
   1   2   7  995.91    8.97
   2  -1  -8  245.32    4.63
   2   2   9  210.06    4.95
   3  -2  -5   46.34    1.41
   3  -2   0    7.80    0.56
   3  -1   5  175.99    3.91
   3   1   9   16.08    1.77
   5  -2  -7   34.70    1.66
   5  -2   4   30.63    1.85
   6  -2   5   30.98    2.09
   7  -2  -7   30.87    1.39
   7  -1 -10    7.50    1.40
  11  -2   1    1.66    1.12
  11  -2   2    3.12    1.20
  -3   6  -4   72.67    2.82
  -3   7  -4    2.32    1.19
  -3   7  -3   85.53    3.00
  -3   8  -3   21.92    1.86
  -1   1  -7   34.22    2.01
  -1   1  -1  515.32    3.43
  -1   5   5    1.01    0.47
   0   3   6    0.03    0.59
   0   6   8  534.88    5.88
   0  11   8   94.47    2.06
   1  -1  -6   11.98    1.15
   1   3   8  534.49    6.85
   1   4   9  160.86    3.97
   1   6  10   17.46    1.70
   3   0   7   79.44    3.03
   4  -1   6    9.83    1.45
   5  -1   7  290.60    6.13
   7  -2   5   10.26    1.63
  -3   5  -5   33.00    2.11
  -3   6  -3   15.02    1.44
  -3   7  -2  562.05    6.68
  -3   8  -2  163.84    3.88
  -2  11   2   14.07    1.12
  -1   1  -8  293.61    5.58
   0   0  -8  256.42    4.98
   2  -1  -9  222.97    4.69
   2   1   7 2810.29   16.08
   3  -2  -6    0.98    0.69
   3  -1 -10   99.58    3.41
   4  -2  -7    8.21    1.12
   4  -2   2  705.51    6.27
   4   0   8  197.17    5.07
  -3   5  -4  376.24    5.85
  -3   6  -2  178.88    3.65
  -3   9  -2   55.04    2.49
  -2   2  -7   60.81    2.63
  -2   2  -6   65.15    2.54
  -2   2  -5    4.22    0.91
  -2   2  -4   15.76    1.22
   1  -1  -7  140.99    3.31
   1   0   3  484.23    4.44
   1   1   5 2980.59   13.31
   2   0   5  582.94    6.50
   3  -2  -1   42.53    0.78
   3  -1   4    5.69    1.03
   5  -2   3  222.78    4.15
   6  -2  -8    9.33    1.12
   6  -2   4    0.64    0.93
   8  -2  -7   35.58    1.29
  10  -2  -2    1.22    0.72
  10  -2   3    6.00    1.30
  -3   4  -6  179.60    4.48
  -3   4  -5  154.36    3.93
  -3   5  -3  664.45    7.14
  -3   7  -1  817.05    7.26
  -3   8  -1  633.46    6.71
  -2   2  -3  630.15    5.90
   0   7   8  807.89    6.96
   1  -1  -8  378.26    5.71
   1   5   9    6.77    1.22
   1   7  10    0.44    1.02
   1  11  10   19.12    1.50
   2  -1 -10    1.04    1.13
   2  -1   2 5362.74   14.40
   2   2   8  811.31    8.97
   2   3   9   19.16    1.79
   2   4  10  164.48    4.39
   3   1   8  175.92    4.52
   4  -2  -8  687.49    6.89
   4  -1   5   30.98    1.95
   7  -2   4    3.37    1.16
   8  -2   4   60.96    2.73
   9  -2   3    3.19    1.27
  10  -2   1   17.47    1.58
  10  -2   2   -0.30    0.98
  -3   4  -4  189.39    4.01
  -3   5  -2   34.61    1.68
  -3   9  -1   69.86    2.49
  -2   3   0   33.32    0.99
  -1   4   4   14.90    0.65
   0   5   7  199.49    3.43
   0  10   8   29.81    1.38
   1   8  10    5.36    1.24
   3  -2  -7   23.29    1.39
   3   0   6  475.50    6.60
   3   2   9   46.54    2.64
   4  -2   1 1684.40    8.47
   4   0   7   10.39    1.57
   6  -2   3  150.37    3.55
   7  -2  -8    7.03    0.96
   8  -2   3   -0.63    1.18
  10  -2  -1   71.11    2.14
  10  -2   0  114.92    2.96
  -3   4  -3    5.13    1.10
  -3   6  -1    0.02    0.74
  -3  10  -1   -0.37    1.01
  -2   2  -2  323.77    3.76
  -1   0  -6 5476.28   19.98
   0   2   4  195.46    2.67
   0   8   8    0.51    0.80
   0   9   8    3.44    0.84
   1  -1  -9    5.18    1.05
   1   2   6  813.75    7.36
   1   4   8   20.16    1.53
   1   9  10   71.06    2.59
   1  10  10    0.91    0.95
   5  -2  -9   46.79    2.07
   5  -2   2 1083.34    8.15
   6  -1   6    5.37    1.43
   7  -2   3   10.94    1.30
   9  -2   2   75.80    2.81
  -3   3  -6   93.65    3.16
  -1   0  -8   56.36    2.57
  -1   0  -7   93.70    3.16
  -1   0  -5 2970.24   13.55
   0   4   6   48.64    1.68
   1  -1 -10   15.43    1.66
   1   3   7    2.23    0.77
   1   6   9   14.43    1.49
   2  -2  -5    4.80    0.67
   2   1   6 4919.78   19.61
   3  -1   3  260.07    3.89
   4  -2  -9  220.23    4.27
   6  -2  -9  194.99    3.76
   6  -2   2   54.54    2.09
   8  -2   2  435.18    6.03
   9  -2   1  265.74    4.59
  -3   7   0   52.78    1.78
  -3   8   0  174.83    3.15
  -3   9   0    5.20    1.01
  -2   1  -8  293.04    5.57
  -2   1  -7   -0.19    0.86
  -2   1  -6   34.39    1.82
  -1   0  -9   31.80    2.04
  -1   0  -4  368.56    4.36
   0  -1  -7   90.91    2.83
   0  -1  -6 1631.14   10.15
   0  -1  -5  366.94    4.45
   0   3   5  565.77    4.92
   2  -2  -4   25.04    0.89
   2   0   4 1249.06    8.53
   3   1   7    5.14    1.17
   4  -1   4  800.96    7.80
   4   1   8  431.50    7.23
   5  -1   5    1.20    0.84
   7  -2  -9   42.60    1.81
   7  -2   2   89.31    2.74
  -3   3  -4   47.23    2.01
  -3   4  -2  131.32    2.80
  -3   5  -1   74.26    2.01
  -1   6   5  215.07    2.36
   0   6   7  658.63    5.98
   1   1   4  232.22    3.33
   2   2   7 3232.30   16.59
   2   3   8   13.10    1.48
   2   4   9    0.64    0.87
   3   0   5    3.22    1.02
   4  -2 -10   13.35    1.50
   4  -2   0   25.52    1.02
   4   0   6  101.79    3.29
   5  -2 -10  179.85    3.97
   5  -2   1  539.06    5.18
   5   0   7    1.25    1.02
   8  -2   1  510.20    6.07
   9  -2   0    0.14    0.88
  -3   2  -7    0.83    1.05
  -3   6   0    1.67    0.70
  -3  10   0    8.77    1.07
  -2   1  -4 1872.38   10.50
  -1   0  -3  495.70    4.41
   0  -1  -9   50.92    2.36
   1   5   8  117.31    3.07
   1   7   9   67.63    2.51
   2   6  10   25.90    2.03
   3   2   8  134.22    3.85
   3   3   9  338.91    6.28
   6  -2 -10  202.53    4.03
   6  -2   1   67.28    2.09
   6  -1   5   45.23    2.28
   9  -2  -1   37.27    1.61
  -4   7  -4    0.68    1.07
  -3   2  -6   -0.16    0.73
  -3   3  -3   61.05    2.04
  -2   2  -1   10.04    0.69
   2  -1   1 1125.49    5.45
   5  -1   4   25.98    1.71
   7  -2   1  500.41    5.67
   7  -1   5   86.65    3.14
   9  -2  -2    1.73    0.72
  -4   5  -5   44.34    2.28
  -4   6  -4   49.24    2.28
  -2   1  -3 1397.16    8.14
   0   7   7  374.45    4.46
   1   8   9  135.05    3.37
   1  11   9    0.53    0.96
   2  -2 -10  155.23    3.88
   2   1   5  191.66    3.62
   5  -2 -11   17.34    1.60
   7  -2 -10   45.71    1.93
   8  -2   0  146.19    3.06
  -4   4  -6    6.06    1.18
  -4   5  -4   13.41    1.41
  -4   7  -3   44.94    2.23
  -4   8  -3   12.68    1.45
  -4   9  -3   23.18    1.78
  -3  11   0    0.95    0.75
  -2   0  -8  136.73    3.71
  -2   0  -7   52.44    2.36
   1  -2  -8  656.12    6.99
   1   2   5   10.22    0.92
   1   3   6    3.22    0.80
   1   9   9   37.19    1.92
   1  10   9    2.13    0.99
   2   5   9  130.22    3.59
   2   7  10  131.68    3.78
   3  -1   2  365.35    4.04
   3   1   6   53.19    2.26
   4  -1   3  283.67    4.22
   4   1   7    4.43    1.18
   5  -2   0  168.51    2.60
   5   0   6   19.46    1.63
   6  -2 -11   17.31    1.50
   6  -1   4  412.52    6.06
  -4   4  -5  107.86    3.22
  -4   6  -3  109.62    3.05
  -3   2  -4  108.24    2.73
  -3   4  -1  856.80    6.01
  -2   0  -6   58.79    2.22
  -1  -1  -9  200.72    4.49
  -1  -1  -7 6141.34   21.64
  -1   1   0   15.96    0.44
   0   5   6   89.76    2.13
   1  -2 -10  187.37    4.29
   1  -2  -9   37.94    2.04
   1   6   8   74.45    2.51
   2   0   3 1939.32    9.34
   2   4   8    0.15    0.96
   4   0   5   11.88    1.23
   4   2   8   83.73    3.26
   6  -2   0  147.83    2.66
   7  -2   0  293.81    3.99
   7  -1   4    8.60    1.28
   8  -2  -1    6.27    0.88
   8  -1   4   48.33    2.44
  11  -1   1   29.51    2.04
  -4   3  -6  239.30    4.87
  -3   3  -2  224.37    3.33
  -1  -1  -6 9034.55   24.19
   0   8   7    4.81    0.92
   2   2   6   20.99    1.48
   2   3   7   56.54    2.31
   2   8  10    1.23    1.17
   3   0   4  197.09    3.59
   3   2   7   64.97    2.58
   3   3   8 1342.86   11.52
   6   0   6  122.73    3.74
   9  -1   3   75.18    3.05
  -4   4  -4    0.18    0.82
  -4   5  -3   26.00    1.60
  -4   8  -2  130.79    3.17
  -3   1  -6   98.95    2.93
  -2   0  -5  564.93    6.00
  -1   0  -2    8.50    0.57
   2   6   9    8.74    1.30
   2   9  10   94.15    3.23
   5  -1   3   73.22    2.36
   5   1   7    0.67    1.02
  10  -1   2  137.88    3.83
  -4   3  -5  153.96    3.66
  -3   2  -3   32.22    1.45
  -1  -1  -5 2938.79   12.59
   0  -2 -10    6.71    1.28
   0  -2  -9  233.08    4.59
   4   1   6   36.80    2.10
   5   0   5  145.94    3.65
   6  -1   3  737.74    7.48
  -2   1  -2 5316.11   13.76
  -7   1  -5   88.91    3.14
  -7   1  -4    7.77    1.27
  -7   1  -2   59.13    2.08
  -6   4   8    0.06    0.92
  -4   0  -3   10.43    1.06
  -4   0  -2   46.42    1.55
  -4   0  -1    0.45    0.58
  -4   2   7   11.91    1.42
  -4   3   9  118.23    3.67
  -3   0  -4  201.33    3.75
  -3   2   8  326.74    5.59
  -3   3  10    0.27    1.39
  -2   0  -4 1231.30    8.77
   0   1  -8  529.63    7.69
   1   1  -7  188.51    4.23
   2   1   6 5069.28   20.79
   3   1   5   31.35    1.72
   3   2  -8    0.53    1.03
   6   2   5  152.18    3.80
   8   3   2  327.59    4.44
   8   3   4   14.21    1.43
   8   3   5    2.08    1.06
  11   5   3  219.08    4.42
  11   5   4  178.73    4.35
  11   5   5    0.27    1.31
  -7   1  -6   10.59    1.57
  -7   1  -1  124.60    2.60
  -4   0  -4  388.53    5.28
  -3   0  -5    2.18    0.92
  -2   0  -5  584.79    6.65
  -2   1   6  101.76    2.73
  -1   0  -4  347.32    4.51
  -1   2   9   45.37    2.54
   0   0  -2  120.47    1.83
   2   1  -6   11.58    1.24
   5   2   7 2256.13   15.85
   6   2   0   79.20    1.47
   6   2   4   42.57    1.99
   8   3   3    1.13    0.78
  13   7   1   29.07    1.66
  -6   5   9   25.17    1.82
  -5   4   9    1.70    1.21
  -4   0  -5   12.23    1.31
  -3   1   5    6.76    0.85
  -1   1   6   12.78    1.25
   0   1  -9 1923.51   15.38
   0   2   9  255.30    5.63
   1   1  -8  190.02    4.61
   1   1   6 8383.90   25.98
   2   2   9  213.35    5.27
   3   1   4  235.11    3.91
   4   2   8   89.98    3.43
   5   2  -5   45.37    1.63
   6   2   3  165.36    3.29
   9   6  -9    9.73    1.42
  12   6   2    2.96    1.06
  12   6   3  114.08    3.45
  -9   2  -4   -1.05    0.99
  -9   2  -3    3.78    1.16
  -5   0  -5  146.24    3.70
  -5   0  -4  246.66    4.38
  -5   0  -3  105.01    2.66
  -4   0  -6  103.80    3.26
  -4   1   4   14.74    0.85
  -4   4  10    1.89    1.32
  -2   0  -6   58.48    2.48
  -2   2   8  106.53    3.36
  -1   0  -5 2915.25   14.26
   0   0  -3  243.66    3.12
   0   1   6 1599.50   11.05
   1   2   9    6.66    1.40
   2   1   5  177.36    3.87
   3   2  -9   41.99    2.46
   5   2   6 3052.03   17.26
   6   2   1 1347.76    7.06
   6   3  -7   52.46    2.20
   7   3   7  671.17    9.05
   7   4  -8    5.25    1.20
   9   4   6   95.27    3.60
  12   6   4  263.46    5.42
  13   7   2    0.63    1.00
 -10   3  -3   34.52    2.08
  -9   3   1  326.28    3.23
  -8   1  -5    0.46    1.08
  -8   1  -4   46.44    2.30
  -8   2   1    6.86    0.70
  -7   4   6   12.79    1.06
  -6   2   4  157.80    2.08
  -6   3   6   85.73    2.26
  -5   0  -6   18.84    1.60
  -5   0  -2  144.72    2.73
  -4   0  -7   10.61    1.44
  -4   0   0 1921.98    6.04
  -3   0  -7   76.75    3.00
  -3   3   9    1.31    1.42
  -2   0  -7   56.06    2.67
  -1   0  -6 5349.04   20.98
   0   0  -4 1207.78    7.93
   3   2   8  140.59    4.15
   4   2   7   46.48    2.48
   7   3   6   13.64    1.75
   8   4  -6   13.71    1.09
   8   5  -9   -0.24    1.04
   9   4  -1   31.98    1.08
   9   4   5   10.45    1.60
  13   7   3    7.54    1.40
  -9   2  -2   76.75    2.56
  -8   1  -3  150.68    3.54
  -7   1   0    6.61    0.76
  -5   0  -7    0.69    0.99
  -5   3   7   55.52    2.26
  -4   3   8    1.88    1.35
  -3   0  -8  108.51    3.71
  -3   2   7   24.18    1.66
   2   2   8  843.15    9.80
   3   1   3   40.76    1.55
   5   2   5  711.96    7.83
   9   5  -7  230.62    3.75
 -10   3  -2    1.02    0.95
  -6   0  -7   18.84    1.90
  -6   0  -6  115.80    3.57
  -6   0  -5  463.70    6.54
  -6   0  -4  944.70    8.66
  -5   0  -1  205.04    2.77
  -2   0  -8  143.29    4.12
  -2   1   5    7.94    0.90
  -1   0  -7   75.72    3.32
   0   0  -5  906.00    7.67
   0   2   8 1660.87   13.20
   1   1   5 2879.71   13.90
   1   2   8   27.41    2.15
   2   1  -8    6.36    1.30
   7   3  -5  104.00    2.05
   7   3   5   68.80    2.71
   9   4   4   57.89    2.46
  -8   1  -2  632.21    6.41
  -6   0  -3 1150.80    8.72
  -5   2   5   19.54    1.17
  -4   2   6    8.59    1.03
   0   0  -6 1459.18   10.64
   0   1   5  363.11    4.84
   2   1   4  161.06    3.12
   3   2   7   70.99    2.88
   4   2   6 1077.42   10.03
   6   3  -8  112.88    3.22
   6   3   7 3998.78   21.57
   7   4  -9   77.47    2.91
   9   4   0    0.63    0.75
   9   4   2  467.35    5.63
   9   4   3    4.36    1.17
 -10   3  -1    9.90    1.17
  -9   2  -1  273.50    3.95
  -7   0  -6   30.25    2.09
  -6   4   7   -0.28    0.89
  -5   4   8   -0.51    1.12
  -4   4   9    6.28    1.55
  -2   3   9  165.81    4.53
  -1   0  -8   58.75    2.70
   5   2   4    1.99    0.80
   5   3   8   40.84    2.60
   7   3   4    0.96    0.89
   8   5 -10   -0.21    1.14
   9   4   1  126.69    2.75
  10   5   5    1.69    1.19
 -10   2  -4    3.67    1.31
  -9   1  -5   27.08    2.03
  -7   0  -5   -0.90    0.98
  -7   0  -4  361.37    5.53
  -6   0  -2  347.85    4.33
  -6   5   8    1.94    1.10
  -5   5   9    5.82    1.47
  -1   0  -9   31.16    2.31
   0   0  -7   21.73    1.74
   2   1  -9    1.73    1.18
   2   2   7 3341.24   18.09
   3   1   2  459.96    4.14
   8   4  -7   20.44    1.34
   8   4   6   92.62    3.44
  -9   1  -4    2.37    1.21
  -3   1   4  673.11    5.12
  -3   3   8   43.94    2.33
  -1   2   7 1066.99    9.73
  -1   3   9   92.90    3.44
   0   0  -8  266.08    5.32
   1   2   7 1051.31   10.02
   3   2   6   71.65    2.75
   4   2   5   32.35    1.88
   5   2  -7   20.64    1.45
   7   3   3   96.45    2.73
  10   5   4   30.05    1.98
 -10   2  -3    5.91    1.21
  -8   0  -6    1.89    1.37
  -8   1  -1  426.77    4.58
  -8   4   4    2.46    0.61
  -7   0  -3  452.93    5.63
   0   2   7  907.28    9.10
   0   3   9  985.23   10.93
   1   1   4  226.15    3.54
   1   3   9  539.12    8.22
   4   2 -10   77.62    3.23
   4   3   8 1069.79   11.40
   5   2   3   54.28    1.96
   5   3   7  389.77    6.70
   6   3  -9   13.80    1.55
   7   3  -6   12.72    1.08
   7   4 -10  107.42    3.51
   9   5  -8  160.82    3.32
  10   5  -2  511.42    3.84
  10   5   3   34.91    2.08
  11   6  -3    1.52    0.61
  -9   1  -3   77.86    2.74
  -8   0  -5   45.22    2.36
  -7   3   4   35.01    1.23
  -3   2   6   -0.23    0.69
  -3   4   9   28.94    2.33
   2   1   3  140.52    2.56
   3   1  -8  139.98    3.64
   7   4   7    4.97    1.63
   8   4   5   14.72    1.46
  10   5   2    1.28    1.08
  11   6   4  461.42    7.21
  -6   0  -1    3.18    0.69
  -4  -1  -7    3.90    1.39
  -2   1   4   11.69    0.90
  -2   3   8   38.97    2.24
   0   1   4  306.03    3.94
   1   0  -7   70.44    2.56
   2   2   6   18.84    1.67
   3   3   8 1397.90   12.82
   5   2  -8   95.74    2.95
   6   3   5    0.42    0.91
   7   3   2   21.20    1.36
  10   5  -1  230.31    3.15
  10   5   0   23.56    1.39
  10   5   1    0.80    0.92
  11   6   3  316.56    5.72
 -10   1  -5    0.28    1.20
 -10   2  -2    0.40    0.93
  -9   2   0    2.06    0.70
  -8   0  -4  123.62    3.37
  -6   3   5  230.35    3.49
  -5  -1  -7   -1.05    1.04
  -5  -1  -6  785.36    8.75
  -5   0   0    0.39    0.41
  -5   3   6    0.89    0.95
  -4  -1  -8  414.51    7.01
  -4  -1  -6   37.65    2.05
  -4  -1  -5   81.88    2.73
  -4   4   8   22.67    1.94
  -3  -1  -8  163.72    4.46
  -3  -1  -7    4.89    1.23
  -3  -1  -6   56.33    2.38
  -2   2   6    0.74    0.92
   2   3   8   13.80    1.78
   3   1  -9   48.44    2.49
   3   1   1 1742.30    6.58
   4   1  -4  635.66    4.58
   4   1  -3   43.83    1.00
   4   2   4    3.29    0.79
   5   2   2 3226.96   12.34
   5   3   6   48.10    2.51
   6   3 -10  153.15    4.11
   8   4  -8  109.34    2.76
   8   4   4   12.05    1.38
  11   6   2   46.87    2.30
  12   7   3    4.47    1.42
  -7   0  -2    2.61    0.77
  -6  -1  -7    2.82    1.13
  -6  -1  -6   10.48    1.52
  -5  -1  -5  293.12    5.01
  -4   1   3   98.72    1.60
  -4   2   5    1.18    0.78
  -3  -1  -5   31.53    1.71
  -2  -1  -7 2879.28   16.67
  -1   3   8  690.49    8.56
   0   3   8 1139.59   11.15
   1   0  -9   13.49    1.65
   1   2   6  836.46    8.30
   1   3   8  560.16    7.97
   3   2   5  686.67    7.25
   4   1  -5 3113.58   11.77
   7   3  -7   28.43    1.48
   7   3   1    0.11    0.70
   7   4   6   61.70    2.78
   9   5   5   52.46    2.66
  11   6  -2  174.48    2.75
  11   6   1    7.84    1.23
  12   7  -2   37.52    1.57
  12   7   2    7.82    1.40
  -9   1  -2  751.47    6.80
  -7  -1  -7    4.13    1.43
  -7   4   5    2.34    0.85
  -7   5   6    0.65    0.87
  -6  -1  -5  117.56    3.37
  -6   4   6    2.99    1.08
  -6   5   7   26.38    1.80
  -5   4   7   59.14    2.50
  -5   5   8   35.01    2.23
  -4  -1  -4  150.58    3.24
  -3  -1  -4  233.80    3.88
  -3   3   7   49.89    2.36
  -2  -1  -8   86.45    3.36
  -2  -1  -6 4916.41   20.24
  -2  -1  -5  176.86    3.69
  -1   2   6   50.58    2.12
   0   2   6  223.40    4.27
   4   1  -6 2543.02   12.04
   6   3   4  242.43    4.42
   6   4   7  494.34    7.82
   8   4   3   32.44    1.85
   9   5  -9   24.09    1.56
  11   6  -1  278.53    3.91
  11   6   0  129.53    3.01
  12   7  -1   25.30    1.54
  12   7   0   25.58    1.68
  12   7   1   10.84    1.43
  13   8   1  148.05    3.93
 -10   1  -4    0.36    1.01
  -9   0  -5   56.74    2.59
  -8   0  -3   67.55    2.36
  -7  -1  -6  358.22    6.21
  -5  -1  -4   77.26    2.45
  -1   4   9    5.82    1.48
   1   1   3  101.51    2.10
   3   3   7  196.57    4.65
  -6  -1  -4  656.27    7.07
  -5   2   4  177.50    2.74
  -4  -1  -3   51.20    1.79
  -3   4   8    2.49    1.22
  -2  -1  -4  169.64    3.21
  -1  -1  -8  587.59    8.16
  -1  -1  -7 5960.18   23.32
  -1  -1  -6 8768.22   26.35
   2   0  -7  484.56    6.21
   2   1   2  158.92    2.34
   2   2   5    4.30    0.93
   4   3   6   59.31    2.62
   5   2   1 8921.53   17.96
   5   3   5   72.17    2.69
   6   2  -4    6.64    0.52
   7   3  -8   19.98    1.39
   7   3   0   -0.31    0.60
   7   4   5   40.79    2.32
   8   4  -9   19.36    1.49
   9   5   4   29.04    1.97
  -9   0  -4    6.16    1.31
  -7  -1  -5  939.10    9.32
  -4   3   6   87.94    2.76
  -3  -1  -3   39.44    1.51
  -2   3   7  200.78    4.39
  -1  -1  -9  206.06    5.00
  -1  -1  -5 2889.06   13.88
   2   0  -8    4.96    1.19
   2   3   7   62.19    2.69
   4   2   3   -0.17    0.54
   6   2  -5  200.14    2.53
   6   3   3  287.17    4.50
   8   4   2   15.63    1.32
   8   5   6    2.24    1.14
 -11   1  -5   53.44    2.65
 -11   2  -3    8.85    1.21
 -10   1  -3    1.33    1.02
  -8  -1  -6  108.06    3.58
  -5  -1  -3  479.06    5.34
  -3   2   5   46.61    1.80
  -1   3   7   18.65    1.66
   1   3   7    0.34    1.10
   2   0  -9   94.98    3.29
   5   4   7   22.96    1.91
   6   2  -6   13.72    1.05
   6   4   6  149.10    4.12
   9   5   3    0.36    1.04
  10   6   4   10.94    1.56
 -10   2  -1   18.67    1.15
  -8   1   0    0.38    0.57
  -7  -1  -4 1323.51   10.27
  -7   0  -1   28.46    1.20
  -4   5   8  217.28    5.12
  -2  -1  -3  147.56    2.67
  -1  -1  -4  219.13    3.57
   0   3   7   90.51    3.07
   2   0 -10  275.89    5.75
   3   4   8  421.18    7.29
   7   3  -9   12.35    1.29
   7   4   4  988.36    9.40
   8   4 -10    0.82    0.92
 -10   0  -5   -0.28    1.11
  -8  -1  -5   67.10    2.71
  -8   0  -2  139.13    2.88
  -6  -1  -3   84.74    2.42
  -6   6   7   12.88    1.61
  -3   1   3  108.22    1.82
  -2   2   5    5.09    0.85
  -1   4   8   86.45    3.32
   0  -1  -9   52.43    2.62
   0  -1  -8  402.17    6.34
   0  -1  -7   93.54    3.05
   0  -1  -6 1609.47   10.96
   2   4   8   -1.14    1.23
   3   3   6   76.16    2.79
   5   3   4    0.54    0.89
   8   4   1   28.64    1.51
   8   5   5    0.64    1.14
  10   6   3   26.15    2.01
  -9  -1  -6  102.91    3.54
  -9   0  -3   24.39    1.70
  -9   1  -1  241.45    3.18
  -6   2   3   81.06    1.60
  -5  -2  -7 2190.90   15.46
  -5   3   5   66.21    2.20
  -5   5   7  302.68    5.62
  -4  -2  -8   83.10    3.26
  -3   3   6    3.13    1.12
  -1   2   5   31.08    1.57
   0   2   5  469.13    5.62
   0   4   8   66.49    3.02
   1   4   8   21.91    2.07
   4   3   5   27.59    1.72
   4   4   7  217.41    5.09
   6   2  -8   28.80    1.66
   7   3 -10   65.25    2.54
   7   3  -1  139.14    2.00
   9   5   2    1.43    1.04
  11   6  -5    0.08    0.08
 -11   1  -4    2.50    1.13
  -6  -2  -7 1991.41   14.96
  -4  -2  -7   49.54    2.51
  -4  -1  -2   71.81    1.83
  -3  -2  -8  134.88    4.01
  -3  -1  -2  485.98    4.35
  -3   5   8   13.79    1.94
  -2   1   3   31.21    1.09
  -1   1   3  677.79    4.88
   0  -1  -5  358.14    4.80
   2   2   4   85.02    2.41
   2   3   6  121.75    3.47
   5   4   6    1.46    1.16
   6   2  -9   40.67    2.04
   6   3   2   57.67    1.98
   6   4   5  135.60    3.73
   7   5   6    1.74    1.17
 -10   0  -4    0.72    1.16
  -8  -1  -4    0.98    0.95
  -7  -2  -7   14.30    1.69
  -7  -1  -3  191.55    3.65
  -6   5   6    0.72    0.99
  -5  -2  -6 3003.39   17.00
  -5  -1  -2   49.03    1.65
  -4  -2  -6 1062.46    9.95
  -3  -2  -7   68.04    2.80
  -3   4   7    2.15    1.21
  -1  -1  -3  104.84    2.16
   3   1   0 2175.37    5.55
   4   2   2  511.00    4.83
   7   3 -11    0.93    1.04
   7   4   3 1940.34   12.37
   8   5   4   78.21    2.97
  10   6   2   21.58    1.77
  -9  -1  -5   77.46    2.90
  -7   5   5    2.78    0.98
  -6   4   5   32.44    1.78
  -4   2   4   72.81    1.97
  -3  -2  -6   68.54    2.69
  -2  -2  -9  203.56    5.07
  -2  -2  -8  825.22    9.59
  -2   3   6   64.41    2.44
   0  -1  -4  320.26    4.07
   1  -1 -10   15.29    1.77
   1  -1  -9    4.49    1.32
   1  -1  -8  393.91    6.14
   1   3   6    3.14    1.12
   3   0 -10  170.59    4.56
   3   2   3  290.42    3.98
   3   4   7   30.21    2.09
   5   2   0 2928.09    8.81
   6   2 -10  199.26    4.29
   9   5   1    7.09    1.14
  11   7   2   54.73    2.68
 -10  -1  -6    5.24    1.49
 -10   1  -2  144.38    2.84
  -7  -2  -6   63.17    2.75
  -6   3   4  267.89    3.74
  -5  -2  -5  708.41    7.81
  -2  -2  -7 3292.60   17.80
  -2  -1  -2  170.77    2.47
  -2   4   7   33.43    2.14
  -1   3   6   40.08    2.01
   0   3   6   -0.01    0.88
   1  -1  -7  144.41    3.52
   2   4   7  451.27    7.12
   3   3   5   59.21    2.34
   8   4   0    0.17    0.63
   9   6   4   84.86    3.31
 -12   1  -5    0.20    1.12
 -11   0  -5    0.00    1.09
  -9   4   2  133.98    2.20
  -7   4   4    3.90    0.92
  -6  -2  -5  149.77    3.80
  -6  -1  -2  196.38    3.16
  -4  -2  -5   29.58    1.75
  -4   5   7  613.32    8.20
  -1   4   7   97.66    3.33
   1  -1  -6   14.58    1.29
   1   2   4 1154.36    8.24
   3   0  -5 1027.31    7.00
   4   4   6   13.33    1.48
   5   1  -8   78.13    2.50
   5   1  -7   34.85    1.62
   5   3   3   -0.70    0.64
   6   2 -11  129.50    3.71
   6   4   4  354.11    5.67
   6   5   6  138.98    4.24
   7   5   5  522.30    7.62
  10   6   1    2.69    1.15
  11   7   1    7.28    1.38
  -8  -2  -6    1.41    1.13
  -8   4   3    1.14    0.79
  -7  -2  -5  443.65    6.46
  -7   2   2   11.71    0.69
  -4   3   5  354.45    4.99
  -4   4   6  133.01    3.53
  -3  -2  -5  670.73    7.20
  -2  -2  -6   18.24    1.68
  -1  -2  -9    5.87    1.33
  -1  -2  -8   26.50    2.10
   0   4   7  128.38    3.82
   1   4   7  145.86    4.05
   4   3   4   85.12    2.60
   5   1  -9    6.98    1.26
   5   1  -6  106.42    2.29
   5   4   5   73.18    2.78
   8   5   3  118.48    3.40
  12   8   0   50.16    2.54
 -11   1  -3    3.63    0.96
 -10  -1  -5   34.93    2.19
  -9  -1  -4    1.01    1.01
  -8  -1  -3   25.58    1.50
  -7   3   3    0.65    0.73
  -6   6   6   -0.41    1.08
  -3   2   4  131.07    2.63
  -1  -2  -7 1014.64    9.75
   1  -1  -5  209.49    3.54
   2   1   1    5.70    0.47
   5   1 -10   96.46    3.15
   6   3   1  303.98    3.88
   7   4   2  879.35    7.85
   9   5   0   77.89    2.34
 -10   0  -3    1.41    1.06
  -9  -2  -6   92.72    3.49
  -9   0  -2  159.54    3.00
  -7   6   5   19.87    1.70
  -5  -2  -4    2.79    0.97
  -5   5   6  108.65    3.45
  -4  -2  -4    3.41    0.92
  -3   5   7   11.96    1.62
   0   2   4  182.84    3.24
   2  -1 -10    1.45    1.31
   2  -1  -9  228.77    4.86
   2   3   5   83.33    2.69
   3   4   6  115.10    3.55
   5   1 -11  102.29    3.43
   5   1  -5  169.92    2.39
   7   3  -2   10.10    0.60
   8   4  -1    3.89    0.74
   9   6   3  112.18    3.57
  10   6   0    4.30    1.13
  11   7   0   37.95    2.13
  12   8  -1    7.92    1.32
  -8  -2  -5    1.56    1.00
  -8   0  -1   24.25    1.09
  -6  -2  -4   43.01    2.00
  -4  -3  -8 1071.52   11.33
  -3   3   5 1357.86    9.84
  -3   4   6 1756.59   12.70
  -2  -2  -5    4.13    0.93
  -1  -2  -6  847.97    8.35
  -1   2   4  156.06    2.95
   0  -2  -9  240.66    5.35
   0  -1  -3   92.15    1.94
   2  -1  -8  246.85    4.74
   3   0  -4    1.38    0.56
   5   5   6  184.32    4.81
   7   5   4 1155.45   10.79
 -11   0  -4   33.97    1.90
  -8   3   2   27.57    1.12
  -7  -3  -7  623.89    8.74
  -7  -1  -2   84.93    2.17
  -6  -3  -7 3849.88   21.02
  -5  -3  -7  376.10    6.55
  -5   4   5    5.41    1.24
  -3  -2  -4   -0.30    0.67
  -2   5   7   43.41    2.58
  -1  -1  -2  481.83    3.91
   0  -2  -8 1634.20   12.79
   1   3   5  967.24    8.69
   2  -1  -7   10.95    1.34
   2   2   3 1336.94    8.25
   2   4   6  201.08    4.63
   3   5   7   29.94    2.18
   4   4   5    0.40    1.03
   6   4   3  198.60    4.08
   6   5   5   40.77    2.33
   8   5   2    0.17    0.82
  11   7  -1  104.32    3.07
  12   8  -2    0.27    0.93
  -7  -2  -4  103.49    2.99
  -6   5   5    3.62    1.13
  -5   2   3  316.19    3.50
  -5   3   4   26.69    1.53
  -4  -3  -7   19.98    1.81
  -3  -3  -8 1351.64   12.47
  -2   3   5  280.34    4.56
  -2   4   6  716.34    8.24
   2   5   7   23.28    2.24
   3   3   4  912.84    8.15
   4   0  -8  172.27    3.67
   4   2   1 3428.07   11.03
   5   3   2  672.93    6.23
   5   4   4   61.23    2.50
   8   6   4    0.80    1.18
   9   5  -1   86.54    2.35
   9   6   2    1.10    1.20
  10   6  -1  153.96    3.41
 -12   0  -5    0.25    1.01
 -10  -2  -6    0.76    1.26
 -10  -1  -4  299.97    5.05
  -9  -2  -5   14.40    1.54
  -6  -3  -6  565.35    7.80
  -4   5   6  268.66    5.41
  -1  -2  -5   10.78    1.30
  -1   3   5  109.66    2.94
  -1   4   6   44.66    2.28
  -1   5   7   28.33    2.18
   0  -2  -7  921.77    9.04
   0   3   5  559.73    6.52
   0   5   7  190.99    4.87
   1   4   6  288.82    5.39
   1   5   7    8.72    1.74
   3   2   2 2435.48   10.25
   4   0  -7   17.00    1.29
   4   3   3  124.43    2.95
   7   4   1   47.37    1.88
  10   7   2    2.63    1.38
 -11  -1  -5  100.53    3.30
  -9  -1  -3    2.34    1.02
  -7  -3  -6   13.57    1.71
  -7   5   4   56.57    2.32
  -5  -3  -6   50.11    2.46
  -5  -1  -1 2763.98    9.44
  -3  -1  -1 1912.94    7.15
  -2  -2  -4   86.06    2.40
   0   4   6   52.11    2.37
   4   5   6   36.64    2.27
   7   5   3 1014.81    9.72
   8   3  -9   14.54    1.07
  11   7  -2    3.61    1.10
  -8  -2  -4    7.73    1.12
  -6   4   4   76.88    2.47
  -5  -2  -3   56.52    2.00
  -4  -3  -6   59.10    2.53
  -2  -3  -8   11.43    1.49
   0  -2  -6  222.54    4.24
   1  -2  -9   41.23    2.39
   3   4   5    0.21    0.85
   5   5   5  252.90    5.37
   6   3   0  242.80    3.19
   8   3 -10    4.18    0.88
   8   4  -2   25.64    1.14
  10   6  -2  223.04    3.88
  -8  -3  -6   99.28    3.42
  -8   5   3    7.48    1.15
  -6  -2  -3  163.79    3.31
  -6   6   5   11.85    1.66
  -4   4   5   45.57    2.16
   1  -2  -8  670.53    8.01
   1   2   3   21.11    1.13
   2   3   4  495.12    5.95
   3   5   6    5.22    1.51
   4   0  -6  582.95    5.42
   6   5   4   23.20    1.78
   7   2 -10  138.35    3.13
   7   2  -9   70.33    2.09
   8   5   1    1.32    0.83
   8   6   3   48.16    2.48
   9   5  -2   77.15    2.13
   9   6   1   54.18    2.47
  10   7   1  153.85    4.21
  11   7  -3   16.97    1.38
 -11  -2  -6   74.02    3.26
 -10  -2  -5  107.15    3.48
  -8  -1  -2   52.99    1.77
  -6  -3  -5   -0.06    1.06
  -5  -3  -5   71.09    2.69
  -5   5   5   65.97    2.73
  -3  -3  -6   77.57    2.81
  -3  -2  -3  287.20    3.99
  -2  -3  -7   56.37    2.55
   6   4   2  785.20    7.47
  -9  -3  -6  497.73    7.60
  -9  -2  -4   -0.91    0.94
  -7  -3  -5   65.52    2.67
  -7  -2  -3  105.41    2.76
  -4  -3  -5   29.18    1.83
  -4   3   4  304.85    4.43
  -2   5   6  416.09    6.78
  -1  -3  -8  549.73    7.71
  -1  -2  -4 1164.08    8.30
  -1   1   2 3051.13    8.78
   1  -2  -7 1039.01    9.34
   2   4   5   77.79    2.81
   2   5   6 2306.57   16.17
   4   4   4   17.49    1.44
   5   4   3  336.40    5.21
   6   1 -12  111.88    3.48
   6   1 -10  227.06    4.24
   6   6   5  554.35    8.35
   7   2 -12    1.59    1.04
   7   6   4  439.89    7.19
  -3   4   5 2180.55   13.60
  -2  -3  -6  121.17    3.43
  -2  -1  -1    5.58    0.49
   0  -2  -5  475.45    5.62
   1   3   4   10.36    1.17
   1   5   6 2509.83   16.68
   4   5   5   29.61    2.02
  10   7   0  110.27    3.52
  -8  -3  -5    2.91    1.08
  -5  -4  -7   25.94    2.09
  -3  -3  -5   60.79    2.42
  -2  -2  -3 1387.73    8.48
  -1  -3  -7   -0.70    1.06
  -1   5   6   96.78    3.36
   0  -3  -9  928.26   10.32
   0   2   3 1175.05    7.42
   0   5   6   94.89    3.34
   1   4   5  727.62    8.10
   2  -2 -10  151.74    4.24
   3   3   3  594.27    6.18
   7   5   2   31.74    1.88
   9   7   2   23.35    2.06
   0  -1  -2  338.86    3.13
   5   5   4  309.30    5.64
  -3  -6   1  181.02    4.57
  -3  -3   4  392.25    6.48
  -3  -2   6    2.25    1.04
  -2  -2   2 1612.27    9.97
  -2   0   6  983.08    8.83
  -1 -11  -2  184.17    4.79
   0  -4  -3   44.20    0.79
   1   5  10   50.92    1.35
   1   5  14   -1.39    0.93
   4  -7  -6   92.84    1.85
   4  -5  -6  274.41    4.02
   5  -3  -6   -1.38    1.19
   5   6   1 2191.27   15.98
   5   8   5   43.81    2.36
   7  11  11  221.54    5.22
  -3  -4   3    5.59    1.37
  -3  -2   7   16.22    1.88
  -2 -10  -1    7.49    1.64
  -2  -6  -1    1.95    1.01
  -2  -3   1  733.01    6.81
  -1   2   8  666.59    6.64
   0   3   6   -0.37    0.36
   2   6  16   10.75    1.25
   3   1  -3  301.88    4.77
   3   3  -1  414.51    5.68
   3   5   2   86.48    2.59
[truncated: 2,388,602 more chars]
