# Supplementary material for: Tetra­ammonium bis­(metforminium) di-μ6-oxido-tetra-μ3-oxido-tetra­deca-μ2-oxido-octa­oxidodeca­vanadium(V) hexa­hydrate
Source: IUCrdata. 2021 Jun 25;6(Pt 6):x210634. doi: 10.1107/S2414314621006349 (PMC9462348; doi:10.1107/S2414314621006349)
Supplement: Supplementary file 2 [file x-06-x210634-Isup2.hkl]

data_I                                                                          
_shelx_title ' drx-2021_a.res in P-1'                                           
_shelx_refln_list_code          4                                               
_shelx_F_calc_maximum      214.87                                               
_exptl_crystal_F_000       700.00                                               
_reflns_d_resolution_high  0.5877                                               
                                                                                
loop_                                                                           
 _space_group_symop_operation_xyz                                               
 'x, y, z'                                                                      
 '-x, -y, -z'                                                                   
                                                                                
_cell_length_a     9.7965                                                       
_cell_length_b    10.1010                                                       
_cell_length_c    13.0974                                                       
_cell_angle_alpha  81.081                                                       
_cell_angle_beta   70.906                                                       
_cell_angle_gamma  63.321                                                       
                                                                                
_shelx_F_squared_multiplier     1.000                                           
                                                                                
loop_                                                                           
 _refln_index_h                                                                 
 _refln_index_k                                                                 
 _refln_index_l                                                                 
 _refln_F_squared_calc                                                          
 _refln_F_squared_meas                                                          
 _refln_F_squared_sigma                                                         
 _refln_observed_status                                                         
   2   0   0        152.37        140.08         3.86 o                         
   3   0   0        160.71        223.00         5.68 o                         
   4   0   0       8629.14       8754.06        42.29 o                         
   5   0   0          3.44          0.09         1.12 o                         
   6   0   0        998.22       1016.77         7.34 o                         
   7   0   0          0.19         -0.35         1.74 o                         
   8   0   0          8.44         10.55         1.60 o                         
   9   0   0         59.79         62.32         2.41 o                         
  10   0   0        208.69        214.22         4.79 o                         
  11   0   0         13.75         13.49         2.79 o                         
  12   0   0          5.67          7.93         2.94 o                         
  13   0   0          0.70         -1.44         2.68 o                         
  14   0   0         54.10         49.01         4.67 o                         
 -13   1   0         86.20         96.62         6.36 o                         
 -12   1   0         88.80         88.89         4.23 o                         
 -11   1   0          7.18          6.98         2.39 o                         
 -10   1   0        267.33        277.07         4.20 o                         
  -9   1   0          1.58          0.86         1.72 o                         
  -8   1   0          1.37          0.67         1.49 o                         
  -7   1   0         28.01         31.44         1.78 o                         
  -6   1   0        174.68        179.98         3.58 o                         
  -5   1   0        238.77        248.06         4.22 o                         
  -4   1   0       1081.11       1100.61         8.09 o                         
  -3   1   0        408.94        433.90         7.78 o                         
  -2   1   0        321.66        291.77         4.53 o                         
  -1   1   0         85.07         71.47         1.34 o                         
   2   1   0       2700.82       2635.58        34.51 o                         
   3   1   0      10908.11      10452.83        88.65 o                         
   4   1   0      40217.68      38665.30       199.04 o                         
   5   1   0      13652.97      14055.78        54.51 o                         
   6   1   0        690.81        656.18         5.61 o                         
   7   1   0         88.25        100.15         3.24 o                         
   8   1   0        487.29        506.21         6.08 o                         
   9   1   0        106.43        111.56         3.57 o                         
  10   1   0        417.96        464.98         7.66 o                         
  11   1   0          3.41          2.11         2.44 o                         
  12   1   0         18.70         20.07         3.21 o                         
  13   1   0          0.06         -0.89         2.72 o                         
  14   1   0          9.92          7.96         2.98 o                         
 -13   2   0        280.45        301.39         8.96 o                         
 -12   2   0         23.44         28.00         3.25 o                         
 -11   2   0         29.28         31.05         3.57 o                         
 -10   2   0        549.97        552.59         7.49 o                         
  -9   2   0          7.90          6.06         1.62 o                         
  -8   2   0        638.34        670.61         5.88 o                         
  -7   2   0       1384.03       1374.08        12.73 o                         
  -6   2   0        732.77        707.56         5.90 o                         
  -5   2   0        841.57        803.85         7.51 o                         
  -4   2   0        133.38        125.10         2.51 o                         
  -3   2   0         36.85         34.78         1.24 o                         
  -2   2   0          1.83         10.41         1.32 o                         
  -1   2   0       2499.61       2658.34        46.64 o                         
   0   2   0        183.99        211.83         4.03 o                         
   1   2   0        506.95        460.26         4.19 o                         
   2   2   0       7981.61       8454.88       131.79 o                         
   3   2   0        392.20        412.93        10.78 o                         
   4   2   0       5888.59       5755.78        36.23 o                         
   5   2   0      13664.44      14096.38        57.17 o                         
   6   2   0        339.98        367.79         4.19 o                         
   7   2   0       1067.79       1041.57        12.12 o                         
   8   2   0       1280.46       1358.02        21.84 o                         
   9   2   0        637.13        684.41        11.35 o                         
  10   2   0        671.75        695.43         8.67 o                         
  11   2   0        411.24        419.67         7.97 o                         
  12   2   0         62.98         70.21         4.05 o                         
  13   2   0          0.06         -0.26         3.05 o                         
  14   2   0        144.11        152.52         7.60 o                         
 -12   3   0         59.99         66.38         5.06 o                         
 -11   3   0          7.36          8.76         4.03 o                         
 -10   3   0       1003.51       1059.67        11.13 o                         
  -9   3   0        869.60        905.17        12.07 o                         
  -8   3   0         31.45         35.28         2.30 o                         
  -7   3   0         11.90         11.63         2.08 o                         
  -6   3   0         89.56         94.45         2.85 o                         
  -5   3   0          3.79          0.34         1.79 o                         
  -4   3   0      11929.71      11416.74        39.62 o                         
  -3   3   0       2955.44       2837.68        10.58 o                         
  -2   3   0        149.47        149.00         2.15 o                         
  -1   3   0       2760.30       2586.50        86.56 o                         
   0   3   0        901.09        926.95        10.15 o                         
   1   3   0       2074.94       2022.97        33.07 o                         
   2   3   0       1968.46       2082.86        23.62 o                         
   3   3   0         35.09         39.23         2.38 o                         
   4   3   0        386.12        414.37         6.27 o                         
   5   3   0          6.04          6.87         1.27 o                         
   6   3   0       1124.14       1140.65         6.57 o                         
   7   3   0          0.01          0.21         1.23 o                         
   8   3   0        711.22        701.16         7.25 o                         
   9   3   0       1582.64       1612.02        22.36 o                         
  10   3   0          0.04         -0.89         2.81 o                         
  11   3   0         27.13         22.80         3.62 o                         
  12   3   0        376.00        405.82         7.97 o                         
  13   3   0          7.77          6.18         2.94 o                         
  14   3   0        401.35        441.53        11.19 o                         
  15   3   0        315.75        342.57        10.71 o                         
 -12   4   0          4.58          5.68         3.76 o                         
 -11   4   0         81.98         85.16         5.74 o                         
 -10   4   0          8.73          7.34         4.21 o                         
  -9   4   0         74.03         80.61         3.92 o                         
  -8   4   0          0.23          2.64         2.16 o                         
  -7   4   0          5.19          5.77         2.08 o                         
  -6   4   0       1548.66       1586.70        12.88 o                         
  -5   4   0       1184.34       1168.01        10.71 o                         
  -4   4   0       5595.01       5572.56        25.03 o                         
  -3   4   0       2716.59       2710.17        11.52 o                         
  -2   4   0          3.43          1.28         1.12 o                         
  -1   4   0        602.37        583.44         6.01 o                         
   0   4   0      30539.53      30641.23       133.98 o                         
   1   4   0       7249.10       7645.86        64.44 o                         
   2   4   0        137.94        152.08         4.41 o                         
   3   4   0          2.61          5.24         1.36 o                         
   4   4   0        493.31        459.52         4.38 o                         
   5   4   0        293.55        275.39         4.10 o                         
   6   4   0        144.93        152.99         2.84 o                         
   7   4   0        263.35        270.88         3.61 o                         
   8   4   0          0.74          1.09         1.36 o                         
   9   4   0          0.46          0.45         1.68 o                         
  10   4   0         26.86         31.11         2.52 o                         
  11   4   0        111.62        112.29         3.83 o                         
  12   4   0        203.55        210.47         6.33 o                         
  13   4   0         75.16         72.63         4.04 o                         
  14   4   0         36.45         38.11         3.57 o                         
  15   4   0         86.77         82.46         5.11 o                         
 -11   5   0         13.29         16.50         3.99 o                         
 -10   5   0         12.86         12.90         4.06 o                         
  -9   5   0         92.03         96.56         4.09 o                         
  -8   5   0         43.65         43.96         3.19 o                         
  -7   5   0        250.89        257.37         5.80 o                         
  -6   5   0          8.52          7.94         2.28 o                         
  -5   5   0         13.54         14.65         2.74 o                         
  -4   5   0         46.23         38.39         2.95 o                         
  -3   5   0         51.30         59.11         2.65 o                         
  -2   5   0       1290.45       1262.31         7.60 o                         
  -1   5   0        232.74        217.92         4.33 o                         
   0   5   0      17453.48      18160.74        92.29 o                         
   1   5   0      38593.99      40797.21       214.17 o                         
   2   5   0       2072.25       1965.85        11.80 o                         
   3   5   0        608.09        575.68         4.90 o                         
   4   5   0       7029.02       7295.83        18.62 o                         
   5   5   0      10237.78      10510.50        44.23 o                         
   6   5   0        235.31        219.05         3.63 o                         
   7   5   0        569.04        563.22         5.85 o                         
   8   5   0         95.59         87.44         2.79 o                         
   9   5   0        361.87        355.02         4.80 o                         
  10   5   0        104.22        105.00         3.10 o                         
  11   5   0         14.57         13.66         2.36 o                         
  12   5   0          4.21          5.01         2.43 o                         
  13   5   0          0.13         -2.86         2.86 o                         
  14   5   0         19.39         15.57         3.24 o                         
  15   5   0          6.01          7.33         3.30 o                         
 -10   6   0        118.07        119.81         6.57 o                         
  -9   6   0        361.78        374.04         9.14 o                         
  -8   6   0          5.15          7.77         2.48 o                         
  -7   6   0        258.74        269.72         5.95 o                         
  -6   6   0         52.32         52.92         3.35 o                         
  -5   6   0        337.06        349.30         6.78 o                         
  -4   6   0        218.30        215.87         3.42 o                         
  -3   6   0         11.05          7.45         1.61 o                         
  -2   6   0          1.07         -0.09         1.41 o                         
  -1   6   0        259.50        259.97         4.78 o                         
   0   6   0         35.77         30.46         1.81 o                         
   1   6   0       5116.18       5531.38        33.16 o                         
   2   6   0         96.26        106.24         2.67 o                         
   3   6   0        455.28        500.00         5.19 o                         
   4   6   0       4269.67       4086.98        14.52 o                         
   5   6   0      24486.09      24802.57        92.31 o                         
   6   6   0       4399.42       4508.26        27.78 o                         
   7   6   0          9.79          4.71         1.64 o                         
   8   6   0       1617.47       1610.16        11.69 o                         
   9   6   0        570.40        564.15         7.21 o                         
  10   6   0         17.23         18.41         2.24 o                         
  11   6   0        573.00        596.38         8.26 o                         
  12   6   0         19.60         19.83         3.19 o                         
  13   6   0         37.57         34.43         3.73 o                         
  14   6   0         10.74         13.82         3.45 o                         
  15   6   0          0.29          4.24         3.96 o                         
 -10   7   0        246.91        242.84         7.95 o                         
  -9   7   0        590.68        660.34        11.46 o                         
  -8   7   0         49.81         53.32         3.58 o                         
  -7   7   0         49.07         50.74         3.69 o                         
  -6   7   0          8.95         10.23         2.64 o                         
  -5   7   0        419.45        440.69         7.98 o                         
  -4   7   0          2.26         -0.41         2.09 o                         
  -3   7   0        235.06        239.57         4.45 o                         
  -2   7   0         32.61         32.76         2.10 o                         
  -1   7   0        205.37        212.62         4.91 o                         
   0   7   0        125.09        135.84         3.98 o                         
   1   7   0          2.62         -0.96         1.76 o                         
   2   7   0         16.78         14.56         1.76 o                         
   3   7   0       1121.09       1156.39         8.25 o                         
   4   7   0         25.91         21.08         1.66 o                         
   5   7   0       2596.17       2586.45        18.50 o                         
   6   7   0       3267.12       3249.29        20.32 o                         
   7   7   0        149.63        142.57         3.60 o                         
   8   7   0       1816.33       1819.97        16.48 o                         
   9   7   0       2986.86       2960.43        38.40 o                         
  10   7   0        519.97        512.99         7.58 o                         
  11   7   0        170.23        170.21         4.36 o                         
  12   7   0        120.48        120.90         4.17 o                         
  13   7   0        191.70        182.87         6.35 o                         
  14   7   0         85.39         80.96         4.91 o                         
  15   7   0        181.45        175.91         8.27 o                         
  -9   8   0        293.90        313.35         8.48 o                         
  -8   8   0        178.02        188.28         7.01 o                         
  -7   8   0         65.18         70.80         4.08 o                         
  -6   8   0        266.44        281.54         6.27 o                         
  -5   8   0       1169.26       1261.31        14.75 o                         
  -4   8   0         41.91         43.11         3.45 o                         
  -3   8   0        757.66        802.24         7.64 o                         
  -2   8   0        297.05        296.31         4.65 o                         
  -1   8   0         85.39         89.08         3.08 o                         
   0   8   0          4.63         11.14         2.20 o                         
   1   8   0        596.06        597.45         6.41 o                         
   2   8   0          0.51          2.51         1.75 o                         
   3   8   0         40.35         40.51         1.93 o                         
   4   8   0        103.78         89.73         2.69 o                         
   5   8   0          5.43          1.50         1.54 o                         
   6   8   0        299.51        292.14         4.97 o                         
   7   8   0        355.51        356.19         4.71 o                         
   8   8   0         22.10         21.77         2.42 o                         
   9   8   0        347.00        341.53         6.48 o                         
  10   8   0        427.81        428.00        13.03 o                         
  11   8   0        135.93        119.57         4.39 o                         
  12   8   0        266.92        254.62         8.92 o                         
  13   8   0        472.26        451.41         8.80 o                         
  14   8   0          1.18          1.11         4.03 o                         
  15   8   0        115.05        103.83         6.52 o                         
  -8   9   0         10.12         10.16         3.67 o                         
  -7   9   0         28.41         32.32         3.57 o                         
  -6   9   0         21.68         21.60         3.14 o                         
  -5   9   0        531.26        566.02         9.42 o                         
  -4   9   0        364.54        385.41         6.99 o                         
  -3   9   0         22.61         25.07         2.77 o                         
  -2   9   0         66.42         75.29         3.55 o                         
  -1   9   0        102.59        119.91         4.14 o                         
   0   9   0        208.04        210.48         4.75 o                         
   1   9   0       2879.98       3091.31        19.20 o                         
   2   9   0       1049.29       1120.21        10.28 o                         
   3   9   0         54.91         59.24         2.62 o                         
   4   9   0        613.16        592.23         7.06 o                         
   5   9   0       1106.17       1086.21        12.69 o                         
   6   9   0        153.31        160.63         4.36 o                         
   7   9   0        412.86        388.57         6.06 o                         
   8   9   0          9.79          8.22         2.12 o                         
   9   9   0        141.70        133.99         4.05 o                         
  10   9   0         16.36         14.56         2.51 o                         
  11   9   0         47.04         47.00         3.42 o                         
  12   9   0          3.38          4.77         2.83 o                         
  13   9   0         96.73         90.88         5.15 o                         
  14   9   0         16.00         13.70         4.28 o                         
  15   9   0          0.42         -0.73         3.76 o                         
  -7  10   0          8.20         10.03         3.77 o                         
  -6  10   0        181.57        195.79         6.55 o                         
  -5  10   0         55.21         57.17         4.02 o                         
  -4  10   0          0.72         -0.75         2.97 o                         
  -3  10   0         42.32         43.59         2.99 o                         
  -2  10   0         14.55         13.43         2.80 o                         
  -1  10   0       1435.17       1540.08        14.04 o                         
   0  10   0        696.17        739.06         9.11 o                         
   1  10   0       1645.07       1737.83        14.97 o                         
   2  10   0       1327.93       1430.07        16.87 o                         
   3  10   0         10.44         10.32         2.11 o                         
   4  10   0        395.82        394.44         9.26 o                         
   5  10   0       2779.18       2871.87       105.23 o                         
   6  10   0       1497.44       1464.60        14.81 o                         
   7  10   0          0.78          1.36         2.37 o                         
   8  10   0         88.54         77.57         3.19 o                         
   9  10   0        445.10        435.20         8.87 o                         
  10  10   0         84.16         78.61         3.26 o                         
  11  10   0         48.54         46.71         3.21 o                         
  12  10   0          0.11         -1.51         2.92 o                         
  13  10   0         74.24         68.78         4.35 o                         
  14  10   0          8.61         14.76         4.52 o                         
  15  10   0          0.87         -0.40         4.01 o                         
  -6  11   0         13.89         14.67         3.08 o                         
  -5  11   0         49.65         51.47         4.10 o                         
  -4  11   0        150.28        163.61         6.02 o                         
  -3  11   0          3.89          3.42         2.39 o                         
  -2  11   0         42.94         43.69         3.05 o                         
  -1  11   0         91.71         97.71         4.35 o                         
   0  11   0          5.90          5.10         2.84 o                         
   1  11   0         49.33         50.13         3.82 o                         
   2  11   0          1.11          0.34         2.69 o                         
   3  11   0        309.54        316.00         6.17 o                         
   4  11   0        263.18        288.99         7.14 o                         
   5  11   0       1449.75       1485.73        21.93 o                         
   6  11   0       2233.30       2236.57        68.65 o                         
   7  11   0         81.29         86.84         4.61 o                         
   8  11   0        334.01        332.08         6.48 o                         
   9  11   0       1500.76       1455.76        21.56 o                         
  10  11   0        523.13        469.92         8.67 o                         
  11  11   0          2.02          0.73         2.40 o                         
  12  11   0          3.58          2.75         2.50 o                         
  13  11   0         77.17         67.58         4.52 o                         
  14  11   0          0.37         -0.11         3.12 o                         
  15  11   0          4.21          2.83         4.24 o                         
  -5  12   0        191.89        209.94         7.64 o                         
  -4  12   0        117.88        126.37         6.32 o                         
  -3  12   0          1.43          1.22         2.83 o                         
  -2  12   0         69.82         84.54         4.35 o                         
  -1  12   0         15.06         19.11         3.07 o                         
   0  12   0         34.83         36.50         3.55 o                         
   1  12   0         53.91         54.55         3.27 o                         
   2  12   0          4.34          1.66         2.21 o                         
   3  12   0          1.47          0.48         2.41 o                         
   4  12   0          9.24          9.44         3.15 o                         
   5  12   0          8.65          6.38         2.57 o                         
   6  12   0        154.14        145.70         5.09 o                         
   7  12   0        110.43         98.24         5.34 o                         
   8  12   0          6.23          6.02         3.16 o                         
   9  12   0        293.13        274.38         6.19 o                         
  10  12   0        570.71        570.68         8.16 o                         
  11  12   0        198.76        183.70         5.90 o                         
  12  12   0          2.32         -2.21         2.36 o                         
  13  12   0        413.37        405.46         9.73 o                         
  14  12   0        131.27        113.93         5.61 o                         
  -4  13   0        520.22        560.14        13.76 o                         
  -3  13   0         50.44         57.59         4.55 o                         
  -2  13   0         14.02         17.78         3.82 o                         
  -1  13   0         22.52         24.68         4.38 o                         
   0  13   0        120.79        137.04         6.66 o                         
   1  13   0        133.29        136.59         4.83 o                         
   2  13   0        267.43        283.34         7.44 o                         
   3  13   0         19.02         21.41         2.98 o                         
   4  13   0         36.49         33.34         3.74 o                         
   5  13   0          5.78          4.88         3.29 o                         
   6  13   0          0.04         -2.81         2.81 o                         
   7  13   0          1.80          1.77         3.20 o                         
   8  13   0         49.70         49.15         4.73 o                         
   9  13   0          8.74          6.87         3.93 o                         
  10  13   0         50.49         50.76         3.92 o                         
  11  13   0         39.89         37.57         3.33 o                         
  12  13   0         12.56          6.02         3.02 o                         
  13  13   0        220.84        210.42         7.86 o                         
  14  13   0        213.67        207.82         9.06 o                         
  -2  14   0         32.01         37.17         4.34 o                         
  -1  14   0        232.90        248.73         7.90 o                         
   0  14   0        403.94        453.10        11.09 o                         
   1  14   0          3.61          5.93         3.39 o                         
   2  14   0         55.36         51.41         3.80 o                         
   3  14   0          2.88          4.30         3.19 o                         
   4  14   0         25.33         26.85         3.86 o                         
   5  14   0        267.17        278.81         9.88 o                         
   6  14   0        301.77        306.17        10.31 o                         
   7  14   0          2.55          1.04         3.60 o                         
   8  14   0         33.76         27.40         3.95 o                         
   9  14   0         97.87         91.59         5.48 o                         
  10  14   0         27.51         25.11         4.07 o                         
  11  14   0          0.36         -1.29         3.06 o                         
  12  14   0          0.58         -1.53         3.70 o                         
  13  14   0          4.38          4.36         4.23 o                         
   0  15   0        187.83        203.74         7.57 o                         
   1  15   0         29.63         28.44         5.44 o                         
   2  15   0         43.84         55.53         5.40 o                         
   3  15   0         44.87         42.93         4.12 o                         
   4  15   0        158.03        181.02         8.53 o                         
   5  15   0         27.24         24.24         4.63 o                         
   6  15   0        315.85        313.63         9.65 o                         
   7  15   0        117.40        119.56         5.84 o                         
   8  15   0          8.16          6.35         3.82 o                         
   9  15   0        126.18        112.22         8.71 o                         
  10  15   0        169.84        167.39         9.80 o                         
  11  15   0         21.69         16.91         3.71 o                         
  12  15   0          6.79          5.78         4.52 o                         
   2  16   0          9.23          9.74         4.29 o                         
   3  16   0          2.41          5.59         3.69 o                         
   4  16   0         91.19         82.83         5.22 o                         
   5  16   0         74.49         77.78         5.67 o                         
   6  16   0         38.50         38.77         9.92 o                         
   7  16   0         21.00         15.63         5.25 o                         
   8  16   0         21.91         18.69         5.51 o                         
   9  16   0         87.24         77.04         5.64 o                         
  10  16   0        435.60        431.77        13.41 o                         
  11  16   0        140.58        138.43         8.69 o                         
 -10 -16   1        167.92        175.21         8.65 o                         
  -9 -16   1         26.17         30.56         4.86 o                         
  -8 -16   1          7.19          8.55         4.98 o                         
  -7 -16   1         10.44         11.82         4.55 o                         
  -6 -16   1          8.79          5.19         3.67 o                         
  -5 -16   1         19.02         14.01         3.32 o                         
  -4 -16   1         12.02         10.97         3.42 o                         
  -3 -16   1          0.24         -1.27         2.88 o                         
  -2 -16   1          1.89         -0.15         4.09 o                         
 -12 -15   1         80.72         79.00         6.72 o                         
 -11 -15   1          3.10          0.01         4.47 o                         
 -10 -15   1        285.40        310.79        12.74 o                         
  -9 -15   1        453.77        456.25        13.13 o                         
  -8 -15   1         50.00         48.60         4.78 o                         
  -7 -15   1          8.67          6.22         3.32 o                         
  -6 -15   1        260.41        250.41         8.96 o                         
  -5 -15   1         70.85         75.40         5.95 o                         
  -4 -15   1         44.68         41.42         3.66 o                         
  -3 -15   1         23.34         20.50         3.14 o                         
  -2 -15   1         42.85         41.55         3.82 o                         
  -1 -15   1         24.72         24.09         3.91 o                         
   0 -15   1          4.65          9.03         4.41 o                         
 -13 -14   1         14.96         16.64         4.36 o                         
 -12 -14   1          2.83          4.91         4.09 o                         
 -11 -14   1          4.32          2.66         3.88 o                         
 -10 -14   1         19.01         18.44         5.11 o                         
  -9 -14   1         17.85         15.36         4.80 o                         
  -8 -14   1         25.96         30.55         4.85 o                         
  -7 -14   1         66.91         68.54         4.94 o                         
  -6 -14   1       1041.45       1080.10        30.09 o                         
  -5 -14   1        664.00        684.61        13.38 o                         
  -4 -14   1         69.99         70.89         4.78 o                         
  -3 -14   1         17.63         14.48         3.06 o                         
  -2 -14   1        390.74        428.70         9.62 o                         
  -1 -14   1         65.43         64.58         4.10 o                         
   0 -14   1         89.89         96.84         6.35 o                         
   1 -14   1        128.99        138.03         6.29 o                         
   2 -14   1          3.20          0.45         3.63 o                         
 -13 -13   1         12.71          6.54         3.53 o                         
 -12 -13   1          0.01         -0.98         3.16 o                         
 -11 -13   1          0.08         -2.21         3.06 o                         
 -10 -13   1         68.94         59.55         3.72 o                         
  -9 -13   1        114.32        100.16         5.77 o                         
  -8 -13   1          1.08          1.79         4.65 o                         
  -7 -13   1         52.86         52.42         4.45 o                         
  -6 -13   1        230.00        234.99         6.73 o                         
  -5 -13   1        196.19        201.61         5.94 o                         
  -4 -13   1         42.18         46.53         4.09 o                         
  -3 -13   1         83.62         88.33         4.09 o                         
  -2 -13   1       1083.23       1082.69        29.75 o                         
  -1 -13   1        651.40        718.97        12.67 o                         
   0 -13   1          3.86         -1.53         2.83 o                         
   1 -13   1          2.84          1.28         3.86 o                         
   2 -13   1         53.56         59.99         5.04 o                         
   3 -13   1         36.08         38.24         4.20 o                         
   4 -13   1         39.80         42.33         4.98 o                         
 -14 -12   1         59.10         50.28         4.28 o                         
 -13 -12   1        281.80        260.24         9.84 o                         
 -12 -12   1          3.60          1.62         2.97 o                         
 -11 -12   1          5.70          3.82         2.44 o                         
 -10 -12   1         69.22         62.77         3.57 o                         
  -9 -12   1          5.37          0.86         2.70 o                         
  -8 -12   1         60.30         61.24         3.73 o                         
  -7 -12   1         40.54         33.68         3.63 o                         
  -6 -12   1         45.63         43.42         3.78 o                         
  -5 -12   1         47.41         47.49         3.66 o                         
  -4 -12   1          0.36          1.12         3.03 o                         
  -3 -12   1          1.37          0.78         2.64 o                         
  -2 -12   1        157.92        169.99         4.79 o                         
  -1 -12   1        411.07        448.77         8.04 o                         
   0 -12   1          1.38          1.56         2.30 o                         
   1 -12   1        252.05        259.89         5.68 o                         
   2 -12   1        519.01        550.41        10.38 o                         
   3 -12   1        256.06        274.42         7.50 o                         
   4 -12   1         47.36         57.30         5.00 o                         
   5 -12   1         92.55         99.24         5.57 o                         
 -14 -11   1         55.54         49.96         4.63 o                         
 -13 -11   1         71.96         61.52         4.29 o                         
 -12 -11   1         56.41         48.29         3.65 o                         
 -11 -11   1        204.82        194.80         4.96 o                         
 -10 -11   1        202.86        193.67         4.89 o                         
  -9 -11   1        776.15        792.62        11.59 o                         
  -8 -11   1        244.37        233.39         5.45 o                         
  -7 -11   1         17.52         13.08         3.07 o                         
  -6 -11   1        796.60        823.22        11.29 o                         
  -5 -11   1        182.70        198.27         5.74 o                         
  -4 -11   1        102.65        106.28         4.44 o                         
  -3 -11   1        396.76        425.43         8.65 o                         
  -2 -11   1          1.39         -1.64         2.63 o                         
  -1 -11   1          9.10          7.80         2.52 o                         
   0 -11   1          3.35          2.13         2.54 o                         
   1 -11   1          5.94          9.11         2.67 o                         
   2 -11   1         12.53         18.67         3.84 o                         
   3 -11   1        340.71        361.16         8.64 o                         
   4 -11   1          4.01          3.48         3.61 o                         
   5 -11   1          0.05         -0.08         3.43 o                         
   6 -11   1         91.85         92.09         4.79 o                         
 -15 -10   1         16.62         11.27         4.68 o                         
 -14 -10   1         21.75         21.69         4.61 o                         
 -13 -10   1         13.89         12.92         3.53 o                         
 -12 -10   1         57.95         54.61         4.00 o                         
 -11 -10   1        538.86        502.19         7.45 o                         
 -10 -10   1          8.73          7.58         2.32 o                         
  -9 -10   1        264.98        263.08         5.53 o                         
  -8 -10   1        115.61        110.94         3.64 o                         
  -7 -10   1        119.18        108.28         3.57 o                         
  -6 -10   1       1394.83       1452.44        14.24 o                         
  -5 -10   1       2834.40       2924.58        57.21 o                         
  -4 -10   1        185.65        179.48         4.96 o                         
  -3 -10   1          1.27         -0.32         2.15 o                         
  -2 -10   1        528.85        550.03        10.31 o                         
  -1 -10   1       1141.26       1192.76         9.56 o                         
   0 -10   1         11.62          7.88         2.55 o                         
   1 -10   1        125.78        127.18         4.36 o                         
   2 -10   1         97.78        104.60         3.42 o                         
   3 -10   1          0.37         -2.23         2.60 o                         
   4 -10   1         62.27         61.57         4.27 o                         
   5 -10   1         89.33        100.46         5.03 o                         
   6 -10   1         58.55         55.73         4.00 o                         
   7 -10   1        115.14        121.24         6.18 o                         
 -15  -9   1          1.39          1.78         3.84 o                         
 -14  -9   1         11.74          9.47         3.92 o                         
 -13  -9   1          9.54          9.84         4.11 o                         
 -12  -9   1          3.92          1.65         2.71 o                         
 -11  -9   1          5.88          6.65         2.66 o                         
 -10  -9   1         52.84         55.12         3.08 o                         
  -9  -9   1         12.69         11.32         2.06 o                         
  -8  -9   1         93.32         92.53         3.09 o                         
  -7  -9   1        293.69        315.59         5.48 o                         
  -6  -9   1         18.83         24.90         2.47 o                         
  -5  -9   1       1811.28       1837.04        20.58 o                         
  -4  -9   1        504.68        517.98         7.88 o                         
  -3  -9   1        434.06        415.94         5.63 o                         
  -2  -9   1       1754.99       1820.37        20.47 o                         
  -1  -9   1       6431.65       6799.61        76.98 o                         
   0  -9   1        654.96        691.90         8.67 o                         
   1  -9   1        148.80        154.77         4.12 o                         
   2  -9   1         44.43         41.25         2.63 o                         
   3  -9   1        319.76        320.17         6.40 o                         
   4  -9   1          3.30         -0.56         2.77 o                         
   5  -9   1          6.53          5.36         3.56 o                         
   6  -9   1          2.48          1.01         2.74 o                         
   7  -9   1         16.46         17.80         3.35 o                         
   8  -9   1         20.05         23.00         4.20 o                         
 -15  -8   1        207.75        206.04         9.26 o                         
 -14  -8   1         10.06         11.27         3.96 o                         
 -13  -8   1         91.52         88.32         4.95 o                         
 -12  -8   1         43.59         38.85         3.10 o                         
 -11  -8   1         89.79         85.60         3.70 o                         
 -10  -8   1          6.81          4.72         2.28 o                         
  -9  -8   1        123.60        119.36         4.12 o                         
  -8  -8   1         94.38         95.81         3.09 o                         
  -7  -8   1          2.27          3.48         1.85 o                         
  -6  -8   1         50.70         50.39         2.49 o                         
  -5  -8   1        807.39        768.48         7.43 o                         
  -4  -8   1          0.78          0.25         1.54 o                         
  -3  -8   1          4.37          3.10         1.43 o                         
  -2  -8   1        149.95        150.34         3.56 o                         
  -1  -8   1       4953.47       5089.34        24.47 o                         
   0  -8   1       1562.39       1651.27        13.99 o                         
   1  -8   1        693.87        700.77         6.90 o                         
   2  -8   1        312.17        328.93         6.12 o                         
   3  -8   1       2829.53       2921.04        22.31 o                         
   4  -8   1       1352.25       1449.08        15.29 o                         
   5  -8   1        129.63        130.52         5.22 o                         
   6  -8   1        173.97        179.85         5.62 o                         
   7  -8   1          2.02          0.61         2.72 o                         
   8  -8   1          7.95          6.07         2.98 o                         
   9  -8   1         14.37          9.01         3.97 o                         
 -15  -7   1        480.59        477.59        13.11 o                         
 -14  -7   1        262.32        290.69        10.17 o                         
 -13  -7   1         71.51         72.86         4.33 o                         
 -12  -7   1        109.38        111.35         3.95 o                         
 -11  -7   1        499.05        492.39         7.06 o                         
 -10  -7   1         13.43         12.45         2.33 o                         
  -9  -7   1        372.59        378.91         6.33 o                         
  -8  -7   1         65.32         68.30         3.03 o                         
  -7  -7   1        406.33        405.28         5.98 o                         
  -6  -7   1        103.74         91.64         2.65 o                         
  -5  -7   1          8.88          9.27         1.71 o                         
  -4  -7   1        865.03        888.26         7.85 o                         
  -3  -7   1         86.33         75.87         2.33 o                         
  -2  -7   1        372.68        358.96         4.29 o                         
  -1  -7   1       1284.38       1304.44         9.38 o                         
   0  -7   1        594.81        592.22         6.48 o                         
   1  -7   1         16.30         20.20         2.04 o                         
   2  -7   1        801.73        811.42         7.89 o                         
   3  -7   1       3604.34       3752.14        25.56 o                         
   4  -7   1       1390.38       1473.18        13.26 o                         
   5  -7   1          1.90          1.82         1.84 o                         
   6  -7   1        181.37        182.34         4.10 o                         
   7  -7   1        379.09        380.17         6.09 o                         
   8  -7   1         26.25         28.13         3.41 o                         
   9  -7   1        126.38        134.84         6.04 o                         
  10  -7   1        131.67        145.22         6.45 o                         
 -15  -6   1        115.03        106.07         6.51 o                         
 -14  -6   1        257.72        272.05        10.03 o                         
 -13  -6   1          3.41          2.57         2.91 o                         
 -12  -6   1          0.07         -2.65         2.65 o                         
 -11  -6   1       1254.49       1286.59        11.96 o                         
 -10  -6   1        679.24        708.19         7.63 o                         
  -9  -6   1        347.29        358.89         5.65 o                         
  -8  -6   1        135.62        134.68         3.42 o                         
  -7  -6   1        143.66        148.70         3.32 o                         
  -6  -6   1        328.23        333.88         4.41 o                         
  -5  -6   1       5306.45       5244.78        21.13 o                         
  -4  -6   1        511.02        534.07         5.64 o                         
  -3  -6   1        737.83        813.72         6.75 o                         
  -2  -6   1       2591.37       2702.34        16.06 o                         
  -1  -6   1          1.58         -1.31         2.11 o                         
   0  -6   1        127.45        140.96         3.08 o                         
   1  -6   1        124.01        119.92         2.96 o                         
   2  -6   1         79.10         77.68         2.77 o                         
   3  -6   1          3.63          0.52         1.35 o                         
   4  -6   1        705.38        730.90         7.13 o                         
   5  -6   1         96.52         98.25         4.40 o                         
   6  -6   1        110.67        118.06         4.21 o                         
   7  -6   1       1004.41       1056.33        15.05 o                         
   8  -6   1        384.82        412.44         9.73 o                         
   9  -6   1          1.33         -0.32         2.69 o                         
  10  -6   1         18.76         20.72         4.63 o                         
  11  -6   1         18.56         23.72         4.91 o                         
 -15  -5   1          0.38          0.50         3.23 o                         
 -14  -5   1          1.00          6.29         3.63 o                         
 -13  -5   1          0.15         -0.28         2.74 o                         
 -12  -5   1         26.25         26.09         3.11 o                         
 -11  -5   1        241.82        252.07         5.24 o                         
 -10  -5   1       1016.25       1040.88         8.93 o                         
  -9  -5   1        395.34        392.93         5.14 o                         
  -8  -5   1        221.49        209.87         3.85 o                         
  -7  -5   1         94.43         99.12         3.36 o                         
  -6  -5   1       2095.18       2095.80        12.47 o                         
  -5  -5   1       2857.68       2826.23        13.93 o                         
  -4  -5   1       1987.36       1832.89         8.44 o                         
  -3  -5   1        756.82        826.34         6.29 o                         
  -2  -5   1       1689.06       1757.40         9.88 o                         
  -1  -5   1      15987.45      16760.14        63.13 o                         
   0  -5   1       5383.09       5752.87        21.20 o                         
   1  -5   1       1075.13       1088.84         8.14 o                         
   2  -5   1        779.68        743.31         6.51 o                         
   3  -5   1        335.53        341.36         3.97 o                         
   4  -5   1        184.86        188.27         4.35 o                         
   5  -5   1        114.39        119.03         4.55 o                         
   6  -5   1          1.03          0.50         2.08 o                         
   7  -5   1        155.57        160.08         5.02 o                         
   8  -5   1         86.57         89.81         4.30 o                         
   9  -5   1         64.08         67.19         3.73 o                         
  10  -5   1         23.26         28.28         4.67 o                         
  11  -5   1        150.22        164.61         7.14 o                         
 -15  -4   1         56.83         51.76         4.23 o                         
 -14  -4   1         30.29         28.64         3.67 o                         
 -13  -4   1          1.80          5.01         2.62 o                         
 -12  -4   1          0.09         -0.29         2.27 o                         
 -11  -4   1         11.91         12.98         2.33 o                         
 -10  -4   1         88.53         87.48         3.25 o                         
  -9  -4   1        138.19        144.46         2.76 o                         
  -8  -4   1         19.97         17.15         1.53 o                         
  -7  -4   1        756.04        757.26         7.23 o                         
  -6  -4   1       3594.73       3618.84        24.18 o                         
  -5  -4   1        146.77        165.20         3.30 o                         
  -4  -4   1        202.43        185.86         2.65 o                         
  -3  -4   1        151.96        168.64         2.62 o                         
  -2  -4   1        899.69       1006.81         8.36 o                         
  -1  -4   1      11605.24      11836.07        63.53 o                         
   0  -4   1      46167.04      48024.57       503.81 o                         
   1  -4   1       3155.58       3187.27        12.41 o                         
   2  -4   1        581.11        595.66         4.26 o                         
   3  -4   1       4127.61       3998.87        16.54 o                         
   4  -4   1       4109.64       4097.30        16.32 o                         
   5  -4   1        267.65        260.42         4.35 o                         
   6  -4   1        207.67        224.36         4.90 o                         
   7  -4   1         16.61         14.20         2.38 o                         
   8  -4   1         24.82         27.66         3.12 o                         
   9  -4   1          0.51          1.10         2.54 o                         
  10  -4   1         95.27        100.13         4.41 o                         
  11  -4   1         21.82         20.34         4.62 o                         
  12  -4   1         31.76         37.87         5.00 o                         
 -14  -3   1        414.69        454.61        11.54 o                         
 -13  -3   1         31.93         27.31         3.18 o                         
 -12  -3   1         88.26         82.62         3.32 o                         
 -11  -3   1        120.70        116.35         4.40 o                         
 -10  -3   1         43.64         48.35         3.24 o                         
  -9  -3   1         41.05         44.40         2.94 o                         
  -8  -3   1         95.14         89.23         2.79 o                         
  -7  -3   1        631.53        644.63         4.89 o                         
  -6  -3   1        205.25        199.97         3.06 o                         
  -5  -3   1        383.31        376.61         5.25 o                         
  -4  -3   1       1953.39       1957.88        18.25 o                         
  -3  -3   1       1873.04       1929.73        11.81 o                         
  -2  -3   1       3487.04       3395.93        36.65 o                         
  -1  -3   1        866.16        855.12        10.87 o                         
   0  -3   1       5252.42       5048.87        62.45 o                         
   1  -3   1        275.38        238.36         4.04 o                         
   2  -3   1        105.08        109.91         1.99 o                         
   3  -3   1      12389.84      11851.66        72.07 o                         
   4  -3   1      19064.45      17989.43        91.17 o                         
   5  -3   1       7435.25       7370.94        32.29 o                         
   6  -3   1          5.92          7.73         1.86 o                         
   7  -3   1        290.72        304.45         4.82 o                         
   8  -3   1         75.17         82.60         3.25 o                         
   9  -3   1         11.59          9.27         2.37 o                         
  10  -3   1         49.78         49.12         2.58 o                         
  11  -3   1          6.91          7.46         4.25 o                         
  12  -3   1          4.50          2.73         4.12 o                         
  13  -3   1          5.12          6.28         3.87 o                         
 -14  -2   1        451.72        486.95        11.94 o                         
 -13  -2   1        131.76        144.19         7.26 o                         
 -12  -2   1         52.83         54.84         3.81 o                         
 -11  -2   1        256.70        254.46         5.92 o                         
 -10  -2   1       1481.43       1571.24        13.26 o                         
  -9  -2   1         55.02         53.57         3.54 o                         
  -8  -2   1        137.68        146.43         4.21 o                         
  -7  -2   1        160.84        149.34         3.81 o                         
  -6  -2   1        876.44        855.98         6.80 o                         
  -5  -2   1        115.80        129.28         2.65 o                         
  -4  -2   1        286.92        297.94         3.68 o                         
  -3  -2   1       1665.17       1801.19        16.59 o                         
  -2  -2   1        994.30        932.50         7.61 o                         
  -1  -2   1       1084.33       1096.47        17.17 o                         
   0  -2   1       4170.33       4468.53        68.63 o                         
   1  -2   1          0.09          0.65         2.64 o                         
   2  -2   1         47.56         46.73         2.11 o                         
   3  -2   1        158.96        146.26         2.67 o                         
   4  -2   1       8516.64       8046.78        43.08 o                         
   5  -2   1       2645.80       2539.24        17.51 o                         
   6  -2   1        329.32        326.82         4.12 o                         
   7  -2   1       2257.58       2303.00        11.89 o                         
   8  -2   1       2203.64       2349.53        11.80 o                         
   9  -2   1       1200.99       1273.27         8.23 o                         
  10  -2   1         77.41         78.96         2.72 o                         
  11  -2   1          4.72          3.93         2.00 o                         
  12  -2   1          0.90         -1.18         2.71 o                         
  13  -2   1         13.55         11.34         3.71 o                         
 -14  -1   1         31.57         30.13         3.94 o                         
 -13  -1   1         39.53         40.58         3.78 o                         
 -12  -1   1        198.50        202.12         6.39 o                         
 -11  -1   1          3.22         -2.71         2.71 o                         
 -10  -1   1       2922.88       3078.78        21.25 o                         
  -9  -1   1       1292.21       1361.35        10.65 o                         
  -8  -1   1         13.34         15.28         2.10 o                         
  -7  -1   1        179.02        197.79         4.34 o                         
  -6  -1   1       3387.62       3372.06        14.88 o                         
  -5  -1   1        299.14        333.90         4.74 o                         
  -4  -1   1       9968.81       9722.16        53.20 o                         
  -3  -1   1        213.07        230.50         3.86 o                         
  -2  -1   1       1068.36       1195.07        11.26 o                         
  -1  -1   1        172.35        227.86         4.32 o                         
   1  -1   1       2162.42       2391.51        15.03 o                         
   2  -1   1       5397.74       5301.43        59.15 o                         
   3  -1   1          1.52          8.72         2.33 o                         
   4  -1   1        108.41         99.73         2.44 o                         
   5  -1   1          0.71         -0.85         1.26 o                         
   6  -1   1        169.37        161.67         3.69 o                         
   7  -1   1        594.66        572.60         5.08 o                         
   8  -1   1       1819.04       1940.87        11.92 o                         
   9  -1   1       1015.95       1085.53         7.82 o                         
  10  -1   1         86.42         85.31         3.16 o                         
  11  -1   1        160.02        161.23         4.30 o                         
  12  -1   1        346.16        375.20        10.45 o                         
  13  -1   1          6.57          6.47         2.67 o                         
  14  -1   1         90.68         88.94         5.78 o                         
 -14   0   1          0.01         -0.12         4.10 o                         
 -13   0   1          0.00         -0.93         2.81 o                         
 -12   0   1         22.31         22.00         2.98 o                         
 -11   0   1         48.88         50.59         3.35 o                         
 -10   0   1        161.22        176.54         4.67 o                         
  -9   0   1        276.20        295.74         5.30 o                         
  -8   0   1         41.40         43.41         2.54 o                         
  -7   0   1        138.13        127.99         2.95 o                         
  -6   0   1       6950.71       7113.83        22.59 o                         
  -5   0   1       4659.71       4601.77        22.55 o                         
  -4   0   1          9.21         18.69         1.35 o                         
  -3   0   1        958.06        945.95        29.54 o                         
  -2   0   1       4201.31       4197.18        22.12 o                         
  -1   0   1       5028.93       5390.85       114.93 o                         
   2   0   1         37.34         34.26         2.91 o                         
   3   0   1        278.15        251.09         8.37 o                         
   4   0   1          9.63          5.73         1.16 o                         
   5   0   1        876.93        952.67         6.18 o                         
   6   0   1          7.64         10.12         1.40 o                         
   7   0   1        127.48        129.99         2.67 o                         
   8   0   1        105.44        111.04         2.69 o                         
   9   0   1         14.49         14.36         1.95 o                         
  10   0   1        105.51        112.67         3.19 o                         
  11   0   1          0.11         -0.45         1.99 o                         
  12   0   1        773.45        873.00        16.33 o                         
  13   0   1         45.86         44.41         3.77 o                         
  14   0   1          2.18          1.20         2.92 o                         
 -13   1   1         39.50         34.90         4.02 o                         
 -12   1   1          2.20          0.90         2.42 o                         
 -11   1   1          0.69          0.77         2.45 o                         
 -10   1   1         16.57         18.32         2.55 o                         
  -9   1   1         42.01         41.75         2.51 o                         
  -8   1   1         31.03         31.89         2.19 o                         
  -7   1   1         85.31         78.54         2.70 o                         
  -6   1   1        381.87        406.40         5.36 o                         
  -5   1   1        475.67        496.96         5.64 o                         
  -4   1   1          0.15         -1.27         1.27 o                         
  -3   1   1       1039.99        991.29         6.57 o                         
  -2   1   1       7871.78       7467.32        75.83 o                         
  -1   1   1       2017.75       2263.77        60.95 o                         
   0   1   1      26370.49      23284.89        55.01 o                         
   2   1   1         16.14         26.11         1.00 o                         
   3   1   1       8746.50       8615.52       118.70 o                         
   4   1   1       6848.76       6831.32        36.33 o                         
   5   1   1      11962.53      12571.53        62.86 o                         
   6   1   1        528.46        495.78         4.91 o                         
   7   1   1          4.92          1.91         1.24 o                         
   8   1   1          0.48          1.60         1.53 o                         
   9   1   1         57.67         61.61         2.57 o                         
  10   1   1         23.77         24.58         2.28 o                         
  11   1   1          7.83          7.94         2.43 o                         
  12   1   1          3.32          5.81         3.29 o                         
  13   1   1          4.29          5.20         3.20 o                         
  14   1   1         12.09         12.95         3.11 o                         
 -13   2   1        347.16        349.42        10.08 o                         
 -12   2   1         30.22         32.37         3.60 o                         
 -11   2   1          0.49          0.43         2.59 o                         
 -10   2   1        321.90        323.64         5.07 o                         
  -9   2   1        174.86        184.50         3.44 o                         
  -8   2   1         26.74         29.96         1.61 o                         
  -7   2   1         15.87         14.76         1.80 o                         
  -6   2   1        303.88        299.78         4.80 o                         
  -5   2   1        165.81        160.36         3.45 o                         
  -4   2   1        921.78        899.62         7.29 o                         
  -3   2   1        184.65        204.48         2.20 o                         
  -2   2   1       1115.10       1139.86        20.38 o                         
  -1   2   1       7907.70       8409.65       225.29 o                         
   0   2   1         72.98         78.08         4.97 o                         
   1   2   1        247.76        246.75         6.89 o                         
   2   2   1        218.63        284.23         6.05 o                         
   3   2   1       1563.06       1629.61        18.19 o                         
   4   2   1      17223.40      16340.94        33.90 o                         
   5   2   1      43886.17      42853.27       222.25 o                         
   6   2   1       5978.71       6192.24        32.57 o                         
   7   2   1        748.64        783.62         7.64 o                         
   8   2   1       2374.89       2487.60        16.44 o                         
   9   2   1        535.30        584.46         7.85 o                         
  10   2   1         25.88         21.52         2.88 o                         
  11   2   1         50.07         49.52         3.91 o                         
  12   2   1         64.28         66.92         3.98 o                         
  13   2   1          0.03          0.59         2.90 o                         
  14   2   1          0.11         -0.23         3.08 o                         
  15   2   1         10.29          8.68         2.92 o                         
 -12   3   1          3.73          4.42         3.24 o                         
 -11   3   1         69.24         78.53         5.19 o                         
 -10   3   1       1143.82       1240.18        14.48 o                         
  -9   3   1       1383.85       1466.42        13.53 o                         
  -8   3   1        217.67        222.77         3.47 o                         
  -7   3   1         23.90         23.70         1.89 o                         
  -6   3   1        788.50        789.50         7.46 o                         
  -5   3   1        469.26        468.54         4.56 o                         
  -4   3   1         54.52         48.08         2.36 o                         
  -3   3   1        804.71        829.14         6.01 o                         
  -2   3   1        419.09        388.52         3.37 o                         
  -1   3   1         21.56         29.13         2.76 o                         
   0   3   1        649.40        630.41        32.57 o                         
   1   3   1       1390.44       1399.73        17.96 o                         
   2   3   1          0.45         -0.09         1.99 o                         
   3   3   1       4347.51       4402.09        28.44 o                         
   4   3   1        915.28        937.99         8.57 o                         
   5   3   1       1953.93       1985.08        10.92 o                         
   6   3   1       1363.96       1397.05        10.46 o                         
   7   3   1          0.53         -0.55         1.34 o                         
   8   3   1       5128.27       5166.78        61.43 o                         
   9   3   1       6669.46       6866.95        49.48 o                         
  10   3   1       2060.76       2138.34        18.07 o                         
  11   3   1          4.44          0.52         3.09 o                         
  12   3   1        398.05        428.27         8.99 o                         
  13   3   1         85.78         86.10         4.29 o                         
  14   3   1         63.02         66.97         4.08 o                         
  15   3   1         45.47         41.51         3.76 o                         
 -12   4   1         76.46         74.03         4.54 o                         
 -11   4   1        389.61        411.78         9.53 o                         
 -10   4   1        127.26        135.94         6.35 o                         
  -9   4   1        786.16        846.84        12.71 o                         
  -8   4   1        199.87        208.89         5.21 o                         
  -7   4   1         15.93         17.74         2.13 o                         
  -6   4   1       1999.42       2015.34        14.02 o                         
  -5   4   1       4982.89       4962.94        33.30 o                         
  -4   4   1          3.60          1.16         2.06 o                         
  -3   4   1       1370.43       1317.38         7.92 o                         
  -2   4   1         23.22         17.13         1.18 o                         
  -1   4   1        996.90       1005.31         7.74 o                         
   0   4   1        863.06        968.74        10.12 o                         
   1   4   1        480.87        524.64        12.18 o                         
   2   4   1       4467.29       4694.40        18.02 o                         
   3   4   1         26.65         37.36         1.85 o                         
   4   4   1         85.94        111.04         3.12 o                         
   5   4   1       1321.74       1315.29         8.09 o                         
   6   4   1        287.08        262.65         3.09 o                         
   7   4   1        226.32        221.48         3.31 o                         
   8   4   1        135.44        133.33         2.84 o                         
   9   4   1        563.63        592.31         7.12 o                         
  10   4   1        499.69        527.45        10.59 o                         
  11   4   1        368.90        371.34         7.39 o                         
  12   4   1       1502.71       1543.08        25.44 o                         
  13   4   1        411.57        437.52         9.92 o                         
  14   4   1         21.42         19.46         3.39 o                         
  15   4   1          2.37         -0.88         2.96 o                         
 -11   5   1         11.49         15.24         4.16 o                         
 -10   5   1         92.63         99.36         5.54 o                         
  -9   5   1         28.76         32.97         4.27 o                         
  -8   5   1         24.49         25.79         2.82 o                         
  -7   5   1        172.65        171.97         4.39 o                         
  -6   5   1         14.82         11.68         2.44 o                         
  -5   5   1       3170.73       3180.62        22.01 o                         
  -4   5   1       1052.34       1064.14         9.35 o                         
  -3   5   1        766.35        758.93         6.56 o                         
  -2   5   1       3810.49       3857.06        19.76 o                         
  -1   5   1       3244.96       3085.05        17.05 o                         
   0   5   1        284.88        299.29         4.39 o                         
   1   5   1       9757.76       9888.18        44.42 o                         
   2   5   1       1810.55       1857.49        10.36 o                         
   3   5   1        147.52        154.32         3.08 o                         
   4   5   1        305.59        352.71         4.40 o                         
   5   5   1          9.01          8.20         1.67 o                         
   6   5   1         53.60         41.12         1.81 o                         
   7   5   1        234.94        236.65         3.70 o                         
   8   5   1          6.80          7.68         1.32 o                         
   9   5   1         33.40         31.47         2.06 o                         
  10   5   1          3.88          2.86         1.93 o                         
  11   5   1        183.03        185.50         5.14 o                         
  12   5   1          4.51          6.45         2.94 o                         
  13   5   1        250.31        253.07         6.65 o                         
  14   5   1         80.77         79.82         4.46 o                         
  15   5   1         42.29         39.32         3.81 o                         
 -10   6   1          0.53          1.99         3.54 o                         
  -9   6   1         33.62         36.47         4.29 o                         
  -8   6   1         18.49         15.05         2.67 o                         
  -7   6   1         56.25         59.26         3.31 o                         
  -6   6   1        376.73        389.67         6.22 o                         
  -5   6   1          2.96          2.65         2.24 o                         
  -4   6   1         27.82         29.60         2.63 o                         
  -3   6   1          7.70          5.69         1.80 o                         
  -2   6   1         60.67         57.98         2.15 o                         
  -1   6   1       9296.81       9381.12        41.89 o                         
   0   6   1       2379.65       2394.78        11.95 o                         
   1   6   1       1021.62       1124.43        11.02 o                         
   2   6   1          3.27          7.51         1.58 o                         
   3   6   1       2037.90       2020.13        12.95 o                         
   4   6   1       2643.14       2624.08        20.00 o                         
   5   6   1      10316.14      10265.77        42.75 o                         
   6   6   1       1099.66       1104.36         8.75 o                         
   7   6   1         62.17         63.80         2.41 o                         
   8   6   1        263.86        249.02         4.57 o                         
   9   6   1        238.14        231.71         4.32 o                         
  10   6   1         13.28         12.40         2.12 o                         
  11   6   1         34.43         32.92         2.74 o                         
  12   6   1          8.47          7.45         2.66 o                         
  13   6   1          0.85          2.51         2.90 o                         
  14   6   1          5.70          5.86         3.05 o                         
  15   6   1          4.18          4.60         4.11 o                         
 -10   7   1         95.51         96.76         5.28 o                         
  -9   7   1        388.57        402.32         9.10 o                         
  -8   7   1          3.05          3.14         3.57 o                         
  -7   7   1         10.24          8.33         2.46 o                         
  -6   7   1          2.78          3.79         2.38 o                         
  -5   7   1        156.61        157.41         5.19 o                         
  -4   7   1        152.38        157.52         4.26 o                         
  -3   7   1        312.13        313.93         5.01 o                         
  -2   7   1         97.04         97.58         2.64 o                         
  -1   7   1        145.75        135.52         3.85 o                         
   0   7   1          0.61         -0.78         1.98 o                         
   1   7   1        130.02        127.98         2.97 o                         
   2   7   1        908.45        916.46         7.43 o                         
   3   7   1       4352.13       4409.20        22.59 o                         
   4   7   1       1353.35       1356.76        12.17 o                         
   5   7   1       4285.11       4130.91        28.08 o                         
   6   7   1       6277.45       6116.83        39.57 o                         
   7   7   1          0.95         -1.27         1.81 o                         
   8   7   1       1568.17       1505.63        18.28 o                         
   9   7   1       2651.84       2662.70        42.58 o                         
  10   7   1        696.76        713.34         9.10 o                         
  11   7   1         33.44         31.24         2.58 o                         
  12   7   1         47.81         45.97         3.21 o                         
  13   7   1        145.33        141.32         4.51 o                         
  14   7   1          5.71          8.71         3.30 o                         
  15   7   1          0.90          0.12         3.83 o                         
  -9   8   1        411.07        428.11         9.75 o                         
  -8   8   1        518.19        539.76        10.89 o                         
  -7   8   1         83.23         84.61         3.98 o                         
  -6   8   1        115.74        120.30         4.45 o                         
  -5   8   1        816.59        871.12        11.71 o                         
  -4   8   1        221.53        225.32         4.64 o                         
  -3   8   1         29.16         28.60         2.22 o                         
  -2   8   1          4.24          3.52         1.83 o                         
  -1   8   1        137.84        149.30         3.79 o                         
   0   8   1         12.40         14.32         2.44 o                         
   1   8   1        808.14        828.72         6.66 o                         
   2   8   1        236.55        243.10         4.26 o                         
   3   8   1          0.81          0.72         1.63 o                         
   4   8   1        114.62        110.02         3.61 o                         
   5   8   1         25.36         29.32         1.90 o                         
   6   8   1         96.68         88.37         2.82 o                         
   7   8   1        244.06        255.27         4.35 o                         
   8   8   1          6.84          4.14         2.38 o                         
   9   8   1       1017.24       1023.99        14.08 o                         
  10   8   1       2389.16       2406.30        22.17 o                         
  11   8   1        589.72        537.26         9.03 o                         
  12   8   1        222.41        213.84         5.54 o                         
  13   8   1        782.99        750.26        22.37 o                         
  14   8   1        107.52        100.30         5.20 o                         
  15   8   1         10.45         10.70         4.11 o                         
  -8   9   1          7.00          6.81         3.34 o                         
  -7   9   1          2.49          4.18         3.49 o                         
  -6   9   1         32.28         30.69         3.30 o                         
  -5   9   1       1588.68       1722.19        19.99 o                         
  -4   9   1       1558.88       1606.78        27.00 o                         
  -3   9   1         15.43         14.47         2.21 o                         
  -2   9   1         19.67         20.69         2.36 o                         
  -1   9   1        620.50        665.78         7.13 o                         
   0   9   1       1648.35       1750.48        15.49 o                         
   1   9   1        291.24        304.26         4.63 o                         
   2   9   1         83.36         79.54         3.07 o                         
   3   9   1        165.54        168.77         4.26 o                         
   4   9   1        283.45        272.40         4.76 o                         
   5   9   1         52.18         45.01         2.75 o                         
   6   9   1         41.98         47.31         2.82 o                         
   7   9   1         17.49         11.66         2.09 o                         
   8   9   1        260.50        257.68         4.81 o                         
   9   9   1          4.85          0.85         2.39 o                         
  10   9   1        245.03        241.50         6.25 o                         
  11   9   1         76.55         66.97         3.88 o                         
  12   9   1        121.57        117.74         4.89 o                         
  13   9   1        595.13        595.03        11.33 o                         
  14   9   1        318.53        300.20         9.59 o                         
  15   9   1         37.73         32.04         4.56 o                         
  -7  10   1        111.88        124.09         5.74 o                         
  -6  10   1        549.75        593.35        13.99 o                         
  -5  10   1          8.39          8.30         3.28 o                         
  -4  10   1        350.84        371.35         9.26 o                         
  -3  10   1         49.45         52.96         3.81 o                         
  -2  10   1        410.70        421.34         6.70 o                         
  -1  10   1       2345.08       2504.14        15.11 o                         
   0  10   1       1625.17       1743.44        17.85 o                         
   1  10   1         36.70         39.62         3.22 o                         
   2  10   1         23.99         29.12         2.59 o                         
   3  10   1        444.75        461.07         6.24 o                         
   4  10   1          2.37          2.68         1.94 o                         
   5  10   1        216.08        195.55         4.67 o                         
   6  10   1         65.20         64.80         4.00 o                         
   7  10   1        160.40        154.01         5.35 o                         
   8  10   1         62.22         60.48         2.87 o                         
   9  10   1          3.76          0.93         1.99 o                         
  10  10   1          0.04         -1.08         1.97 o                         
  11  10   1         27.92         30.30         3.12 o                         
  12  10   1         62.05         61.75         4.04 o                         
  13  10   1         10.05          6.53         3.18 o                         
  14  10   1         19.34         19.99         3.85 o                         
  15  10   1         23.58         22.04         4.60 o                         
  -6  11   1          0.64         -1.21         3.09 o                         
  -5  11   1        103.83        104.03         5.17 o                         
  -4  11   1         36.43         41.39         4.06 o                         
  -3  11   1        166.84        168.05         5.88 o                         
  -2  11   1        187.10        193.76         4.47 o                         
  -1  11   1         22.22         15.24         2.56 o                         
   0  11   1        863.81        918.98        12.81 o                         
   1  11   1        278.08        304.19         6.12 o                         
   2  11   1          0.25          1.94         2.25 o                         
   3  11   1       1314.80       1390.80        12.83 o                         
   4  11   1        781.61        841.11         9.77 o                         
   5  11   1         73.76         80.86         3.68 o                         
   6  11   1        871.10        940.10        21.10 o                         
   7  11   1          3.57          4.63         3.16 o                         
   8  11   1          0.04         -2.32         2.32 o                         
   9  11   1        349.27        346.40         6.32 o                         
  10  11   1        156.52        149.43         4.67 o                         
  11  11   1          5.28          6.25         2.47 o                         
  12  11   1         13.62         11.50         2.63 o                         
  13  11   1          4.06          4.78         2.72 o                         
  14  11   1         16.18         13.14         3.12 o                         
  15  11   1          5.68          4.65         4.19 o                         
  -5  12   1         14.93         13.09         4.17 o                         
  -4  12   1        138.29        142.11         5.92 o                         
  -3  12   1          0.25         -0.12         2.77 o                         
  -2  12   1         10.10          9.17         2.89 o                         
  -1  12   1        204.30        203.39         5.51 o                         
   0  12   1        300.04        338.16         8.67 o                         
   1  12   1        140.52        149.98         4.09 o                         
   2  12   1          5.96          7.16         2.90 o                         
   3  12   1        273.19        282.93         5.81 o                         
   4  12   1        973.77        977.38        21.63 o                         
   5  12   1        268.28        286.71         6.61 o                         
   6  12   1        252.14        256.81         8.00 o                         
   7  12   1          9.86          8.00         3.35 o                         
   8  12   1         53.74         49.77         4.10 o                         
   9  12   1        267.72        252.18         6.48 o                         
  10  12   1        864.82        834.67        19.90 o                         
  11  12   1         70.39         68.42         3.78 o                         
  12  12   1         23.82         20.73         2.93 o                         
  13  12   1        169.47        168.07         6.63 o                         
  14  12   1        148.04        137.16         6.33 o                         
  15  12   1          0.00         -2.25         3.07 o                         
  -3  13   1         14.00         15.13         3.90 o                         
  -2  13   1          4.74          3.20         3.62 o                         
  -1  13   1         29.44         34.55         4.46 o                         
   0  13   1        183.15        194.49         6.24 o                         
   1  13   1         18.39         19.19         2.88 o                         
   2  13   1         18.05         19.93         3.08 o                         
   3  13   1        153.51        153.16         4.56 o                         
   4  13   1        116.37        116.42         4.79 o                         
   5  13   1         12.03         12.06         2.95 o                         
   6  13   1         47.59         55.93         3.80 o                         
   7  13   1         17.85         26.59         3.94 o                         
   8  13   1        547.59        551.82        12.64 o                         
   9  13   1         83.54         85.70         4.97 o                         
  10  13   1        156.11        153.01         5.85 o                         
  11  13   1        194.68        172.15         5.28 o                         
  12  13   1          1.56         -2.48         2.48 o                         
  13  13   1        230.33        213.37         6.94 o                         
  14  13   1        366.67        345.82        10.38 o                         
  -2  14   1         11.85         16.28         3.61 o                         
  -1  14   1        233.53        263.89         8.23 o                         
   0  14   1        426.97        481.08        11.20 o                         
   1  14   1         96.71        103.55         5.13 o                         
   2  14   1         19.93         21.32         3.08 o                         
   3  14   1         14.39         14.34         3.30 o                         
   4  14   1         82.54         83.75         4.22 o                         
   5  14   1         68.64         70.18         4.78 o                         
   6  14   1          1.13          0.12         3.90 o                         
   7  14   1          7.06          6.72         3.30 o                         
   8  14   1          5.14          4.31         3.52 o                         
   9  14   1         22.26         17.67         4.00 o                         
  10  14   1          3.30         -0.44         3.29 o                         
  11  14   1          1.03         -0.24         2.96 o                         
  12  14   1         16.01         13.49         3.25 o                         
  13  14   1         16.81         18.04         3.97 o                         
   0  15   1        503.69        541.01        12.23 o                         
   1  15   1        463.27        492.66        11.66 o                         
   2  15   1          4.97          6.47         4.73 o                         
   3  15   1        104.35        114.89         6.03 o                         
   4  15   1        226.61        250.67         9.69 o                         
   5  15   1         38.51         42.06         4.97 o                         
   6  15   1         78.06         77.07         5.97 o                         
   7  15   1          2.52          1.94         4.65 o                         
   8  15   1         69.36         64.34         4.55 o                         
   9  15   1          0.03         -0.15         3.28 o                         
  10  15   1          2.87         -1.59         3.30 o                         
  11  15   1          1.44          1.63         3.39 o                         
  12  15   1          3.24          1.66         4.40 o                         
   2  16   1          0.88         -2.30         4.06 o                         
   3  16   1         69.86         81.59         6.33 o                         
   4  16   1        558.12        605.56        14.31 o                         
   5  16   1        305.95        345.05        11.31 o                         
   6  16   1          2.03          2.98         4.81 o                         
   7  16   1          0.07         -0.46         3.96 o                         
   8  16   1        144.85        168.40        11.53 o                         
   9  16   1          0.01          0.54         4.28 o                         
  10  16   1        158.60        172.67         9.39 o                         
  11  16   1         59.87         46.66         5.09 o                         
   6  17   1          0.96          1.96         4.06 o                         
   7  17   1          1.01          1.90         5.28 o                         
   8  17   1        233.00        235.87        11.32 o                         
  -9 -16   2          4.66          3.37         4.09 o                         
  -8 -16   2          5.15          5.48         3.79 o                         
  -7 -16   2         16.78         18.85         4.28 o                         
  -6 -16   2         27.37         25.61         3.88 o                         
  -5 -16   2         10.58         13.30         3.67 o                         
  -4 -16   2          7.68          8.90         3.63 o                         
  -3 -16   2          0.17          0.83         3.10 o                         
  -2 -16   2        112.63        106.42        11.49 o                         
 -11 -15   2         31.72         31.85         5.22 o                         
 -10 -15   2         87.61         91.19         6.24 o                         
  -9 -15   2        265.97        267.17        10.44 o                         
  -8 -15   2         46.96         50.67         5.06 o                         
  -7 -15   2          0.00         -0.99         3.14 o                         
  -6 -15   2          0.13         -1.01         4.04 o                         
  -5 -15   2         22.27         26.52         4.35 o                         
  -4 -15   2         40.35         42.68         3.93 o                         
  -3 -15   2         33.08         31.42         3.40 o                         
  -2 -15   2          0.89         -0.69         2.77 o                         
  -1 -15   2          0.84         -1.40         3.49 o                         
   0 -15   2          0.58         -0.47         3.24 o                         
 -12 -14   2        209.64        192.84         8.26 o                         
 -11 -14   2        361.32        335.22         9.92 o                         
 -10 -14   2          3.61         -2.01         4.10 o                         
  -9 -14   2         23.46         18.10         5.03 o                         
  -8 -14   2         21.33         21.08         5.22 o                         
  -7 -14   2         88.12         92.96         5.31 o                         
  -6 -14   2        364.29        379.34         9.97 o                         
  -5 -14   2        466.92        494.12        12.56 o                         
  -4 -14   2          8.77          8.93         3.52 o                         
  -3 -14   2          3.44          6.51         2.94 o                         
  -2 -14   2          8.58          6.52         2.72 o                         
  -1 -14   2          4.52          4.04         2.89 o                         
   0 -14   2         15.45         15.77         4.28 o                         
   1 -14   2         20.52         21.77         4.00 o                         
   2 -14   2         21.89         18.86         4.00 o                         
 -13 -13   2          5.60          0.63         3.37 o                         
 -12 -13   2         21.35         17.75         3.83 o                         
 -11 -13   2         34.24         31.75         3.96 o                         
 -10 -13   2          6.57          7.28         3.21 o                         
  -9 -13   2          4.74          5.48         3.29 o                         
  -8 -13   2        339.73        346.95        10.37 o                         
  -7 -13   2        347.11        333.21        11.98 o                         
  -6 -13   2         38.90         46.34         4.36 o                         
  -5 -13   2        148.20        153.25         5.59 o                         
  -4 -13   2        106.12        106.64         5.45 o                         
  -3 -13   2         94.52         94.66         5.02 o                         
  -2 -13   2        357.36        379.38         8.46 o                         
  -1 -13   2        410.95        442.33        10.38 o                         
   0 -13   2          0.83          1.32         2.87 o                         
   1 -13   2         27.78         30.94         4.76 o                         
   2 -13   2          0.30         -3.21         3.71 o                         
   3 -13   2         44.52         50.27         4.68 o                         
   4 -13   2          1.22          2.22         3.68 o                         
 -14 -12   2          5.06          4.80         3.59 o                         
 -13 -12   2        193.63        169.11         7.19 o                         
 -12 -12   2         30.63         30.30         4.02 o                         
 -11 -12   2         14.71         12.33         3.54 o                         
 -10 -12   2          2.61          4.53         3.20 o                         
  -9 -12   2         43.55         47.78         3.96 o                         
  -8 -12   2          0.02         -1.06         3.25 o                         
  -7 -12   2         59.57         56.27         5.20 o                         
  -6 -12   2         38.20         34.49         3.66 o                         
  -5 -12   2         90.21         84.01         4.43 o                         
  -4 -12   2        197.23        186.20         5.92 o                         
  -3 -12   2        392.83        410.40        12.88 o                         
  -2 -12   2        218.39        232.15         6.01 o                         
  -1 -12   2       1173.73       1238.97        27.23 o                         
   0 -12   2        303.10        336.01         8.79 o                         
   1 -12   2        231.32        245.06         7.76 o                         
   2 -12   2        221.16        243.73         7.44 o                         
   3 -12   2        307.95        338.76         8.79 o                         
   4 -12   2         33.45         35.84         4.25 o                         
   5 -12   2         17.47         21.68         4.20 o                         
 -14 -11   2         67.54         61.35         5.33 o                         
 -13 -11   2        126.59        107.30         5.24 o                         
 -12 -11   2          2.90         -2.37         3.34 o                         
 -11 -11   2        157.15        154.39         6.14 o                         
 -10 -11   2         10.10         10.98         2.65 o                         
  -9 -11   2        139.18        126.65         4.44 o                         
  -8 -11   2         15.97         15.22         2.83 o                         
  -7 -11   2          4.88          5.48         2.85 o                         
  -6 -11   2         54.38         55.18         4.29 o                         
  -5 -11   2         51.72         61.54         3.83 o                         
  -4 -11   2        116.39        111.95         4.56 o                         
  -3 -11   2          1.16          0.74         3.12 o                         
  -2 -11   2          0.17         -2.23         2.23 o                         
  -1 -11   2        329.19        361.08         7.51 o                         
   0 -11   2          0.10          0.12         2.75 o                         
   1 -11   2         60.25         60.94         3.88 o                         
   2 -11   2        579.06        607.45         8.42 o                         
   3 -11   2       1331.08       1464.36        17.22 o                         
   4 -11   2        275.73        306.94         7.73 o                         
   5 -11   2          4.19          6.14         3.28 o                         
   6 -11   2        246.13        243.84         7.22 o                         
 -14 -10   2        105.12         96.47         6.73 o                         
 -13 -10   2          0.77         -1.14         3.00 o                         
 -12 -10   2        185.22        170.28         4.96 o                         
 -11 -10   2       1580.45       1554.98        15.72 o                         
 -10 -10   2        165.98        145.14         4.14 o                         
  -9 -10   2        373.84        367.40         5.96 o                         
  -8 -10   2        290.32        287.63         6.24 o                         
  -7 -10   2         88.93         94.46         3.77 o                         
  -6 -10   2          2.39          0.30         2.36 o                         
  -5 -10   2         45.66         54.86         4.19 o                         
  -4 -10   2         34.62         40.23         3.39 o                         
  -3 -10   2         17.82         20.72         2.88 o                         
  -2 -10   2         90.64         92.16         5.40 o                         
  -1 -10   2        248.18        266.81         5.13 o                         
   0 -10   2        153.72        149.76         4.12 o                         
   1 -10   2         29.68         27.91         3.16 o                         
   2 -10   2          0.86         -1.70         2.31 o                         
   3 -10   2        148.21        167.76         5.88 o                         
   4 -10   2        113.38        119.64         5.62 o                         
   5 -10   2          0.06          0.15         3.80 o                         
   6 -10   2        381.68        408.68         9.58 o                         
   7 -10   2        578.18        583.43        12.28 o                         
 -15  -9   2         18.39         16.54         4.20 o                         
 -14  -9   2         10.51          8.45         3.72 o                         
 -13  -9   2         31.34         32.43         5.06 o                         
 -12  -9   2          5.80          4.06         2.57 o                         
 -11  -9   2        621.49        595.41        10.41 o                         
 -10  -9   2        406.73        397.37         6.43 o                         
  -9  -9   2        263.74        263.56         5.04 o                         
  -8  -9   2         43.78         42.13         2.69 o                         
  -7  -9   2       1863.19       1882.36        14.03 o                         
  -6  -9   2        494.86        499.84         7.38 o                         
  -5  -9   2        773.62        762.83         9.14 o                         
  -4  -9   2        883.39        848.40        10.75 o                         
  -3  -9   2          2.39         -0.49         1.87 o                         
  -2  -9   2         15.53          8.08         2.64 o                         
  -1  -9   2       1080.82       1134.38        10.23 o                         
   0  -9   2        297.39        312.65         6.32 o                         
   1  -9   2        240.22        266.44         5.65 o                         
   2  -9   2        315.37        332.38         5.71 o                         
   3  -9   2        252.74        270.45         5.74 o                         
   4  -9   2          8.54          6.95         3.20 o                         
   5  -9   2         17.79         17.42         3.63 o                         
   6  -9   2          0.86          2.10         3.31 o                         
   7  -9   2        224.88        251.42         8.70 o                         
   8  -9   2         34.82         29.79         3.69 o                         
 -15  -8   2         25.94         26.35         4.51 o                         
 -14  -8   2         12.16          8.31         3.91 o                         
 -13  -8   2         15.67         13.95         4.24 o                         
 -12  -8   2          0.03         -1.15         2.21 o                         
 -11  -8   2         28.59         27.81         2.54 o                         
 -10  -8   2          1.52          3.37         2.19 o                         
  -9  -8   2         44.03         43.31         2.74 o                         
  -8  -8   2         27.78         25.73         2.28 o                         
  -7  -8   2       1848.05       1925.04        13.50 o                         
  -6  -8   2       2104.37       2131.19        15.52 o                         
  -5  -8   2         23.97         19.36         2.05 o                         
  -4  -8   2         30.68         28.79         2.30 o                         
  -3  -8   2        477.82        500.52         6.38 o                         
  -2  -8   2         20.89         26.26         2.33 o                         
  -1  -8   2       1574.27       1651.96        13.72 o                         
   0  -8   2       2311.83       2353.21        19.10 o                         
   1  -8   2          8.94          5.98         2.22 o                         
   2  -8   2         76.95         79.41         3.19 o                         
   3  -8   2        724.52        762.10         7.80 o                         
   4  -8   2        603.09        622.53         7.94 o                         
   5  -8   2          8.23         10.41         3.16 o                         
   6  -8   2        123.17        142.27         6.26 o                         
   7  -8   2         23.53         21.12         2.78 o                         
   8  -8   2          0.85          0.11         3.10 o                         
   9  -8   2          7.96          8.03         3.80 o                         
 -15  -7   2        251.95        270.06        10.50 o                         
 -14  -7   2        152.59        149.33         8.11 o                         
 -13  -7   2         76.86         67.76         5.34 o                         
 -12  -7   2        172.12        169.02         5.14 o                         
 -11  -7   2         21.00         21.74         2.39 o                         
 -10  -7   2         14.55         13.45         2.22 o                         
  -9  -7   2          0.97          1.16         1.86 o                         
  -8  -7   2         40.09         37.03         2.51 o                         
  -7  -7   2          0.22          0.21         1.75 o                         
  -6  -7   2         11.49          5.54         1.76 o                         
  -5  -7   2        633.34        635.91         7.03 o                         
  -4  -7   2          7.74          7.97         1.88 o                         
  -3  -7   2       3646.04       3674.73        25.42 o                         
  -2  -7   2       2777.09       2696.53        22.08 o                         
  -1  -7   2        312.74        287.89         5.33 o                         
   0  -7   2        595.71        607.37         6.02 o                         
   1  -7   2        188.04        207.08         4.96 o                         
   2  -7   2        288.36        279.43         4.67 o                         
   3  -7   2       2498.21       2617.45        12.17 o                         
   4  -7   2       2974.21       3080.79        15.88 o                         
   5  -7   2        166.71        177.50         4.54 o                         
   6  -7   2         36.02         34.82         2.71 o                         
   7  -7   2         89.35         92.56         3.37 o                         
   8  -7   2         54.61         58.47         4.25 o                         
   9  -7   2         24.07         28.22         3.66 o                         
  10  -7   2          0.77          1.69         3.59 o                         
 -15  -6   2        218.43        216.10         9.79 o                         
 -14  -6   2        306.21        332.41        11.00 o                         
 -13  -6   2          5.60          7.28         3.79 o                         
 -12  -6   2        243.53        235.45         5.24 o                         
 -11  -6   2        772.84        785.10         7.48 o                         
 -10  -6   2       1025.27       1030.30         9.02 o                         
  -9  -6   2          0.70         -0.93         1.78 o                         
  -8  -6   2        529.14        516.84         6.81 o                         
  -7  -6   2        124.84        127.01         3.40 o                         
  -6  -6   2        128.33        139.35         3.11 o                         
  -5  -6   2        367.46        366.71         4.38 o                         
  -4  -6   2        160.84        165.86         3.26 o                         
  -3  -6   2         85.36         78.14         2.47 o                         
  -2  -6   2        259.24        273.42         3.87 o                         
  -1  -6   2       3583.68       3719.92        23.09 o                         
   0  -6   2        454.43        436.86         4.84 o                         
   1  -6   2        825.70        824.64         7.64 o                         
   2  -6   2        627.66        611.78         5.54 o                         
   3  -6   2        834.80        832.34         6.23 o                         
   4  -6   2       1601.39       1651.80        11.09 o                         
   5  -6   2         18.73         21.23         3.01 o                         
   6  -6   2        324.54        328.31         6.22 o                         
   7  -6   2       1292.42       1326.09        17.25 o                         
   8  -6   2       1000.70       1078.71        16.13 o                         
   9  -6   2        193.72        203.41         6.28 o                         
  10  -6   2          1.52          1.53         4.00 o                         
  11  -6   2         19.66         22.44         4.65 o                         
 -15  -5   2          1.81          3.12         3.74 o                         
 -14  -5   2         35.86         33.69         4.49 o                         
 -13  -5   2          1.25          3.05         3.72 o                         
 -12  -5   2         80.13         82.60         4.15 o                         
 -11  -5   2        665.30        642.48         9.85 o                         
 -10  -5   2       2260.26       2322.76        23.57 o                         
  -9  -5   2        346.65        351.60         5.29 o                         
  -8  -5   2        357.14        353.98         5.26 o                         
  -7  -5   2        513.83        521.81         6.23 o                         
  -6  -5   2       2831.99       2764.11        14.76 o                         
  -5  -5   2          2.21          0.72         1.41 o                         
  -4  -5   2       2781.88       2812.61        11.44 o                         
  -3  -5   2        511.22        566.71         5.16 o                         
  -2  -5   2       1642.78       1770.64        10.41 o                         
  -1  -5   2        123.78         98.32         3.56 o                         
   0  -5   2         14.11         -1.95         1.95 o                         
   1  -5   2        729.36        735.49         6.55 o                         
   2  -5   2          2.73          2.99         1.51 o                         
   3  -5   2        158.47        154.50         2.91 o                         
   4  -5   2        656.57        659.41         7.60 o                         
   5  -5   2         33.03         30.62         3.20 o                         
   6  -5   2        292.98        288.07         5.10 o                         
   7  -5   2       1176.31       1228.04        14.10 o                         
   8  -5   2        890.40        925.44        14.42 o                         
   9  -5   2        268.13        289.47         8.49 o                         
  10  -5   2         18.22         17.54         3.36 o                         
  11  -5   2        376.35        401.76        10.94 o                         
 -14  -4   2         24.41         22.77         3.33 o                         
 -13  -4   2          0.16         -2.45         3.25 o                         
 -12  -4   2        133.63        130.08         4.73 o                         
 -11  -4   2          0.35          0.78         2.47 o                         
 -10  -4   2        774.46        808.59         8.98 o                         
  -9  -4   2        193.07        200.17         4.62 o                         
  -8  -4   2        127.29        124.03         2.96 o                         
  -7  -4   2        338.90        349.34         5.43 o                         
  -6  -4   2      10607.11      10540.05        65.50 o                         
  -5  -4   2       1962.31       1995.09         9.01 o                         
  -4  -4   2          2.77          4.19         1.19 o                         
  -3  -4   2         91.18         73.49         2.01 o                         
  -2  -4   2       3994.95       3971.63        35.59 o                         
  -1  -4   2        565.00        514.63         6.24 o                         
   0  -4   2       5697.68       5411.14        45.79 o                         
   1  -4   2         56.63         59.40         1.90 o                         
   2  -4   2       1448.88       1427.37         7.83 o                         
   3  -4   2        657.60        595.78         5.15 o                         
   4  -4   2         72.21         66.15         3.07 o                         
   5  -4   2         67.17         67.12         2.87 o                         
   6  -4   2         15.72         14.66         2.10 o                         
   7  -4   2         28.11         27.33         2.54 o                         
   8  -4   2        225.72        234.38         5.31 o                         
   9  -4   2          7.15          5.96         2.58 o                         
  10  -4   2         74.02         86.44         4.50 o                         
  11  -4   2        244.39        267.40         8.57 o                         
  12  -4   2        605.01        654.84        12.70 o                         
 -14  -3   2         74.97         67.27         4.88 o                         
 -13  -3   2          3.96          0.87         2.74 o                         
 -12  -3   2         18.05         18.23         2.27 o                         
 -11  -3   2         59.83         62.98         3.02 o                         
 -10  -3   2         16.91         18.01         2.17 o                         
  -9  -3   2         78.36         81.32         2.88 o                         
  -8  -3   2          2.87          1.79         1.67 o                         
  -7  -3   2         42.09         46.19         1.64 o                         
  -6  -3   2       3695.33       3751.08        20.21 o                         
  -5  -3   2        380.17        356.82         5.57 o                         
  -4  -3   2        261.99        299.26         3.82 o                         
  -3  -3   2       1456.68       1346.27         6.66 o                         
  -2  -3   2       6593.41       6233.04        51.98 o                         
  -1  -3   2       3625.71       4211.10        20.65 o                         
   0  -3   2       6545.45       6777.37        52.47 o                         
   1  -3   2       1507.91       1706.06        33.70 o                         
   2  -3   2        705.44        766.83         5.21 o                         
   3  -3   2       1147.53       1037.21         5.80 o                         
   4  -3   2       6293.36       6096.02        21.19 o                         
   5  -3   2       1761.80       1747.80        11.61 o                         
   6  -3   2        278.66        283.32         5.16 o                         
   7  -3   2         66.66         63.30         2.84 o                         
   8  -3   2        191.86        191.45         4.53 o                         
   9  -3   2         30.90         32.93         2.79 o                         
  10  -3   2          4.91          3.91         2.18 o                         
  11  -3   2         16.44         14.51         3.32 o                         
  12  -3   2         82.71         86.81         5.91 o                         
  13  -3   2          0.21          1.68         3.47 o                         
 -14  -2   2        270.60        287.72         8.87 o                         
 -13  -2   2        122.22        125.17         5.12 o                         
 -12  -2   2        154.85        161.50         5.86 o                         
 -11  -2   2         14.03          9.27         2.79 o                         
 -10  -2   2        386.87        403.04         7.68 o                         
  -9  -2   2         27.05         30.04         3.06 o                         
  -8  -2   2         87.45         89.98         3.48 o                         
  -7  -2   2         19.59         17.47         2.09 o                         
  -6  -2   2          0.14          0.13         1.36 o                         
  -5  -2   2        823.74        844.38         5.41 o                         
  -4  -2   2        898.39        931.87         6.69 o                         
  -3  -2   2       3376.19       3652.44        34.22 o                         
  -2  -2   2       6790.40       7597.57        28.12 o                         
  -1  -2   2       3036.84       3403.76        16.99 o                         
   0  -2   2       1516.93       1508.16        19.25 o                         
   1  -2   2       1262.20       1315.83        17.40 o                         
   2  -2   2       1685.53       1476.28        11.72 o                         
   3  -2   2         57.65         58.20         1.86 o                         
   4  -2   2       3529.12       3332.16        11.60 o                         
   5  -2   2       5308.59       5153.87        23.87 o                         
   6  -2   2        267.43        263.47         3.86 o                         
   7  -2   2        425.07        417.18         5.10 o                         
   8  -2   2       1930.68       2060.95        14.72 o                         
   9  -2   2        320.04        347.57         5.12 o                         
  10  -2   2          0.16         -1.68         1.91 o                         
  11  -2   2         17.31         16.56         2.65 o                         
  12  -2   2          0.25         -1.59         3.42 o                         
  13  -2   2          0.73         -1.02         3.93 o                         
 -14  -1   2         54.20         54.50         5.18 o                         
 -13  -1   2         57.06         49.61         4.48 o                         
 -12  -1   2        237.45        242.61         6.38 o                         
 -11  -1   2         82.74         85.21         4.08 o                         
 -10  -1   2       1803.00       1932.71        14.63 o                         
  -9  -1   2       1043.70       1124.14        11.45 o                         
  -8  -1   2          7.19          7.23         2.28 o                         
  -7  -1   2        122.58        118.26         3.46 o                         
  -6  -1   2       2737.38       2781.33        14.55 o                         
  -5  -1   2        188.88        190.19         3.34 o                         
  -4  -1   2       1094.21       1168.84         6.12 o                         
  -3  -1   2        384.40        378.18         6.81 o                         
  -2  -1   2        101.78         82.64         3.00 o                         
  -1  -1   2       2051.71       2372.75        19.87 o                         
   0  -1   2       8869.67       9684.21        95.06 o                         
   1  -1   2        493.94        494.78         5.16 o                         
   2  -1   2      26568.70      25948.15       289.72 o                         
   3  -1   2       1755.90       1715.42        18.92 o                         
   4  -1   2       1642.75       1679.07        11.09 o                         
   5  -1   2        566.12        576.22         5.41 o                         
   6  -1   2       2009.45       2023.08        11.96 o                         
   7  -1   2        293.71        288.32         4.04 o                         
   8  -1   2       2778.75       2884.53        21.14 o                         
   9  -1   2       3238.49       3462.95        18.06 o                         
  10  -1   2        649.50        674.43         7.47 o                         
  11  -1   2        237.70        265.23         5.96 o                         
  12  -1   2        339.55        360.90         8.62 o                         
  13  -1   2          7.88          6.97         3.13 o                         
  14  -1   2          5.73          5.05         3.16 o                         
 -13   0   2          0.04         -3.38         3.38 o                         
 -12   0   2        216.92        211.66         6.77 o                         
 -11   0   2        351.17        380.43         8.77 o                         
 -10   0   2       1095.17       1181.72        11.05 o                         
  -9   0   2        691.26        763.21         8.14 o                         
  -8   0   2         26.32         24.61         2.24 o                         
  -7   0   2         48.98         40.61         2.11 o                         
  -6   0   2       2577.96       2622.74        14.86 o                         
  -5   0   2       5249.86       5074.69        21.59 o                         
  -4   0   2         34.40         35.60         1.66 o                         
  -3   0   2        609.62        668.97         5.43 o                         
  -2   0   2       2504.56       2556.42        19.24 o                         
  -1   0   2        389.92        462.97         6.25 o                         
   0   0   2        461.88        558.64         4.95 o                         
   1   0   2         29.03         37.99         1.86 o                         
   2   0   2      16359.14      15711.42        53.64 o                         
   3   0   2        506.63        453.88        10.55 o                         
   4   0   2        219.49        216.47         3.76 o                         
   5   0   2        704.05        678.22         5.30 o                         
   6   0   2       1630.90       1622.39        11.52 o                         
   7   0   2          9.50         10.89         1.69 o                         
   8   0   2        625.02        640.54         6.76 o                         
   9   0   2        671.76        723.69         7.17 o                         
  10   0   2         44.06         53.25         2.90 o                         
  11   0   2        246.19        241.85         5.97 o                         
  12   0   2       1347.75       1438.08        28.76 o                         
  13   0   2        318.31        345.90        10.37 o                         
  14   0   2         81.45         76.68         4.82 o                         
 -13   1   2          1.40          0.38         3.91 o                         
 -12   1   2          0.23          0.77         3.13 o                         
 -11   1   2          5.47          9.55         2.61 o                         
 -10   1   2          3.31          2.41         2.28 o                         
  -9   1   2         47.86         48.59         2.44 o                         
  -8   1   2        108.48        112.63         3.44 o                         
  -7   1   2        591.32        607.67         6.30 o                         
  -6   1   2        596.32        606.12         5.87 o                         
  -5   1   2       8864.44       8777.68        36.24 o                         
  -4   1   2        467.80        442.16         4.70 o                         
  -3   1   2        461.62        461.10         3.93 o                         
  -2   1   2       5903.41       5375.39        29.52 o                         
  -1   1   2      15843.67      15043.20       126.80 o                         
   0   1   2       1525.00       1560.80        11.98 o                         
   1   1   2       2077.72       2233.15        14.04 o                         
   2   1   2        879.98        781.59        15.33 o                         
   3   1   2       2125.44       2190.29        27.82 o                         
   4   1   2        261.60        319.10         4.55 o                         
   5   1   2        219.72        219.79         3.09 o                         
   6   1   2        880.84        909.11         5.37 o                         
   7   1   2        390.94        382.72         4.43 o                         
   8   1   2        227.27        240.21         3.64 o                         
   9   1   2          0.11          0.83         1.69 o                         
  10   1   2          9.01          7.88         1.94 o                         
  11   1   2         69.60         66.05         2.75 o                         
  12   1   2        350.65        360.24         8.44 o                         
  13   1   2        239.68        246.23         7.57 o                         
  14   1   2         23.45         24.43         3.55 o                         
 -12   2   2          2.68          3.01         2.99 o                         
 -11   2   2         53.29         57.43         3.48 o                         
 -10   2   2          6.86          9.71         1.95 o                         
  -9   2   2          8.41          7.01         1.73 o                         
  -8   2   2          0.13          0.38         1.86 o                         
  -7   2   2         53.44         57.05         1.96 o                         
  -6   2   2          4.43          2.24         1.67 o                         
  -5   2   2         13.89         11.41         1.74 o                         
  -4   2   2        165.15        165.81         2.66 o                         
  -3   2   2         32.40         31.76         1.26 o                         
  -1   2   2      13104.06      12240.05        95.74 o                         
   0   2   2       7865.25       7725.67        75.03 o                         
   1   2   2        176.55        232.66         4.25 o                         
   2   2   2      17369.98      17281.83       248.14 o                         
   3   2   2      11980.35      11562.17        92.74 o                         
   4   2   2       2402.54       2381.70        13.25 o                         
   5   2   2      15186.13      15368.46        96.71 o                         
   6   2   2          0.03         -1.55         1.55 o                         
   7   2   2        311.49        337.95         4.13 o                         
   8   2   2         88.42         91.93         2.55 o                         
   9   2   2         15.95         18.43         2.18 o                         
  10   2   2         85.35         86.74         3.17 o                         
  11   2   2         52.72         56.79         2.93 o                         
  12   2   2         23.94         23.58         2.62 o                         
  13   2   2         10.08          9.21         3.48 o                         
  14   2   2          8.05          4.89         3.32 o                         
  15   2   2         11.69         12.36         3.47 o                         
 -12   3   2          5.47          5.21         3.82 o                         
 -11   3   2         79.28         84.30         5.03 o                         
 -10   3   2        245.46        245.26         5.55 o                         
  -9   3   2        412.49        435.91         5.71 o                         
  -8   3   2        128.34        133.28         2.76 o                         
  -7   3   2         76.23         78.53         2.96 o                         
  -6   3   2         39.67         40.20         2.27 o                         
  -5   3   2         10.24          7.83         1.69 o                         
  -4   3   2        108.85        109.18         2.49 o                         
  -3   3   2        216.04        202.25         2.98 o                         
  -2   3   2        240.13        273.92         2.88 o                         
  -1   3   2          2.12          5.53         0.96 o                         
   0   3   2         10.29         11.98         1.11 o                         
   1   3   2       1306.03       1296.34        15.29 o                         
   2   3   2      30750.43      29561.46       351.70 o                         
   3   3   2        726.91        538.24        12.06 o                         
   4   3   2       5025.86       5300.37        56.60 o                         
   5   3   2       3197.26       3132.84        23.91 o                         
   6   3   2        322.05        269.90         3.22 o                         
   7   3   2         97.84         96.80         2.38 o                         
   8   3   2       1497.18       1500.77         9.88 o                         
   9   3   2       2059.19       2135.34        13.94 o                         
  10   3   2        441.50        480.56         7.89 o                         
  11   3   2          4.41          2.31         2.53 o                         
  12   3   2         79.38         82.35         3.81 o                         
  13   3   2          8.25          6.37         3.34 o                         
  14   3   2         15.45         12.99         3.12 o                         
  15   3   2          2.73          2.62         3.01 o                         
 -11   4   2        491.48        521.91        10.76 o                         
 -10   4   2          4.39          0.43         3.79 o                         
  -9   4   2        683.67        676.03        20.98 o                         
  -8   4   2        347.25        359.31         5.99 o                         
  -7   4   2         88.20         85.96         4.05 o                         
  -6   4   2        306.36        310.49         7.19 o                         
  -5   4   2       1592.72       1571.73        12.80 o                         
  -4   4   2         47.85         41.11         2.38 o                         
  -3   4   2        211.87        191.00         3.37 o                         
  -2   4   2         34.68         35.05         1.24 o                         
  -1   4   2        395.62        367.80         3.71 o                         
   0   4   2        187.94        167.36         2.50 o                         
   1   4   2        411.01        421.67         4.79 o                         
   2   4   2        142.28        167.69         4.56 o                         
   3   4   2        580.17        598.55         5.81 o                         
   4   4   2        559.22        678.46         7.10 o                         
   5   4   2         83.06         74.38         2.05 o                         
   6   4   2       3591.39       3555.08        18.50 o                         
   7   4   2       4035.98       4013.46        25.29 o                         
   8   4   2         87.08         67.70         2.40 o                         
   9   4   2       1982.03       2040.65        28.69 o                         
  10   4   2       1078.08       1074.75        20.22 o                         
  11   4   2        221.71        227.12         5.52 o                         
  12   4   2        574.11        623.25        10.84 o                         
  13   4   2        614.02        646.71        10.70 o                         
  14   4   2         55.31         52.52         3.95 o                         
  15   4   2          0.04         -0.16         3.00 o                         
 -11   5   2        234.58        247.75         7.38 o                         
 -10   5   2        102.34        114.16         5.85 o                         
  -9   5   2         95.21         98.80         4.91 o                         
  -8   5   2         19.82         23.20         3.68 o                         
  -7   5   2        672.19        671.24        10.14 o                         
  -6   5   2         24.82         22.74         2.89 o                         
  -5   5   2       4491.56       4509.89        55.71 o                         
  -4   5   2       1832.12       1810.04        16.42 o                         
  -3   5   2        139.37        120.49         2.23 o                         
  -2   5   2       1148.13       1087.82        10.48 o                         
  -1   5   2       3487.40       3469.58        12.95 o                         
   0   5   2       1038.62       1119.00         7.29 o                         
   1   5   2       1654.03       1688.36         9.81 o                         
   2   5   2       1697.50       1817.95        13.70 o                         
   3   5   2        461.03        411.66         4.02 o                         
   4   5   2        202.58        170.44         3.63 o                         
   5   5   2         61.56         73.01         2.13 o                         
   6   5   2        475.65        511.80         5.04 o                         
   7   5   2        153.06        153.63         2.79 o                         
   8   5   2          5.32          3.11         1.38 o                         
   9   5   2          8.53          9.60         1.62 o                         
  10   5   2          2.13          2.60         2.04 o                         
  11   5   2        156.32        157.19         4.89 o                         
  12   5   2        233.88        231.08         6.80 o                         
  13   5   2        755.53        816.21        14.61 o                         
  14   5   2        275.70        303.75         9.21 o                         
  15   5   2        127.33        127.06         5.24 o                         
 -10   6   2          0.39          1.93         3.59 o                         
  -9   6   2          0.09         -0.14         3.20 o                         
  -8   6   2         11.85         13.16         3.26 o                         
  -7   6   2        281.71        294.09         4.87 o                         
  -6   6   2        711.14        713.22         7.32 o                         
  -5   6   2          5.74          2.52         1.70 o                         
  -4   6   2        682.21        704.35         8.87 o                         
  -3   6   2        198.45        183.26         3.62 o                         
  -2   6   2       1599.58       1590.30         9.48 o                         
  -1   6   2       5473.99       5443.12        31.70 o                         
   0   6   2       7206.83       7320.84        37.64 o                         
   1   6   2        738.31        773.89         6.76 o                         
   2   6   2        613.90        594.93         5.49 o                         
   3   6   2       4043.64       4145.72        14.44 o                         
   4   6   2        100.26        102.19         2.46 o                         
   5   6   2        203.18        187.37         3.36 o                         
   6   6   2        428.56        391.53         4.54 o                         
   7   6   2       1017.67        945.64         8.33 o                         
   8   6   2         48.92         46.63         2.24 o                         
   9   6   2          0.56          0.33         1.62 o                         
  10   6   2         87.17         88.16         3.43 o                         
  11   6   2        214.01        210.83         5.01 o                         
  12   6   2          9.47         11.43         2.46 o                         
  13   6   2         86.49         89.05         5.13 o                         
  14   6   2          5.24          3.55         3.36 o                         
  15   6   2          2.24          1.02         3.05 o                         
  16   6   2        108.59        108.68         5.78 o                         
  -9   7   2          2.05          0.61         3.25 o                         
  -8   7   2         25.78         30.48         3.77 o                         
  -7   7   2          3.12         -0.89         2.11 o                         
  -6   7   2          2.54          1.48         2.27 o                         
  -5   7   2          2.80          3.92         2.51 o                         
  -4   7   2          1.06         -0.44         2.07 o                         
  -3   7   2        348.12        366.81         5.66 o                         
  -2   7   2        478.14        466.40         4.40 o                         
  -1   7   2         29.30         19.70         1.93 o                         
   0   7   2       1144.72       1169.90         9.75 o                         
   1   7   2        132.36        137.08         3.52 o                         
   2   7   2       4644.87       4679.77        19.99 o                         
   3   7   2       8331.19       8335.08        55.17 o                         
   4   7   2       3898.31       3841.79        22.79 o                         
   5   7   2        485.82        459.80         4.32 o                         
   6   7   2        616.48        583.56         6.58 o                         
   7   7   2        344.84        343.13         5.29 o                         
   8   7   2         19.21         15.71         2.32 o                         
   9   7   2        111.87        106.22         3.14 o                         
  10   7   2         12.66         12.40         2.28 o                         
  11   7   2        249.87        254.47         5.06 o                         
  12   7   2         37.84         35.03         2.95 o                         
  13   7   2          1.04          0.97         2.48 o                         
  14   7   2          3.87          1.82         3.17 o                         
  15   7   2         14.59         13.16         3.52 o                         
  16   7   2          2.34          1.08         4.17 o                         
  -9   8   2        110.81        113.52         5.43 o                         
  -8   8   2         62.61         61.14         4.29 o                         
  -7   8   2         19.05         19.06         3.29 o                         
  -6   8   2          8.13         10.42         2.61 o                         
  -5   8   2          9.33          9.95         3.04 o                         
  -4   8   2         92.04         91.88         3.76 o                         
  -3   8   2        190.69        191.47         3.84 o                         
  -2   8   2         84.80         84.45         2.57 o                         
  -1   8   2        276.96        291.11         4.70 o                         
   0   8   2        720.99        719.77         9.42 o                         
   1   8   2          2.58          0.85         1.55 o                         
   2   8   2         37.29         38.49         2.80 o                         
   3   8   2        666.68        723.56         7.97 o                         
   4   8   2        669.55        678.23         6.66 o                         
   5   8   2        522.36        531.87         6.19 o                         
   6   8   2        302.08        276.73         4.76 o                         
   7   8   2       3602.85       3394.84        20.66 o                         
   8   8   2        243.31        247.50         5.20 o                         
   9   8   2        623.80        587.56         8.49 o                         
  10   8   2        865.61        831.05        12.09 o                         
  11   8   2          0.17          0.36         2.41 o                         
  12   8   2          2.23          1.44         2.52 o                         
  13   8   2        160.97        154.08         5.77 o                         
  14   8   2         31.07         28.84         3.80 o                         
  15   8   2          5.58          3.26         3.15 o                         
  16   8   2          4.59          6.40         4.19 o                         
  -8   9   2         52.49         56.81         4.35 o                         
  -7   9   2         15.43         17.42         3.74 o                         
  -6   9   2          0.42         -0.16         2.34 o                         
  -5   9   2        569.27        598.62         9.63 o                         
  -4   9   2        426.80        452.92         7.31 o                         
  -3   9   2         43.11         42.02         2.55 o                         
  -2   9   2         17.08         18.80         1.97 o                         
  -1   9   2         69.08         66.88         2.58 o                         
   0   9   2         38.80         41.24         3.19 o                         
   1   9   2         31.71         33.86         2.56 o                         
   2   9   2        468.17        484.78         6.70 o                         
   3   9   2        149.36        148.77         3.53 o                         
   4   9   2        472.29        481.44         6.82 o                         
   5   9   2          0.13         -0.90         1.81 o                         
   6   9   2         59.69         57.82         2.89 o                         
   7   9   2       1350.96       1340.86        20.01 o                         
   8   9   2       1207.11       1172.63        13.79 o                         
   9   9   2        151.16        131.58         4.19 o                         
  10   9   2         52.14         49.94         3.37 o                         
  11   9   2          0.82         -2.59         2.59 o                         
  12   9   2         13.42         13.11         3.30 o                         
  13   9   2        730.04        743.59        11.71 o                         
  14   9   2        320.01        306.62         8.85 o                         
  15   9   2          3.29          5.23         3.31 o                         
  16   9   2          0.00         -1.36         3.84 o                         
  -7  10   2        199.99        210.11         7.34 o                         
  -6  10   2        462.62        482.74        10.25 o                         
  -5  10   2          0.24         -1.06         2.72 o                         
  -4  10   2        533.45        567.36         9.43 o                         
  -3  10   2         43.18         40.97         3.03 o                         
  -2  10   2         83.40         93.51         3.17 o                         
  -1  10   2       1576.95       1658.44        12.79 o                         
   0  10   2       1567.07       1723.77        17.77 o                         
   1  10   2         34.31         37.94         2.71 o                         
   2  10   2        249.84        259.92         4.20 o                         
   3  10   2        445.52        458.02         6.73 o                         
   4  10   2         98.68        103.56         3.55 o                         
   5  10   2         91.29        100.13         3.50 o                         
   6  10   2        103.48        100.58         4.16 o                         
   7  10   2         63.52         71.09         3.49 o                         
   8  10   2          2.17         -1.24         1.95 o                         
   9  10   2        136.46        123.18         3.78 o                         
  10  10   2          0.67          0.47         2.34 o                         
  11  10   2        220.95        204.91         5.72 o                         
  12  10   2        213.18        204.25         6.10 o                         
  13  10   2         21.99         21.26         3.58 o                         
  14  10   2         38.35         29.87         4.37 o                         
  15  10   2         25.45         21.37         3.96 o                         
  -6  11   2        173.59        168.25         6.01 o                         
  -5  11   2        207.04        217.04         6.72 o                         
  -4  11   2         33.34         29.77         3.85 o                         
  -3  11   2        119.43        128.32         5.35 o                         
  -2  11   2         60.96         64.38         2.86 o                         
  -1  11   2         90.88         88.93         3.18 o                         
   0  11   2       1263.85       1319.96        14.03 o                         
   1  11   2        804.34        844.37         8.46 o                         
   2  11   2        186.72        205.03         4.79 o                         
   3  11   2       1007.48       1056.46         9.01 o                         
   4  11   2        851.40        916.45        11.22 o                         
   5  11   2         83.04         87.97         3.51 o                         
   6  11   2        201.15        197.11         6.20 o                         
   7  11   2        200.09        205.58         6.81 o                         
   8  11   2        330.47        326.32         6.54 o                         
   9  11   2          0.06          0.31         2.13 o                         
  10  11   2          0.03         -0.48         2.29 o                         
  11  11   2         20.30         19.85         2.74 o                         
  12  11   2          0.01         -0.30         3.04 o                         
  13  11   2          0.51         -1.78         2.96 o                         
  14  11   2          0.23          1.23         2.92 o                         
  15  11   2         15.35         12.83         3.80 o                         
  -5  12   2          0.86          0.75         3.17 o                         
  -4  12   2          3.25          4.62         3.22 o                         
  -3  12   2         13.26         12.14         3.13 o                         
  -2  12   2        237.11        236.99         5.97 o                         
  -1  12   2        620.61        629.60        15.88 o                         
   0  12   2        171.82        199.26         5.76 o                         
   1  12   2          0.23         -1.03         2.21 o                         
   2  12   2         22.03         24.81         2.80 o                         
   3  12   2        827.01        875.42         9.86 o                         
   4  12   2       2563.92       2587.46        36.98 o                         
   5  12   2        741.78        811.43        18.38 o                         
   6  12   2         13.91         11.16         2.99 o                         
   7  12   2        142.62        143.07         6.21 o                         
   8  12   2        625.15        618.09        16.80 o                         
   9  12   2          1.24          0.93         2.59 o                         
  10  12   2        104.45         95.59         3.83 o                         
  11  12   2          0.23          0.35         2.56 o                         
  12  12   2        116.77        114.59         4.72 o                         
  13  12   2          8.15          5.09         2.73 o                         
  14  12   2          9.82          9.00         2.76 o                         
  15  12   2          0.06         -1.85         2.95 o                         
  -3  13   2          0.68          0.67         3.02 o                         
  -2  13   2         60.68         68.18         4.54 o                         
  -1  13   2          0.09         -1.61         3.13 o                         
   0  13   2         79.89         82.88         4.97 o                         
   1  13   2        115.11        114.78         4.91 o                         
   2  13   2        104.50        102.48         4.31 o                         
   3  13   2        167.88        182.40         5.81 o                         
   4  13   2         38.66         41.82         3.10 o                         
   5  13   2         28.42         24.13         3.60 o                         
   6  13   2         21.00         21.16         3.21 o                         
   7  13   2        445.08        446.86        11.16 o                         
   8  13   2       1374.32       1321.88        17.52 o                         
   9  13   2        136.59        126.92         5.71 o                         
  10  13   2         21.56         19.03         3.18 o                         
  11  13   2         10.98          6.21         3.14 o                         
  12  13   2        172.72        168.13         5.59 o                         
  13  13   2         34.23         27.53         3.34 o                         
  14  13   2        148.34        126.53         5.93 o                         
  -2  14   2         38.93         42.00         4.51 o                         
  -1  14   2         20.90         20.43         3.76 o                         
   0  14   2         46.25         54.42         4.48 o                         
   1  14   2         14.62         16.76         4.34 o                         
   2  14   2          9.13          9.81         3.11 o                         
   3  14   2          2.89         -0.68         2.75 o                         
   4  14   2        105.03         97.08         4.47 o                         
   5  14   2        326.56        329.61        13.35 o                         
   6  14   2        277.08        288.19        21.48 o                         
   7  14   2          0.18          2.60         2.97 o                         
   8  14   2        117.77        115.53         5.40 o                         
   9  14   2        133.62        133.57         6.42 o                         
  10  14   2         48.21         44.80         4.42 o                         
  11  14   2         20.43         14.38         3.50 o                         
  12  14   2        121.29        106.83         5.49 o                         
  13  14   2         20.64         17.20         3.47 o                         
  14  14   2         55.73         50.28         4.50 o                         
   0  15   2        351.84        369.72         9.40 o                         
   1  15   2        228.97        253.23         8.81 o                         
   2  15   2          3.41          6.33         4.70 o                         
   3  15   2          0.10          0.20         5.17 o                         
   4  15   2        226.71        263.76         9.89 o                         
   5  15   2         63.19         65.60         5.44 o                         
   6  15   2          9.54         10.19         3.94 o                         
   7  15   2          5.59          4.13         3.67 o                         
   8  15   2        118.02        124.40         7.20 o                         
   9  15   2        126.77        132.73         8.73 o                         
  10  15   2         58.66         51.84         4.82 o                         
  11  15   2          0.04          0.77         3.24 o                         
  12  15   2         56.13         50.73         4.54 o                         
  13  15   2         80.75         72.53         5.35 o                         
   2  16   2          0.24         -1.95         4.36 o                         
   3  16   2         28.18         34.47         5.22 o                         
   4  16   2        404.53        452.18        12.78 o                         
   5  16   2        263.07        297.42        10.85 o                         
   6  16   2          7.54          9.38         4.21 o                         
   7  16   2          0.35         -1.01         3.69 o                         
   8  16   2        132.27        124.13         6.57 o                         
   9  16   2         51.25         46.20         4.76 o                         
  10  16   2          0.05         -0.70         3.93 o                         
  11  16   2          5.81          9.30         3.58 o                         
   6  17   2         67.64         72.77         7.06 o                         
   7  17   2         23.76         17.99         5.59 o                         
   8  17   2        235.42        242.02        11.45 o                         
   9  17   2        142.76        111.59         8.26 o                         
  -9 -16   3          1.62          4.18         4.02 o                         
  -8 -16   3         53.70         50.07         4.68 o                         
  -7 -16   3         56.98         53.96         4.31 o                         
  -6 -16   3          4.74          5.82         3.55 o                         
  -5 -16   3          3.31          3.62         3.50 o                         
  -4 -16   3        206.56        223.36         8.51 o                         
  -3 -16   3        142.92        132.24         5.81 o                         
 -11 -15   3         21.16         20.85         4.84 o                         
 -10 -15   3         88.00         88.73         6.26 o                         
  -9 -15   3        244.38        232.51         9.20 o                         
  -8 -15   3         61.15         60.17         5.07 o                         
  -7 -15   3          5.22          5.39         3.42 o                         
  -6 -15   3         51.53         47.79         3.95 o                         
  -5 -15   3          0.74          3.83         3.83 o                         
  -4 -15   3         12.78         12.10         3.54 o                         
  -3 -15   3         30.93         27.94         3.56 o                         
  -2 -15   3         13.97         12.71         3.31 o                         
  -1 -15   3          8.85          8.74         3.14 o                         
   0 -15   3         85.17         88.02         6.23 o                         
 -12 -14   3        255.45        227.33         8.30 o                         
 -11 -14   3        404.34        392.17        11.95 o                         
 -10 -14   3         51.13         56.47         5.55 o                         
  -9 -14   3         44.52         44.13         6.08 o                         
  -8 -14   3         42.87         39.55         5.20 o                         
  -7 -14   3          2.04          2.44         3.75 o                         
  -6 -14   3         51.28         48.25         4.42 o                         
  -5 -14   3         17.08         10.35         3.70 o                         
  -4 -14   3          5.21          2.85         3.63 o                         
  -3 -14   3          0.43          1.08         2.93 o                         
  -2 -14   3         39.74         40.03         3.36 o                         
  -1 -14   3         49.71         48.98         4.47 o                         
   0 -14   3          0.06         -2.82         3.05 o                         
   1 -14   3         27.04         30.74         4.40 o                         
   2 -14   3         19.69         22.78         4.13 o                         
 -13 -13   3         41.12         37.90         4.29 o                         
 -12 -13   3         85.00         85.74         5.99 o                         
 -11 -13   3        314.86        309.02         9.61 o                         
 -10 -13   3         57.17         50.13         4.10 o                         
  -9 -13   3         90.15         89.45         5.29 o                         
  -8 -13   3        630.46        635.00        12.59 o                         
  -7 -13   3        963.46        985.06        16.26 o                         
  -6 -13   3         29.16         31.93         4.22 o                         
  -5 -13   3        223.81        231.98         7.86 o                         
  -4 -13   3        180.08        191.26         7.05 o                         
  -3 -13   3         96.75         91.27         4.44 o                         
  -2 -13   3          9.34          6.59         2.94 o                         
  -1 -13   3          5.60          0.25         2.70 o                         
   0 -13   3          3.71          4.12         3.03 o                         
   1 -13   3         66.54         68.27         4.24 o                         
   2 -13   3         90.80         97.03         5.58 o                         
   3 -13   3         23.60         27.25         4.19 o                         
   4 -13   3         22.81         26.52         4.36 o                         
 -13 -12   3         23.01         22.90         4.08 o                         
 -12 -12   3          8.68          6.20         3.33 o                         
 -11 -12   3         55.33         48.46         4.52 o                         
 -10 -12   3          2.49          3.12         3.18 o                         
  -9 -12   3          6.31          6.82         3.08 o                         
  -8 -12   3         77.20         82.82         4.83 o                         
  -7 -12   3       1025.57       1063.24        15.01 o                         
  -6 -12   3        388.77        390.74         8.45 o                         
  -5 -12   3         71.67         64.71         4.14 o                         
  -4 -12   3        591.41        583.69        10.30 o                         
  -3 -12   3        631.42        609.53        17.12 o                         
  -2 -12   3          0.30         -2.65         2.87 o                         
  -1 -12   3        505.37        540.07         8.98 o                         
   0 -12   3        110.23        116.42         4.21 o                         
   1 -12   3         10.07          7.95         3.01 o                         
   2 -12   3         70.92         69.30         3.91 o                         
   3 -12   3         10.63          7.88         3.89 o                         
   4 -12   3          4.66          6.66         3.49 o                         
   5 -12   3         18.68         19.26         3.75 o                         
 -14 -11   3          2.94          2.34         4.33 o                         
 -13 -11   3        140.36        129.78         6.93 o                         
 -12 -11   3         72.27         61.42         4.68 o                         
 -11 -11   3          3.63          3.63         3.38 o                         
 -10 -11   3         30.00         29.15         3.87 o                         
  -9 -11   3         15.75         13.77         3.30 o                         
  -8 -11   3          1.27          0.22         2.85 o                         
  -7 -11   3        111.03        115.22         4.95 o                         
  -6 -11   3          1.30          0.74         3.03 o                         
  -5 -11   3         84.68         82.04         4.22 o                         
  -4 -11   3        194.31        199.03         5.84 o                         
  -3 -11   3       2053.45       1918.83        20.28 o                         
  -2 -11   3        637.90        616.95        13.29 o                         
  -1 -11   3         40.50         39.48         3.19 o                         
   0 -11   3         69.17         69.20         3.91 o                         
   1 -11   3        119.75        108.32         4.62 o                         
   2 -11   3         80.66         87.33         4.32 o                         
   3 -11   3        678.96        737.11        11.58 o                         
   4 -11   3        160.94        164.10         6.62 o                         
   5 -11   3          2.32          1.05         3.54 o                         
   6 -11   3          4.17          0.74         3.53 o                         
 -14 -10   3        115.14        102.14         8.78 o                         
 -13 -10   3          0.80         -0.83         2.95 o                         
 -12 -10   3          0.13         -2.97         2.97 o                         
 -11 -10   3        472.73        462.40         9.45 o                         
 -10 -10   3        134.89        133.15         6.69 o                         
  -9 -10   3        196.85        182.36         5.87 o                         
  -8 -10   3        720.77        741.01        12.61 o                         
  -7 -10   3         95.89         96.37         4.44 o                         
  -6 -10   3          1.33         -0.15         2.35 o                         
  -5 -10   3          2.77          4.47         2.73 o                         
  -4 -10   3          0.02          1.43         2.44 o                         
  -3 -10   3          0.19         -2.52         2.52 o                         
  -2 -10   3         14.87         10.18         2.66 o                         
  -1 -10   3        328.55        346.04         5.84 o                         
   0 -10   3        107.31        110.74         3.86 o                         
   1 -10   3       1223.72       1342.78        18.34 o                         
   2 -10   3        160.17        168.62         5.17 o                         
   3 -10   3        231.89        251.43         5.72 o                         
   4 -10   3         39.40         48.95         4.73 o                         
   5 -10   3          9.22         12.21         4.11 o                         
   6 -10   3        335.46        390.48        11.18 o                         
   7 -10   3        525.76        552.71        12.30 o                         
 -14  -9   3          0.34          0.02         3.97 o                         
 -13  -9   3         64.25         56.11         5.47 o                         
 -12  -9   3          4.20          5.37         3.42 o                         
 -11  -9   3        752.16        718.49        21.81 o                         
 -10  -9   3        823.40        778.27        10.36 o                         
  -9  -9   3         38.35         38.23         3.39 o                         
  -8  -9   3          6.40          3.26         2.81 o                         
  -7  -9   3        111.03        101.13         4.56 o                         
  -6  -9   3        297.30        299.05         6.93 o                         
  -5  -9   3         34.69         40.26         2.86 o                         
  -4  -9   3        411.81        405.17         7.58 o                         
  -3  -9   3        206.25        187.63         5.34 o                         
  -2  -9   3         16.26         17.30         2.16 o                         
  -1  -9   3         15.37          9.59         2.20 o                         
   0  -9   3         69.57         78.24         3.29 o                         
   1  -9   3         11.31          6.31         2.47 o                         
   2  -9   3          7.83          6.41         2.54 o                         
   3  -9   3          0.77          0.84         2.36 o                         
   4  -9   3        105.05        120.13         4.42 o                         
   5  -9   3        153.39        168.50         6.70 o                         
   6  -9   3         32.26         31.56         4.41 o                         
   7  -9   3        301.95        334.61         9.77 o                         
   8  -9   3        279.97        323.88         9.80 o                         
 -14  -8   3         11.44         13.91         3.73 o                         
 -13  -8   3         17.19         15.34         4.10 o                         
 -12  -8   3        152.77        144.01         5.35 o                         
 -11  -8   3         97.63         92.31         3.87 o                         
 -10  -8   3        137.42        138.84         3.82 o                         
  -9  -8   3          6.56          6.70         2.06 o                         
  -8  -8   3          3.55          1.98         2.17 o                         
  -7  -8   3       2371.29       2328.44        19.15 o                         
  -6  -8   3       5185.55       5253.48        39.17 o                         
  -5  -8   3         11.94         10.52         2.14 o                         
  -4  -8   3          2.40         -0.87         2.13 o                         
  -3  -8   3         22.71         16.91         2.29 o                         
  -2  -8   3         57.58         54.78         2.92 o                         
  -1  -8   3        531.11        508.66         7.17 o                         
   0  -8   3          2.79         -2.08         2.08 o                         
   1  -8   3         63.64         58.91         3.14 o                         
   2  -8   3         42.11         39.35         2.67 o                         
   3  -8   3         92.07         99.17         3.50 o                         
   4  -8   3         51.06         51.72         2.75 o                         
   5  -8   3          1.60         -0.29         2.38 o                         
   6  -8   3         18.82         17.71         2.66 o                         
   7  -8   3         36.91         36.18         3.26 o                         
   8  -8   3         39.26         37.48         4.12 o                         
   9  -8   3         31.28         30.90         3.98 o                         
 -14  -7   3          1.49          1.62         3.66 o                         
 -13  -7   3          7.69          5.90         3.57 o                         
 -12  -7   3          8.95          9.85         3.08 o                         
 -11  -7   3         79.09         79.57         3.48 o                         
 -10  -7   3        119.43        126.85         4.17 o                         
  -9  -7   3         49.59         47.43         2.83 o                         
  -8  -7   3         41.74         41.62         2.83 o                         
  -7  -7   3        323.69        346.24         4.57 o                         
  -6  -7   3       1333.98       1355.90        16.41 o                         
  -5  -7   3         10.70          7.97         2.27 o                         
  -4  -7   3       1292.92       1340.32        10.05 o                         
  -3  -7   3       4595.73       4576.03        31.27 o                         
  -2  -7   3       4486.90       4482.29        42.86 o                         
  -1  -7   3        198.39        197.28         4.09 o                         
   0  -7   3        365.65        352.86         4.60 o                         
   1  -7   3        241.46        257.59         4.68 o                         
   2  -7   3         15.36         16.07         1.88 o                         
   3  -7   3        419.36        412.16         5.23 o                         
   4  -7   3        208.31        222.37         4.42 o                         
   5  -7   3         28.04         31.66         2.91 o                         
   6  -7   3         23.00         20.82         2.49 o                         
   7  -7   3         53.97         56.86         3.06 o                         
   8  -7   3         75.60         77.74         4.63 o                         
   9  -7   3          0.07         -0.66         3.02 o                         
  10  -7   3         15.46         14.56         3.37 o                         
 -14  -6   3        141.93        142.00         8.22 o                         
 -13  -6   3          1.05         -0.56         3.52 o                         
 -12  -6   3        279.01        288.96         9.52 o                         
 -11  -6   3          8.04          7.75         1.98 o                         
 -10  -6   3         36.87         37.97         2.94 o                         
  -9  -6   3         27.51         23.96         2.19 o                         
  -8  -6   3         15.20         16.83         2.27 o                         
  -7  -6   3         10.45          8.81         1.82 o                         
  -6  -6   3        325.81        331.52         4.78 o                         
  -5  -6   3         61.36         60.81         3.09 o                         
  -4  -6   3        395.11        384.77         5.23 o                         
  -3  -6   3       1200.45       1195.42         7.78 o                         
  -2  -6   3       2756.85       2803.08        14.10 o                         
  -1  -6   3       2418.20       2417.68        15.46 o                         
   0  -6   3        923.36        915.67         7.87 o                         
   1  -6   3       5406.27       5361.43        24.76 o                         
   2  -6   3        648.79        691.39         6.23 o                         
   3  -6   3         75.07         70.16         2.37 o                         
   4  -6   3        511.63        508.05         5.97 o                         
   5  -6   3         13.29         19.72         3.11 o                         
   6  -6   3          4.66          3.62         2.23 o                         
   7  -6   3        116.12        114.64         4.01 o                         
   8  -6   3        271.58        307.76         8.51 o                         
   9  -6   3         59.05         60.29         4.27 o                         
  10  -6   3          0.98          2.67         3.09 o                         
  11  -6   3         33.48         34.77         4.77 o                         
 -14  -5   3          9.42          6.02         5.53 o                         
 -13  -5   3          7.45          0.99         3.61 o                         
 -12  -5   3        291.54        306.06         8.18 o                         
 -11  -5   3         20.04         17.04         3.62 o                         
 -10  -5   3       1778.22       1856.13        16.42 o                         
  -9  -5   3         63.52         68.72         3.53 o                         
  -8  -5   3        509.18        504.06         6.12 o                         
  -7  -5   3       1594.91       1620.51        12.66 o                         
  -6  -5   3        820.52        843.54         7.48 o                         
  -5  -5   3          0.34          0.95         1.38 o                         
  -4  -5   3         50.14         44.52         2.20 o                         
  -3  -5   3         32.39         34.71         1.72 o                         
  -2  -5   3          0.02         -1.37         1.37 o                         
  -1  -5   3         50.87         48.88         1.98 o                         
   0  -5   3       2913.79       3166.54        11.72 o                         
   1  -5   3        561.30        559.73         5.26 o                         
   2  -5   3       4056.94       4005.62        30.19 o                         
   3  -5   3       3177.53       3112.27        23.41 o                         
   4  -5   3        117.00        119.05         3.27 o                         
   5  -5   3       1140.19       1157.58        13.17 o                         
   6  -5   3        451.22        477.01         8.31 o                         
   7  -5   3        651.27        646.69         7.67 o                         
   8  -5   3        883.17        945.23        14.51 o                         
   9  -5   3        122.33        135.90         5.51 o                         
  10  -5   3          0.86         -1.82         3.26 o                         
  11  -5   3        221.91        249.13         8.81 o                         
 -14  -4   3          1.80          4.65         3.31 o                         
 -13  -4   3          6.70          5.69         3.57 o                         
 -12  -4   3        496.47        528.01        11.93 o                         
 -11  -4   3         72.69         71.22         4.44 o                         
 -10  -4   3        787.49        810.44        11.08 o                         
  -9  -4   3         82.42         85.09         3.56 o                         
  -8  -4   3         49.93         47.64         2.85 o                         
  -7  -4   3         18.16         17.86         2.21 o                         
  -6  -4   3       2260.48       2340.54        15.13 o                         
  -5  -4   3        232.70        203.20         3.40 o                         
  -4  -4   3        163.07        164.00         2.67 o                         
  -3  -4   3         13.62         29.83         1.53 o                         
  -2  -4   3        245.28        261.19         3.23 o                         
  -1  -4   3         96.57         94.99         2.49 o                         
   0  -4   3         15.96          9.27         1.79 o                         
   1  -4   3         76.01         72.98         2.02 o                         
   2  -4   3        168.89        175.09         2.69 o                         
   3  -4   3         29.72         27.60         1.55 o                         
   4  -4   3        701.63        686.58         6.70 o                         
   5  -4   3         21.26         18.09         2.02 o                         
   6  -4   3       1365.56       1369.85        10.63 o                         
   7  -4   3        116.65        119.73         3.77 o                         
   8  -4   3        126.04        122.76         4.20 o                         
   9  -4   3          4.96          6.73         2.90 o                         
  10  -4   3         69.75         75.44         3.95 o                         
  11  -4   3        220.76        241.32         8.53 o                         
  12  -4   3        614.45        667.97        12.85 o                         
 -14  -3   3         36.71         37.34         4.86 o                         
 -13  -3   3          0.05         -2.95         2.95 o                         
 -12  -3   3         70.87         74.83         4.16 o                         
 -11  -3   3          5.97          8.54         2.62 o                         
 -10  -3   3         29.40         31.55         2.77 o                         
  -9  -3   3          0.88         -0.62         2.65 o                         
  -8  -3   3        601.40        625.64         6.94 o                         
  -7  -3   3         33.70         26.04         2.09 o                         
  -6  -3   3       2841.33       2900.35        16.82 o                         
  -5  -3   3       7237.02       7397.97        23.13 o                         
  -4  -3   3        137.12        141.79         2.20 o                         
  -1  -3   3       2122.89       2080.77        18.84 o                         
   0  -3   3        691.47        616.88         9.54 o                         
   1  -3   3       1447.20       1498.76        10.66 o                         
   2  -3   3        295.97        364.53         3.78 o                         
   3  -3   3        257.82        276.62         3.09 o                         
   4  -3   3         87.44         74.45         2.55 o                         
   5  -3   3        760.74        757.71         8.24 o                         
   6  -3   3          0.14         -1.55         1.55 o                         
   7  -3   3        247.48        254.76         4.64 o                         
   8  -3   3         54.26         57.47         2.85 o                         
   9  -3   3         12.39         11.97         2.97 o                         
  10  -3   3        160.15        159.36         4.39 o                         
  11  -3   3          0.46         -0.38         2.95 o                         
  12  -3   3        325.36        358.92        10.28 o                         
  13  -3   3         32.86         34.29         4.39 o                         
 -14  -2   3         53.11         49.82         5.13 o                         
 -13  -2   3          6.03          8.03         4.06 o                         
 -12  -2   3         25.68         26.22         2.63 o                         
 -11  -2   3         54.01         54.99         2.74 o                         
 -10  -2   3        118.12        120.70         3.65 o                         
  -9  -2   3        167.01        169.21         3.83 o                         
  -8  -2   3         33.34         34.23         2.19 o                         
  -7  -2   3        355.04        330.77         4.79 o                         
  -6  -2   3        113.82        111.61         2.80 o                         
  -5  -2   3        198.37        185.96         3.15 o                         
  -4  -2   3        298.80        301.35         3.82 o                         
  -3  -2   3       1483.31       1648.06         8.12 o                         
  -2  -2   3        771.56        531.67         6.28 o                         
  -1  -2   3      19258.23      20417.86       113.63 o                         
   0  -2   3        744.80        656.27         9.34 o                         
   1  -2   3       5561.42       5560.25        57.17 o                         
   2  -2   3       3296.97       2915.52        18.36 o                         
   3  -2   3        214.63        151.21         2.36 o                         
   4  -2   3        872.10        813.00         5.96 o                         
   5  -2   3       1048.01       1047.11         7.68 o                         
   6  -2   3        717.91        718.49         6.22 o                         
   7  -2   3         52.33         47.11         2.63 o                         
   8  -2   3          0.12         -2.30         2.30 o                         
   9  -2   3         17.39         17.59         2.24 o                         
  10  -2   3         31.15         27.45         2.40 o                         
  11  -2   3         42.20         38.23         2.89 o                         
  12  -2   3         17.68         16.62         3.06 o                         
  13  -2   3          9.70          8.21         3.68 o                         
 -13  -1   3         11.60          9.68         3.96 o                         
 -12  -1   3        156.18        151.09         4.80 o                         
 -11  -1   3        224.50        233.45         5.35 o                         
 -10  -1   3        319.74        344.96         5.99 o                         
  -9  -1   3         92.09         98.73         3.72 o                         
  -8  -1   3        155.71        162.67         4.51 o                         
  -7  -1   3         55.22         55.03         3.47 o                         
  -6  -1   3         59.24         61.92         3.01 o                         
  -5  -1   3       1543.59       1566.14        10.60 o                         
  -4  -1   3        188.94        201.06         2.16 o                         
  -3  -1   3       1288.46       1417.80         9.01 o                         
  -2  -1   3         26.59         34.73         2.28 o                         
  -1  -1   3      11764.00      12957.79        58.74 o                         
   0  -1   3        410.07        447.93         6.02 o                         
   1  -1   3         28.22         55.67         2.24 o                         
   2  -1   3       6921.53       6548.65        28.39 o                         
   3  -1   3       1565.73       1225.30        13.65 o                         
   4  -1   3       1310.29       1363.56         7.64 o                         
   5  -1   3        331.03        347.34         3.60 o                         
   6  -1   3       3559.72       3552.25        26.72 o                         
   7  -1   3          0.18         -1.54         1.76 o                         
   8  -1   3        683.54        709.24         8.17 o                         
   9  -1   3        340.74        357.53         5.64 o                         
  10  -1   3          4.03          2.12         2.22 o                         
  11  -1   3         15.62         15.82         2.48 o                         
  12  -1   3          1.74          0.83         2.36 o                         
  13  -1   3          8.14          5.03         2.66 o                         
  14  -1   3          0.68          0.63         3.21 o                         
 -13   0   3          3.74          5.30         3.75 o                         
 -12   0   3        350.50        349.38         9.80 o                         
 -11   0   3        627.27        659.30        11.04 o                         
 -10   0   3         77.75         81.19         3.38 o                         
  -9   0   3        430.41        475.98         6.18 o                         
  -8   0   3          1.17          0.41         1.81 o                         
  -7   0   3        242.64        236.92         4.13 o                         
  -6   0   3        209.19        214.58         4.32 o                         
  -5   0   3       1449.10       1451.51         8.51 o                         
  -4   0   3        569.08        599.22         4.84 o                         
  -3   0   3         87.05         77.19         2.07 o                         
  -2   0   3       3430.78       3538.35        29.15 o                         
  -1   0   3        652.02        637.84         5.24 o                         
   0   0   3       1132.05       1141.30         7.98 o                         
   1   0   3       1959.59       2271.84        16.02 o                         
   2   0   3       9206.62       9147.71        34.18 o                         
   3   0   3       4520.18       4416.68        34.48 o                         
   4   0   3         42.78         52.72         1.99 o                         
   5   0   3        492.40        503.54         4.40 o                         
   6   0   3       5388.38       5299.99        40.01 o                         
   7   0   3       1979.20       2092.34        15.64 o                         
   8   0   3        308.05        304.17         4.69 o                         
   9   0   3        115.33        115.72         3.52 o                         
  10   0   3          3.89          7.77         2.29 o                         
  11   0   3          1.39         -0.40         2.44 o                         
  12   0   3        474.55        504.79        10.51 o                         
  13   0   3        134.94        120.31         4.79 o                         
  14   0   3          8.22          9.58         3.57 o                         
 -13   1   3          0.15          0.09         4.04 o                         
 -12   1   3         58.74         57.44         5.44 o                         
 -11   1   3        512.31        532.81         9.45 o                         
 -10   1   3         60.10         62.82         2.80 o                         
  -9   1   3         38.07         39.55         2.35 o                         
  -8   1   3        278.25        283.47         5.08 o                         
  -7   1   3       1212.94       1236.30        11.18 o                         
  -6   1   3        225.58        217.40         4.15 o                         
  -5   1   3       4750.26       4497.12        21.32 o                         
  -4   1   3        442.61        456.42         3.54 o                         
  -3   1   3        499.18        514.70         3.82 o                         
  -2   1   3        191.23        141.00         1.96 o                         
  -1   1   3       3133.51       3095.10        19.70 o                         
   0   1   3        457.26        400.34         4.29 o                         
   1   1   3        431.78        475.02         4.12 o                         
   2   1   3        689.06        672.28         6.24 o                         
   3   1   3        196.57        188.51         2.99 o                         
   4   1   3        193.85        244.81         4.84 o                         
   5   1   3       2154.93       2230.24         9.16 o                         
   6   1   3        449.74        402.80         4.79 o                         
   7   1   3        904.29        888.17         6.66 o                         
   8   1   3        117.50        119.35         2.84 o                         
   9   1   3         11.74         12.72         1.87 o                         
  10   1   3        444.45        457.78         7.45 o                         
  11   1   3        511.31        541.62        10.90 o                         
  12   1   3        373.86        378.96         6.80 o                         
  13   1   3        175.75        167.92         5.94 o                         
  14   1   3         71.85         71.55         4.40 o                         
  15   1   3         60.90         57.59         4.62 o                         
 -12   2   3         31.62         34.68         4.41 o                         
 -11   2   3          0.02          0.02         2.53 o                         
 -10   2   3         12.40         12.29         2.53 o                         
  -9   2   3         52.50         49.67         2.91 o                         
  -8   2   3         88.64         90.82         3.52 o                         
  -7   2   3       1160.38       1187.23        16.87 o                         
  -6   2   3        367.22        384.18         3.94 o                         
  -5   2   3       1469.41       1447.58         8.30 o                         
  -4   2   3        114.59        113.49         2.36 o                         
  -3   2   3       1250.85       1374.76         8.63 o                         
   0   2   3       5783.37       5650.29        28.98 o                         
   1   2   3         77.64         91.26         1.89 o                         
   2   2   3       6241.50       6313.72        57.95 o                         
   3   2   3       1451.98       1327.82         9.33 o                         
   4   2   3          0.77          0.30         1.11 o                         
   5   2   3        279.25        258.63         3.02 o                         
   6   2   3        785.65        763.25         5.13 o                         
   7   2   3        480.16        474.89         4.55 o                         
   8   2   3          5.35          5.38         1.50 o                         
   9   2   3        115.82        129.06         3.44 o                         
  10   2   3         13.38         15.16         2.33 o                         
  11   2   3        441.69        439.90        12.86 o                         
  12   2   3          1.99          1.21         2.15 o                         
  13   2   3        151.11        145.39         5.87 o                         
  14   2   3         24.71         26.70         4.24 o                         
  15   2   3         35.19         34.01         4.07 o                         
 -12   3   3          1.07          1.29         3.84 o                         
 -11   3   3         58.84         63.07         3.96 o                         
 -10   3   3         35.80         36.60         3.07 o                         
  -9   3   3         54.11         56.12         3.06 o                         
  -8   3   3         80.07         86.63         2.61 o                         
  -7   3   3          4.34          1.63         1.59 o                         
  -6   3   3         35.82         34.00         2.17 o                         
  -5   3   3        275.15        270.79         3.71 o                         
  -4   3   3        104.57        102.05         2.75 o                         
  -3   3   3       1802.31       1729.47        10.75 o                         
  -2   3   3       1368.77       1586.34         8.00 o                         
  -1   3   3       3546.87       3176.67        15.06 o                         
   0   3   3       1521.68       1493.66        20.00 o                         
   1   3   3         30.51         20.37         2.44 o                         
   2   3   3       4233.64       3903.68        21.88 o                         
   3   3   3       3190.61       2716.60        34.59 o                         
   4   3   3        656.83        573.62         5.27 o                         
   5   3   3          4.70          1.17         0.99 o                         
   6   3   3       1240.93       1279.50         6.68 o                         
   7   3   3        432.60        440.04         4.22 o                         
   8   3   3         10.80          7.56         1.39 o                         
   9   3   3         14.75         17.00         2.09 o                         
  10   3   3         67.74         59.45         3.32 o                         
  11   3   3        261.61        274.49         5.94 o                         
  12   3   3         71.07         72.74         3.41 o                         
  13   3   3         13.81         17.20         3.13 o                         
  14   3   3         36.13         36.47         3.82 o                         
  15   3   3         19.67         21.76         3.47 o                         
 -11   4   3        421.85        429.82        10.25 o                         
 -10   4   3         51.90         57.13         4.40 o                         
  -9   4   3        122.04        121.75         4.26 o                         
  -8   4   3          7.52          7.71         1.85 o                         
  -7   4   3         76.85         76.48         3.18 o                         
  -6   4   3          1.94          1.29         2.05 o                         
  -5   4   3         25.33         23.96         2.38 o                         
  -4   4   3        133.82        125.53         2.87 o                         
  -3   4   3        179.72        181.57         2.76 o                         
  -2   4   3         52.05         54.55         1.49 o                         
  -1   4   3        171.38        183.27         2.65 o                         
   0   4   3        193.68        206.30         2.31 o                         
   1   4   3        238.35        214.21         3.40 o                         
   2   4   3        598.30        588.30         7.85 o                         
   3   4   3        295.29        174.27         2.59 o                         
   4   4   3       1174.62       1069.41         9.27 o                         
   5   4   3       1550.91       1566.04         7.90 o                         
   6   4   3        986.55        924.39         6.00 o                         
   7   4   3       9198.24       9023.21        56.85 o                         
   8   4   3        131.81        151.50         3.18 o                         
   9   4   3         24.94         24.54         1.96 o                         
  10   4   3        256.47        241.48         5.70 o                         
  11   4   3         25.88         26.30         2.72 o                         
  12   4   3         25.36         25.99         3.00 o                         
  13   4   3         26.01         24.82         3.06 o                         
  14   4   3         20.01         19.78         3.43 o                         
  15   4   3          4.02          2.41         2.92 o                         
 -10   5   3        569.46        634.55        13.13 o                         
  -9   5   3          5.36          4.62         3.02 o                         
  -8   5   3         30.81         34.44         2.84 o                         
  -7   5   3        445.85        452.94         6.77 o                         
  -6   5   3        253.67        257.00         4.85 o                         
  -5   5   3        711.26        724.67         7.61 o                         
  -4   5   3        164.40        164.44         3.31 o                         
  -3   5   3        392.53        367.67         3.78 o                         
  -2   5   3         10.93         10.85         1.27 o                         
  -1   5   3        130.14        119.51         2.06 o                         
   0   5   3       1187.66       1257.65         6.59 o                         
   1   5   3        492.53        513.03         4.45 o                         
   2   5   3        102.06         95.27         1.94 o                         
   3   5   3         12.68         17.00         1.51 o                         
   4   5   3         28.58         37.00         2.06 o                         
   5   5   3        575.27        562.35         5.41 o                         
   6   5   3       1126.57       1091.36         7.65 o                         
   7   5   3       4864.47       4699.85        23.36 o                         
   8   5   3        524.22        543.95         4.77 o                         
   9   5   3          1.59          1.53         1.54 o                         
  10   5   3        158.68        153.70         4.05 o                         
  11   5   3        957.68       1002.60        11.74 o                         
  12   5   3         75.31         67.54         3.97 o                         
  13   5   3        429.07        431.20        11.51 o                         
  14   5   3         93.10         94.96         4.77 o                         
  15   5   3          2.74          0.70         3.07 o                         
  16   5   3          7.18          5.82         3.35 o                         
 -10   6   3         77.51         86.71         5.01 o                         
  -9   6   3          1.09         -1.70         2.91 o                         
  -8   6   3        120.39        120.94         5.12 o                         
  -7   6   3        894.84        900.74        16.63 o                         
  -6   6   3       1328.82       1339.47        13.25 o                         
  -5   6   3         66.23         65.08         2.50 o                         
  -4   6   3        280.55        286.74         5.26 o                         
  -3   6   3         30.42         28.78         2.11 o                         
  -2   6   3         32.57         29.46         1.74 o                         
  -1   6   3       1871.10       1822.66        13.09 o                         
   0   6   3       3062.76       3090.25        16.52 o                         
   1   6   3       1032.63       1029.33         8.19 o                         
   2   6   3        248.10        250.93         3.40 o                         
   3   6   3        117.42        104.41         2.59 o                         
   4   6   3        113.63        113.27         3.23 o                         
   5   6   3        315.90        319.04         4.00 o                         
   6   6   3        415.64        402.29         4.50 o                         
   7   6   3          6.48          6.63         1.56 o                         
   8   6   3        229.05        221.81         4.00 o                         
   9   6   3        527.38        488.76         6.18 o                         
  10   6   3        106.33        103.68         3.20 o                         
  11   6   3       1381.13       1417.11        10.99 o                         
  12   6   3        509.85        505.15        13.32 o                         
  13   6   3        126.46        129.88         5.07 o                         
  14   6   3          5.42          5.39         3.29 o                         
  15   6   3         11.46          8.67         3.34 o                         
  16   6   3         51.72         53.62         4.41 o                         
  -9   7   3         24.89         25.49         3.40 o                         
  -8   7   3          4.86          4.56         3.16 o                         
  -7   7   3         13.11         16.25         3.45 o                         
  -6   7   3        461.37        460.60        11.38 o                         
  -5   7   3         33.40         35.47         2.96 o                         
  -4   7   3          2.42         -0.31         2.09 o                         
  -3   7   3        911.35        900.01        13.23 o                         
  -2   7   3       1198.77       1176.21        11.52 o                         
  -1   7   3          2.96          4.71         1.57 o                         
   0   7   3        886.32        921.30         8.76 o                         
   1   7   3        728.70        729.34         7.96 o                         
   2   7   3       1174.69       1163.86         8.65 o                         
   3   7   3       3928.87       3904.54        17.99 o                         
   4   7   3        848.83        805.18         7.76 o                         
   5   7   3         58.12         57.39         2.79 o                         
   6   7   3        136.74        123.78         3.11 o                         
   7   7   3        171.93        153.71         4.02 o                         
   8   7   3        231.90        231.27         5.13 o                         
   9   7   3          2.91          2.06         1.85 o                         
  10   7   3         47.74         45.95         2.62 o                         
  11   7   3          0.72          5.85         2.66 o                         
  12   7   3         18.46         19.20         2.79 o                         
  13   7   3         36.59         36.16         3.16 o                         
  14   7   3          6.65          5.74         3.47 o                         
  15   7   3        104.90        102.47         5.54 o                         
  16   7   3         70.89         67.83         4.80 o                         
  -8   8   3         10.76         12.61         3.32 o                         
  -7   8   3         45.03         46.87         3.92 o                         
  -6   8   3        256.70        262.76         5.77 o                         
  -5   8   3         41.16         42.96         3.30 o                         
  -4   8   3         36.56         35.14         2.55 o                         
  -3   8   3         87.29         81.37         2.53 o                         
  -2   8   3        350.82        370.28         9.21 o                         
  -1   8   3        750.52        770.17         7.50 o                         
   0   8   3          6.84          7.44         1.99 o                         
   1   8   3        365.54        353.35         5.99 o                         
   2   8   3        897.72        880.59         7.98 o                         
   3   8   3       1365.00       1373.78        12.19 o                         
   4   8   3       4176.07       4129.32        26.45 o                         
   5   8   3        989.12        968.24        11.67 o                         
   6   8   3          5.85          3.57         1.86 o                         
   7   8   3       1632.28       1586.17        13.08 o                         
   8   8   3       1224.14       1178.21        12.27 o                         
   9   8   3          8.63         10.17         2.34 o                         
  10   8   3          7.90          7.51         2.48 o                         
  11   8   3         77.99         79.44         3.69 o                         
  12   8   3        166.57        157.66         4.83 o                         
  13   8   3          0.85         -0.43         2.75 o                         
  14   8   3          0.16         -2.33         3.14 o                         
  15   8   3          1.84          1.27         3.22 o                         
  16   8   3          7.09          5.64         3.79 o                         
  -7   9   3         51.29         49.13         4.31 o                         
  -6   9   3         33.12         30.19         3.65 o                         
  -5   9   3         10.34         11.21         2.44 o                         
  -4   9   3         54.42         60.08         2.90 o                         
  -3   9   3        317.83        321.02         4.34 o                         
  -2   9   3        216.41        232.93         3.53 o                         
  -1   9   3          0.79          0.53         1.69 o                         
   0   9   3         52.21         59.18         2.80 o                         
   1   9   3        227.46        240.86         6.56 o                         
   2   9   3          1.84         -2.24         2.24 o                         
   3   9   3        402.08        398.75         5.24 o                         
   4   9   3        314.53        292.38         4.74 o                         
   5   9   3        531.78        516.90         7.12 o                         
   6   9   3         48.16         40.64         2.73 o                         
   7   9   3       2939.78       2977.50        25.57 o                         
   8   9   3       3321.76       3446.75        26.56 o                         
   9   9   3        214.75        201.65         5.18 o                         
  10   9   3          1.88          1.07         2.20 o                         
  11   9   3        143.11        118.66         4.56 o                         
  12   9   3        324.93        303.41         7.51 o                         
  13   9   3         45.34         43.04         3.66 o                         
  14   9   3         18.57         14.10         3.67 o                         
  15   9   3          8.80          6.86         3.29 o                         
  16   9   3         22.84         20.38         3.77 o                         
  -7  10   3        171.05        177.74         6.65 o                         
  -6  10   3        488.37        531.52         9.87 o                         
  -5  10   3         53.70         56.48         3.47 o                         
  -4  10   3        235.97        244.30         5.45 o                         
  -3  10   3          4.26          4.61         2.00 o                         
  -2  10   3         99.61        109.91         3.45 o                         
  -1  10   3          1.76         -0.16         1.73 o                         
   0  10   3          7.44          7.77         2.39 o                         
   1  10   3         73.02         84.19         4.90 o                         
   2  10   3          4.76          5.24         1.77 o                         
   3  10   3         14.15         14.79         2.49 o                         
   4  10   3          5.84          7.29         2.16 o                         
   5  10   3        310.14        319.74         6.26 o                         
   6  10   3        381.69        403.96         8.44 o                         
   7  10   3         84.65         88.45         3.60 o                         
   8  10   3        249.53        229.23         5.18 o                         
   9  10   3         77.46         72.24         3.28 o                         
  10  10   3         52.07         46.88         3.23 o                         
  11  10   3        622.59        607.27        10.71 o                         
  12  10   3       1051.44        975.76        16.15 o                         
  13  10   3         12.28          7.24         3.43 o                         
  14  10   3         24.78         23.72         3.75 o                         
  15  10   3          5.28          3.10         3.54 o                         
  16  10   3          3.26         -0.92         3.64 o                         
  -5  11   3        357.35        378.24         8.41 o                         
  -4  11   3         36.40         39.85         3.54 o                         
  -3  11   3        151.81        157.89         5.59 o                         
  -2  11   3        341.84        357.02         6.45 o                         
  -1  11   3          8.84          6.63         2.04 o                         
   0  11   3        992.63       1057.16        13.55 o                         
   1  11   3        117.57        130.14         6.06 o                         
   2  11   3        244.17        259.50         3.81 o                         
   3  11   3         49.96         46.80         2.91 o                         
   4  11   3        306.27        318.18         6.24 o                         
   5  11   3         11.95         10.62         2.56 o                         
   6  11   3          0.77         -0.25         2.12 o                         
   7  11   3          0.10         -2.35         2.55 o                         
   8  11   3        101.41         98.64         3.86 o                         
   9  11   3        267.44        255.92         5.23 o                         
  10  11   3        167.66        152.07         4.38 o                         
  11  11   3         31.55         30.17         3.17 o                         
  12  11   3        432.76        418.58        10.15 o                         
  13  11   3         69.99         62.63         4.38 o                         
  14  11   3          0.01         -2.85         2.85 o                         
  15  11   3         85.26         74.66         5.17 o                         
  -4  12   3          6.17          6.44         2.92 o                         
  -3  12   3         46.64         47.09         3.57 o                         
  -2  12   3        502.55        503.10        15.14 o                         
  -1  12   3        643.03        691.97        10.31 o                         
   0  12   3         19.79         18.65         3.33 o                         
   1  12   3          1.66          0.80         2.74 o                         
   2  12   3        191.55        202.38         4.63 o                         
   3  12   3        325.31        346.16         5.71 o                         
   4  12   3       1386.07       1455.46        34.10 o                         
   5  12   3        415.69        443.67         7.89 o                         
   6  12   3         83.66         88.93         3.67 o                         
   7  12   3          1.76         -0.65         3.00 o                         
   8  12   3        258.96        235.04         9.06 o                         
   9  12   3          0.05         -0.24         2.36 o                         
  10  12   3         14.04         12.07         2.45 o                         
  11  12   3         40.33         40.22         3.31 o                         
  12  12   3         20.19         14.97         3.02 o                         
  13  12   3          9.60          4.50         2.72 o                         
  14  12   3         43.54         40.75         3.91 o                         
  15  12   3          2.13          3.94         3.24 o                         
  -3  13   3         34.69         32.00         3.32 o                         
  -2  13   3          0.78          1.14         3.29 o                         
  -1  13   3         34.03         33.63         4.08 o                         
   0  13   3         76.30         77.21         4.48 o                         
   1  13   3        174.05        191.52         7.20 o                         
   2  13   3        535.60        596.67        12.49 o                         
   3  13   3        130.61        137.01         3.80 o                         
   4  13   3         90.69         90.59         3.68 o                         
   5  13   3        149.88        144.85         5.36 o                         
   6  13   3          8.22          5.07         3.42 o                         
   7  13   3        140.01        139.51         5.65 o                         
   8  13   3       1084.69       1051.70        15.43 o                         
   9  13   3        366.97        381.81         9.41 o                         
  10  13   3         10.49         10.14         2.97 o                         
  11  13   3          2.35          2.71         2.90 o                         
  12  13   3        100.17         97.90         4.29 o                         
  13  13   3         65.94         54.96         3.69 o                         
  14  13   3          1.33          0.91         2.77 o                         
  15  13   3          1.93          2.50         2.96 o                         
  -2  14   3         65.44         66.18         4.34 o                         
  -1  14   3        183.07        188.85         6.57 o                         
   0  14   3         19.13         17.68         3.72 o                         
   1  14   3          7.76         10.44         3.84 o                         
   2  14   3          0.03          3.13         4.21 o                         
   3  14   3         34.31         28.46         3.99 o                         
   4  14   3        219.91        258.42         9.00 o                         
   5  14   3        454.02        490.22        11.76 o                         
   6  14   3        277.63        283.68        13.55 o                         
   7  14   3          2.95          3.83         4.01 o                         
   8  14   3        446.79        424.19        16.20 o                         
   9  14   3        325.77        313.84         9.12 o                         
  10  14   3         85.35         93.94         5.95 o                         
  11  14   3        112.75        115.94         6.00 o                         
  12  14   3        274.99        243.24        11.02 o                         
  13  14   3        119.04        109.51         6.18 o                         
  14  14   3         14.32          9.66         3.31 o                         
   0  15   3         10.51         10.07         3.80 o                         
   1  15   3          2.50          4.05         3.68 o                         
   2  15   3         95.06        111.52         6.53 o                         
   3  15   3        157.19        177.27         8.21 o                         
   4  15   3          1.05         -1.69         3.16 o                         
   5  15   3         33.38         37.41         4.64 o                         
   6  15   3         67.66         66.99         4.84 o                         
   7  15   3         46.91         44.77         5.41 o                         
   8  15   3         22.31         20.41         5.00 o                         
   9  15   3         75.34         67.61         5.57 o                         
  10  15   3         90.70         82.89         5.06 o                         
  11  15   3          6.56          5.36         3.44 o                         
  12  15   3        280.23        248.62        12.29 o                         
  13  15   3        338.81        290.35        14.68 o                         
   2  16   3         43.84         57.73         5.16 o                         
   3  16   3         41.25         48.48         5.78 o                         
   4  16   3         25.10         32.21         5.54 o                         
   5  16   3         18.59         20.44         4.38 o                         
   6  16   3         15.94         19.68         4.34 o                         
   7  16   3         20.27         16.32         3.68 o                         
   8  16   3          0.48          1.69         3.51 o                         
   9  16   3         45.95         47.29         5.25 o                         
  10  16   3        196.70        186.67         9.16 o                         
  11  16   3         78.96         81.39         6.23 o                         
  12  16   3          1.59          0.54         3.34 o                         
   6  17   3         13.52         13.38         4.25 o                         
   7  17   3         27.16         31.43         5.01 o                         
   8  17   3         26.50         25.62         4.87 o                         
   9  17   3         82.45         75.85         6.06 o                         
  -7 -16   4        262.56        259.67         8.57 o                         
  -6 -16   4         45.82         44.86         4.53 o                         
  -5 -16   4        107.33        108.71         6.10 o                         
  -4 -16   4        288.00        285.85        13.34 o                         
 -10 -15   4         10.18         12.50         4.58 o                         
  -9 -15   4          5.62          5.02         4.07 o                         
  -8 -15   4         62.78         58.65         4.77 o                         
  -7 -15   4        132.49        128.33         5.65 o                         
  -6 -15   4          3.53          1.25         3.06 o                         
  -5 -15   4         39.81         34.86         4.45 o                         
  -4 -15   4        210.03        212.31         7.47 o                         
  -3 -15   4        673.39        721.14        13.73 o                         
  -2 -15   4         81.17         91.41         5.72 o                         
  -1 -15   4          0.11         -1.57         3.04 o                         
   0 -15   4        192.43        194.31         8.46 o                         
 -11 -14   4        118.61        116.12         7.06 o                         
 -10 -14   4          0.99          5.54         4.38 o                         
  -9 -14   4        111.71        124.31         7.58 o                         
  -8 -14   4        262.45        279.75        10.43 o                         
  -7 -14   4        104.06        106.60         5.52 o                         
  -6 -14   4          0.18         -0.01         3.28 o                         
  -5 -14   4          0.56         -0.46         3.03 o                         
  -4 -14   4         76.54         78.22         5.35 o                         
  -3 -14   4         68.42         66.07         4.36 o                         
  -2 -14   4         19.57         16.57         3.05 o                         
  -1 -14   4         35.59         37.72         4.23 o                         
   0 -14   4        221.62        232.27         8.40 o                         
   1 -14   4        438.78        486.79        12.55 o                         
   2 -14   4         88.89         87.84         5.60 o                         
 -12 -13   4          7.17          6.18         3.49 o                         
 -11 -13   4        261.16        255.22         8.33 o                         
 -10 -13   4         82.16         81.74         4.83 o                         
  -9 -13   4         31.11         30.06         4.32 o                         
  -8 -13   4         48.79         54.61         5.64 o                         
  -7 -13   4        231.68        210.63         7.99 o                         
  -6 -13   4          4.21          8.37         3.36 o                         
  -5 -13   4         86.48         91.71         4.62 o                         
  -4 -13   4        551.70        537.33        11.35 o                         
  -3 -13   4        506.10        495.05        18.82 o                         
  -2 -13   4          1.71          0.81         2.76 o                         
  -1 -13   4         77.91         78.18         4.02 o                         
   0 -13   4          4.64          5.83         3.22 o                         
   1 -13   4         80.55         74.49         4.67 o                         
   2 -13   4          4.06          0.39         3.48 o                         
   3 -13   4          3.59          6.05         3.55 o                         
 -13 -12   4        136.79        134.04         7.96 o                         
 -12 -12   4         37.76         36.46         4.08 o                         
 -11 -12   4         80.45         80.03         5.60 o                         
 -10 -12   4          1.82          3.69         3.52 o                         
  -9 -12   4         38.08         35.03         3.94 o                         
  -8 -12   4          2.56          1.47         3.49 o                         
  -7 -12   4       1139.03       1185.52        16.24 o                         
  -6 -12   4        801.08        843.11        13.36 o                         
  -5 -12   4         28.92         28.02         3.21 o                         
  -4 -12   4         35.15         27.34         3.28 o                         
  -3 -12   4         33.70         17.88         3.48 o                         
  -2 -12   4         20.86         24.04         3.39 o                         
  -1 -12   4        281.88        279.80         6.54 o                         
   0 -12   4         50.98         45.97         3.16 o                         
   1 -12   4         68.13         75.40         4.41 o                         
   2 -12   4          7.01          7.15         2.94 o                         
   3 -12   4         45.89         51.11         4.60 o                         
   4 -12   4          8.51          6.71         4.02 o                         
   5 -12   4         54.38         54.70         5.14 o                         
 -13 -11   4          6.64          7.03         4.62 o                         
 -12 -11   4          9.42          9.19         3.33 o                         
 -11 -11   4         84.77         75.38         4.86 o                         
 -10 -11   4          3.26          1.43         3.17 o                         
  -9 -11   4        352.50        353.76         8.61 o                         
  -8 -11   4         28.93         24.33         3.73 o                         
  -7 -11   4        384.97        397.48         8.20 o                         
  -6 -11   4        354.34        322.57         9.97 o                         
  -5 -11   4        118.12        115.64         4.92 o                         
  -4 -11   4        671.52        668.52        10.67 o                         
  -3 -11   4       2088.60       2169.50        19.44 o                         
  -2 -11   4       1495.99       1404.98        19.39 o                         
  -1 -11   4         64.90         59.58         3.48 o                         
   0 -11   4          7.87          5.26         2.60 o                         
   1 -11   4         10.57          5.93         3.14 o                         
   2 -11   4        357.71        392.08        10.10 o                         
   3 -11   4        181.21        194.13         5.78 o                         
   4 -11   4          4.33          3.20         3.63 o                         
   5 -11   4          7.97          9.59         3.90 o                         
   6 -11   4          1.01          0.90         3.44 o                         
 -14 -10   4          8.02         10.66         4.40 o                         
 -13 -10   4          0.47          4.05         4.12 o                         
 -12 -10   4         21.92         19.78         3.47 o                         
 -11 -10   4          4.58          2.19         3.18 o                         
 -10 -10   4          0.28         -1.51         2.90 o                         
  -9 -10   4         34.53         30.98         3.60 o                         
  -8 -10   4         78.65         74.63         4.25 o                         
  -7 -10   4        135.08        131.22         4.78 o                         
  -6 -10   4         58.25         61.96         3.49 o                         
  -5 -10   4        204.39        197.87         6.10 o                         
  -4 -10   4         20.22         15.30         2.80 o                         
  -3 -10   4        854.52        842.70        12.56 o                         
  -2 -10   4       1421.30       1406.04        20.21 o                         
  -1 -10   4          0.16          0.32         2.16 o                         
   0 -10   4        389.43        409.50         7.14 o                         
   1 -10   4       2647.45       2692.35        49.04 o                         
   2 -10   4       1081.51       1081.82        12.70 o                         
   3 -10   4          2.97         -0.41         2.52 o                         
   4 -10   4         84.70        100.46         5.35 o                         
   5 -10   4          0.10         -4.03         4.03 o                         
   6 -10   4         95.12         96.76         5.34 o                         
   7 -10   4         73.56         70.34         5.06 o                         
 -14  -9   4          5.34          4.83         5.42 o                         
 -13  -9   4         96.08         95.63         7.67 o                         
 -12  -9   4        238.06        257.09        12.20 o                         
 -11  -9   4        191.53        191.74         6.25 o                         
 -10  -9   4        341.17        344.52         8.35 o                         
  -9  -9   4          2.48          3.60         2.66 o                         
  -8  -9   4        329.73        327.52         7.16 o                         
  -7  -9   4        412.36        416.49         8.00 o                         
  -6  -9   4          2.32         -2.48         2.48 o                         
  -5  -9   4         42.92         44.23         3.12 o                         
  -4  -9   4         83.95         78.16         3.95 o                         
  -3  -9   4        144.54        143.05         4.50 o                         
  -2  -9   4         74.53         79.51         3.56 o                         
  -1  -9   4         50.84         54.14         4.03 o                         
   0  -9   4         45.06         41.76         2.78 o                         
   1  -9   4        828.22        876.73         9.11 o                         
   2  -9   4       1368.91       1487.27        16.64 o                         
   3  -9   4        393.63        388.43         6.66 o                         
   4  -9   4         28.51         30.98         3.64 o                         
   5  -9   4       1026.76       1117.58        16.35 o                         
   6  -9   4        212.08        222.51         7.78 o                         
   7  -9   4        166.92        165.89         5.51 o                         
   8  -9   4        198.42        211.06         8.90 o                         
 -14  -8   4          0.01         -1.44         4.56 o                         
 -13  -8   4        211.44        205.57         9.08 o                         
 -12  -8   4        635.13        657.76        14.09 o                         
 -11  -8   4         12.13          9.31         2.60 o                         
 -10  -8   4         95.00         94.75         5.04 o                         
  -9  -8   4         60.34         61.85         3.91 o                         
  -8  -8   4         62.38         62.97         3.66 o                         
  -7  -8   4        701.00        712.89        16.84 o                         
  -6  -8   4       1585.31       1577.98        37.76 o                         
  -5  -8   4         25.49         27.93         2.53 o                         
  -4  -8   4        788.51        836.10         9.13 o                         
  -3  -8   4       1213.69       1189.88        12.91 o                         
  -2  -8   4        838.90        826.23         9.73 o                         
  -1  -8   4         58.35         57.51         2.98 o                         
   0  -8   4         49.79         45.12         2.48 o                         
   1  -8   4        112.14        105.69         3.32 o                         
   2  -8   4         84.40         89.67         3.79 o                         
   3  -8   4         24.14         26.55         2.39 o                         
   4  -8   4        188.15        188.54         5.01 o                         
   5  -8   4        249.47        249.67         6.18 o                         
   6  -8   4       1078.85       1158.57        16.53 o                         
   7  -8   4         34.70         32.84         3.46 o                         
   8  -8   4          4.12          4.71         3.57 o                         
   9  -8   4         45.53         46.02         4.55 o                         
 -14  -7   4         14.92         15.72         4.98 o                         
 -13  -7   4         27.80         23.33         4.05 o                         
 -12  -7   4        192.82        193.58         7.08 o                         
 -11  -7   4          4.80          1.27         2.85 o                         
 -10  -7   4         55.39         51.96         3.03 o                         
  -9  -7   4        633.30        648.64         9.00 o                         
  -8  -7   4        986.58       1007.44        12.94 o                         
  -7  -7   4          0.32         -0.93         2.15 o                         
  -6  -7   4       2685.80       2709.98        59.23 o                         
  -5  -7   4        303.16        303.59         5.79 o                         
  -4  -7   4        262.37        258.00         4.10 o                         
  -3  -7   4        306.05        297.88         6.70 o                         
  -2  -7   4        498.80        509.49         6.43 o                         
  -1  -7   4         70.53         72.23         2.75 o                         
   0  -7   4        156.24        141.93         3.18 o                         
   1  -7   4        342.19        344.50         6.02 o                         
   2  -7   4        890.80        877.29         9.68 o                         
   3  -7   4         11.04         11.66         1.74 o                         
   4  -7   4          4.83          2.90         1.77 o                         
   5  -7   4          0.06         -2.18         2.18 o                         
   6  -7   4         16.39         13.75         2.46 o                         
   7  -7   4         62.03         60.25         3.40 o                         
   8  -7   4         13.31         17.46         2.75 o                         
   9  -7   4         53.34         50.81         4.36 o                         
  10  -7   4        199.89        214.16         8.39 o                         
 -14  -6   4         27.99         27.65         5.04 o                         
 -13  -6   4          1.98          1.47         3.21 o                         
 -12  -6   4         28.92         32.38         4.07 o                         
 -11  -6   4         84.86         86.16         3.56 o                         
 -10  -6   4         26.33         25.21         2.61 o                         
  -9  -6   4          0.22          1.56         1.81 o                         
  -8  -6   4        102.26         99.45         3.32 o                         
  -7  -6   4         65.26         61.29         2.73 o                         
  -6  -6   4        381.00        383.36         5.63 o                         
  -5  -6   4       1180.81       1215.73        15.45 o                         
  -4  -6   4        808.11        794.63         8.82 o                         
  -3  -6   4       1249.00       1237.02        13.48 o                         
  -2  -6   4       8282.91       8201.48        66.66 o                         
  -1  -6   4       3488.16       3394.62        19.59 o                         
   0  -6   4         15.26         13.30         1.53 o                         
   1  -6   4       1651.24       1737.27         9.89 o                         
   2  -6   4        234.15        240.09         3.75 o                         
   3  -6   4        369.23        364.52         4.89 o                         
   4  -6   4        222.17        229.35         3.70 o                         
   5  -6   4          1.12         -0.09         1.96 o                         
   6  -6   4         14.09         15.10         2.11 o                         
   7  -6   4         42.14         46.51         2.47 o                         
   8  -6   4         43.50         43.07         2.66 o                         
   9  -6   4          0.17         -2.16         2.95 o                         
  10  -6   4          0.19          0.88         3.24 o                         
  11  -6   4          4.79          3.29         4.21 o                         
 -14  -5   4          9.52          7.49         4.45 o                         
 -13  -5   4          0.04          0.35         4.28 o                         
 -12  -5   4        194.03        187.15         6.76 o                         
 -11  -5   4          1.58         -0.07         3.13 o                         
 -10  -5   4         77.80         81.21         3.71 o                         
  -9  -5   4          1.38         -0.15         2.19 o                         
  -8  -5   4         59.86         62.47         3.29 o                         
  -7  -5   4         57.98         58.55         2.86 o                         
  -6  -5   4        514.00        536.47         7.06 o                         
  -5  -5   4        801.08        792.30        14.87 o                         
  -4  -5   4        529.37        551.46         6.53 o                         
  -3  -5   4        110.79        116.99         2.49 o                         
  -2  -5   4        523.46        522.13         5.22 o                         
  -1  -5   4        229.37        227.13         3.64 o                         
   0  -5   4        444.77        418.00         3.94 o                         
   1  -5   4       2215.63       2129.12        12.37 o                         
   2  -5   4      10541.15      10216.64        54.76 o                         
   3  -5   4       1793.61       1784.95         9.45 o                         
   4  -5   4         64.18         62.39         2.08 o                         
   5  -5   4        271.40        283.18         5.02 o                         
   6  -5   4       1041.31       1056.75        12.12 o                         
   7  -5   4        190.53        194.87         4.37 o                         
   8  -5   4        473.91        477.10         6.67 o                         
   9  -5   4          0.14          1.26         2.30 o                         
  10  -5   4         12.51         13.57         3.62 o                         
  11  -5   4          3.25          4.83         3.10 o                         
  12  -5   4         19.51         19.28         4.94 o                         
 -14  -4   4         60.28         70.30         6.33 o                         
 -13  -4   4        173.42        177.72         8.00 o                         
 -12  -4   4        926.85        976.46        16.66 o                         
 -11  -4   4        389.55        389.82         7.27 o                         
 -10  -4   4        199.63        210.20         6.29 o                         
  -9  -4   4         45.15         48.93         3.05 o                         
  -8  -4   4        360.84        388.06         5.98 o                         
  -7  -4   4        532.50        530.87         7.77 o                         
  -6  -4   4        257.03        253.11         4.14 o                         
  -5  -4   4        321.22        337.16         3.89 o                         
  -4  -4   4        536.18        564.85         5.44 o                         
  -3  -4   4        199.80        215.66         3.21 o                         
  -2  -4   4       1239.10       1322.41         6.36 o                         
  -1  -4   4        136.47        128.43         2.60 o                         
   0  -4   4        857.20        838.30         5.62 o                         
   1  -4   4          7.05          7.41         1.17 o                         
   2  -4   4       3704.16       3725.83        17.87 o                         
   3  -4   4        995.86        873.92         6.36 o                         
   4  -4   4          0.17          2.25         1.34 o                         
   5  -4   4       1533.75       1497.56         9.29 o                         
   6  -4   4       5829.57       5867.48        53.78 o                         
   7  -4   4        230.48        247.07         4.90 o                         
   8  -4   4         68.27         72.99         3.03 o                         
   9  -4   4          5.47         10.75         2.91 o                         
  10  -4   4        235.40        237.26         7.62 o                         
  11  -4   4         14.01          9.31         3.28 o                         
  12  -4   4        210.86        228.83         9.41 o                         
 -14  -3   4         20.81         23.46         4.87 o                         
 -13  -3   4          4.86          4.84         4.20 o                         
 -12  -3   4        231.15        228.40         6.57 o                         
 -11  -3   4        748.26        780.85        10.83 o                         
 -10  -3   4         14.29         14.86         3.08 o                         
  -9  -3   4        990.99       1012.36        10.93 o                         
  -8  -3   4       1192.36       1221.33        11.92 o                         
  -7  -3   4        783.28        775.76         8.13 o                         
  -6  -3   4        964.85        983.56        11.30 o                         
  -5  -3   4       2282.16       2288.57        18.46 o                         
  -4  -3   4          4.10          6.76         1.21 o                         
  -3  -3   4       1578.89       1795.59         8.25 o                         
  -2  -3   4        736.50        987.70         6.35 o                         
  -1  -3   4        145.29        135.48         2.73 o                         
   0  -3   4         58.88         80.60         2.27 o                         
   1  -3   4       2941.77       2913.11        38.45 o                         
   2  -3   4        411.79        449.76         3.85 o                         
   3  -3   4        202.56        222.37         2.84 o                         
   4  -3   4        209.30        191.14         3.69 o                         
   5  -3   4        124.85        112.44         3.00 o                         
   6  -3   4        699.50        674.00         6.84 o                         
   7  -3   4        928.44        939.67         8.40 o                         
   8  -3   4        171.96        168.58         4.20 o                         
   9  -3   4        218.80        220.75         5.61 o                         
  10  -3   4       1139.78       1240.97        20.68 o                         
  11  -3   4        157.59        174.82         7.22 o                         
  12  -3   4        286.71        317.60         9.71 o                         
  13  -3   4         23.66         22.05         4.96 o                         
 -13  -2   4          2.58          4.43         3.84 o                         
 -12  -2   4          0.03         -1.15         2.73 o                         
 -11  -2   4          7.20          7.84         2.15 o                         
 -10  -2   4         31.49         31.54         2.58 o                         
  -9  -2   4          2.85          3.38         2.63 o                         
  -8  -2   4        694.77        720.04         8.62 o                         
  -7  -2   4       2220.59       2240.52        22.06 o                         
  -6  -2   4         28.35         28.86         1.45 o                         
  -5  -2   4         99.02         99.09         3.69 o                         
  -4  -2   4       1554.35       1587.22         9.66 o                         
  -3  -2   4       1259.40       1465.29         8.90 o                         
  -2  -2   4       3505.50       3391.11        13.60 o                         
  -1  -2   4        710.23        554.83         7.42 o                         
   0  -2   4         17.11         21.83         2.43 o                         
   1  -2   4        738.12        810.69        13.45 o                         
   2  -2   4         44.29         71.69         2.24 o                         
   3  -2   4        429.57        515.08         4.01 o                         
   4  -2   4         73.87         72.64         2.07 o                         
   5  -2   4        146.61        138.91         2.74 o                         
   6  -2   4          3.46          2.02         1.41 o                         
   7  -2   4         18.15         16.30         2.12 o                         
   8  -2   4        276.16        282.52         6.12 o                         
   9  -2   4          0.74          0.40         2.05 o                         
  10  -2   4         21.36         19.14         2.79 o                         
  11  -2   4        491.91        510.37         9.65 o                         
  12  -2   4          4.10          5.05         2.97 o                         
  13  -2   4          4.71          6.31         3.16 o                         
 -13  -1   4          8.83          8.25         4.11 o                         
 -12  -1   4          9.79          7.91         3.91 o                         
 -11  -1   4         43.98         47.37         3.05 o                         
 -10  -1   4         45.60         47.28         2.94 o                         
  -9  -1   4        113.62        122.07         3.55 o                         
  -8  -1   4          8.33          7.68         2.48 o                         
  -7  -1   4         56.78         57.64         3.27 o                         
  -6  -1   4        133.27        129.03         3.81 o                         
  -5  -1   4         78.94         69.47         2.85 o                         
  -4  -1   4       2948.27       2944.54        13.85 o                         
  -3  -1   4        820.45        688.10         4.50 o                         
  -2  -1   4         64.68         49.25         1.40 o                         
  -1  -1   4       6979.50       7143.28        57.93 o                         
   0  -1   4        433.14        390.41         4.47 o                         
   1  -1   4       1677.80       1756.83        14.39 o                         
   2  -1   4       9530.81       8877.91        42.99 o                         
   4  -1   4       3450.26       3762.15        17.98 o                         
   5  -1   4        136.28        131.42         2.89 o                         
   6  -1   4       2002.17       1943.34        10.50 o                         
   7  -1   4         32.33         36.66         2.14 o                         
   8  -1   4        221.49        223.30         4.58 o                         
   9  -1   4          6.92          6.98         2.18 o                         
  10  -1   4          0.23          1.54         2.18 o                         
  11  -1   4         12.11          9.23         2.46 o                         
  12  -1   4         73.25         71.81         3.96 o                         
  13  -1   4          6.13          4.80         2.50 o                         
  14  -1   4         66.38         63.28         4.97 o                         
 -13   0   4         32.37         34.37         4.47 o                         
 -12   0   4        182.05        190.31         7.09 o                         
 -11   0   4        521.33        544.68        10.39 o                         
 -10   0   4          2.51          0.01         2.12 o                         
  -9   0   4        145.45        148.70         3.69 o                         
  -8   0   4        162.35        163.55         4.09 o                         
  -7   0   4        215.41        210.42         4.76 o                         
  -6   0   4         12.14         11.26         1.90 o                         
  -5   0   4       1075.03       1070.45         7.96 o                         
  -4   0   4          0.23          0.70         1.19 o                         
  -3   0   4         13.15          6.31         1.02 o                         
  -2   0   4         13.47         12.00         1.05 o                         
  -1   0   4       1118.83       1183.69         8.02 o                         
   0   0   4       5265.11       5634.35        46.83 o                         
   1   0   4       1551.38       1673.84        19.37 o                         
   2   0   4       5817.72       5754.17        45.62 o                         
   3   0   4       1194.48        924.61         9.89 o                         
   4   0   4       1846.23       1848.26        20.80 o                         
   5   0   4       1192.38       1154.08         7.06 o                         
   6   0   4       4638.43       4423.85        22.96 o                         
   7   0   4       1744.38       1737.15        10.10 o                         
   8   0   4        580.04        568.27         6.70 o                         
   9   0   4         32.47         31.49         2.58 o                         
  10   0   4          7.20          6.21         2.38 o                         
  11   0   4        168.21        163.78         4.17 o                         
  12   0   4         53.73         56.47         3.41 o                         
  13   0   4          1.43          0.17         2.26 o                         
  14   0   4          1.02          0.08         2.50 o                         
 -12   1   4        101.71        102.18         6.45 o                         
 -11   1   4        979.13       1027.44        16.09 o                         
 -10   1   4        276.54        283.33         5.48 o                         
  -9   1   4         51.38         47.43         2.80 o                         
  -8   1   4         95.83         94.75         3.43 o                         
  -7   1   4       1544.12       1562.28        11.56 o                         
  -6   1   4        114.04        111.15         3.22 o                         
  -5   1   4       1094.66       1067.07         7.68 o                         
  -4   1   4         73.55         68.76         1.81 o                         
  -3   1   4       3096.81       3133.02        12.35 o                         
  -2   1   4         37.15         55.36         1.63 o                         
  -1   1   4        442.79        508.97         3.67 o                         
   0   1   4       1399.89       1441.30         7.14 o                         
   1   1   4       1068.67       1035.30         8.71 o                         
   2   1   4        757.88        763.81         7.12 o                         
   3   1   4       1152.08       1095.07        10.49 o                         
   4   1   4        666.64        695.03         7.55 o                         
   5   1   4        384.67        365.48         4.13 o                         
   6   1   4       3079.74       3101.15        14.10 o                         
   7   1   4       6193.29       6291.64        33.57 o                         
   8   1   4          5.86          7.22         1.51 o                         
   9   1   4          1.08          0.60         1.82 o                         
  10   1   4       1319.91       1363.55        35.88 o                         
  11   1   4       1297.40       1339.77        28.82 o                         
  12   1   4         13.03         11.21         2.41 o                         
  13   1   4        231.06        221.10         9.88 o                         
  14   1   4          0.52          1.75         2.72 o                         
  15   1   4          2.07          1.83         3.60 o                         
 -12   2   4          2.78          2.75         3.69 o                         
 -11   2   4        147.23        148.95         5.90 o                         
 -10   2   4        144.60        162.75         5.15 o                         
  -9   2   4         74.22         76.36         2.57 o                         
  -8   2   4       1642.05       1723.85        19.70 o                         
  -7   2   4       2602.97       2703.21        15.16 o                         
  -6   2   4        702.99        726.26         5.68 o                         
  -5   2   4        805.62        810.82         5.20 o                         
  -4   2   4        329.49        323.03         2.56 o                         
  -3   2   4        638.95        566.20         5.20 o                         
  -2   2   4         71.24        111.42         1.74 o                         
  -1   2   4        816.12        732.30         4.47 o                         
   0   2   4        777.62        864.16         5.94 o                         
   1   2   4       5398.12       5346.32        33.77 o                         
   2   2   4        409.13        379.87         3.73 o                         
   3   2   4          0.60         -1.65         1.65 o                         
   4   2   4         14.53         16.46         1.25 o                         
   5   2   4         19.61         12.99         1.46 o                         
   6   2   4        188.42        200.45         3.00 o                         
   7   2   4        491.75        477.41         4.79 o                         
   8   2   4         33.09         33.69         1.89 o                         
   9   2   4          0.04         -1.14         1.68 o                         
  10   2   4        481.78        475.11         9.11 o                         
  11   2   4       2310.31       2316.66        51.86 o                         
  12   2   4         55.64         51.01         3.19 o                         
  13   2   4        100.94        102.35         4.29 o                         
  14   2   4        128.66        118.40         7.38 o                         
  15   2   4        123.52        121.36         6.52 o                         
 -11   3   4         14.95         12.37         3.80 o                         
 -10   3   4          9.99         10.99         2.64 o                         
  -9   3   4        146.51        154.85         4.37 o                         
  -8   3   4         35.20         41.12         2.42 o                         
  -7   3   4        146.76        161.35         2.98 o                         
  -6   3   4       1171.79       1211.60        11.26 o                         
  -5   3   4        114.00        117.24         2.96 o                         
  -4   3   4       1466.37       1396.20         9.14 o                         
  -3   3   4       3802.25       3681.16        24.27 o                         
  -2   3   4        625.83        596.30         4.16 o                         
  -1   3   4          1.25         10.08         0.86 o                         
   0   3   4         34.63         57.25         1.77 o                         
   1   3   4         44.16         50.30         2.13 o                         
   2   3   4       2223.31       2288.46        12.58 o                         
   3   3   4       4542.73       4208.48        24.95 o                         
   4   3   4        372.26        406.73         4.16 o                         
   5   3   4          2.89          2.44         0.95 o                         
   6   3   4       1075.30       1156.72         7.29 o                         
   7   3   4          2.92          3.92         1.21 o                         
   8   3   4         64.97         65.79         2.48 o                         
   9   3   4        114.19        120.51         3.67 o                         
  10   3   4          7.37          8.05         2.15 o                         
  11   3   4        269.28        268.42         6.94 o                         
  12   3   4          7.54          7.35         2.41 o                         
  13   3   4         21.90         17.26         2.74 o                         
  14   3   4        119.56        127.49         5.62 o                         
  15   3   4        348.05        336.05         8.63 o                         
 -11   4   4         82.84         86.14         5.31 o                         
 -10   4   4         53.96         58.22         4.37 o                         
  -9   4   4          3.06         -0.03         2.41 o                         
  -8   4   4         12.09         11.74         1.85 o                         
  -7   4   4         14.62         14.87         1.88 o                         
  -6   4   4        351.80        354.43         4.74 o                         
  -5   4   4        564.02        546.15         5.71 o                         
  -4   4   4         13.79          7.83         1.75 o                         
  -3   4   4       1816.34       1771.70        17.40 o                         
  -2   4   4       1107.68       1024.21         5.40 o                         
  -1   4   4         64.97         69.05         1.48 o                         
   0   4   4         15.25          4.63         0.95 o                         
   1   4   4       2125.15       2107.62        10.54 o                         
   2   4   4         18.93         20.46         1.58 o                         
   3   4   4          6.47         14.05         1.43 o                         
   5   4   4        268.94        294.18         3.34 o                         
   6   4   4       1656.66       1619.10         7.90 o                         
   7   4   4       4573.59       4561.40        14.10 o                         
   8   4   4         60.28         65.13         2.16 o                         
   9   4   4        243.70        244.13         4.25 o                         
  10   4   4         44.25         42.54         2.22 o                         
  11   4   4        271.20        269.06         7.80 o                         
  12   4   4         27.45         30.20         2.70 o                         
  13   4   4          6.90          7.00         2.45 o                         
  14   4   4          8.48          8.45         2.88 o                         
  15   4   4         17.90         17.07         3.56 o                         
  16   4   4         12.35         10.43         3.71 o                         
 -10   5   4        345.71        358.98         8.27 o                         
  -9   5   4         34.16         31.80         3.84 o                         
  -8   5   4         11.10         11.33         2.62 o                         
  -7   5   4        272.23        276.39         4.88 o                         
  -6   5   4         24.18         22.15         2.41 o                         
  -5   5   4        125.20        122.36         3.39 o                         
  -4   5   4        324.91        309.31         7.06 o                         
  -3   5   4       1631.34       1625.75        11.59 o                         
  -2   5   4        218.63        204.75         3.20 o                         
  -1   5   4        225.92        194.24         2.41 o                         
   0   5   4         78.23         61.76         1.62 o                         
   1   5   4       1709.34       1698.56        10.15 o                         
   2   5   4        611.38        563.04         4.82 o                         
   3   5   4        186.99        185.69         2.89 o                         
   4   5   4         64.48        100.21         2.51 o                         
   5   5   4       1341.94       1406.16         7.69 o                         
   6   5   4        116.38        102.44         2.53 o                         
   7   5   4       5466.28       5269.92        29.63 o                         
   8   5   4        341.65        365.69         4.29 o                         
   9   5   4        127.72        123.97         2.92 o                         
  10   5   4        141.28        137.35         3.42 o                         
  11   5   4        780.83        797.25        11.55 o                         
  12   5   4        119.73        109.26         4.25 o                         
  13   5   4         77.15         81.02         4.35 o                         
  14   5   4          4.07          6.32         2.76 o                         
  15   5   4         18.06         17.63         3.42 o                         
  16   5   4          7.90          8.00         3.21 o                         
 -10   6   4        287.84        294.57         8.47 o                         
  -9   6   4         51.68         55.82         4.15 o                         
  -8   6   4         73.87         80.27         4.25 o                         
  -7   6   4        693.58        708.88        12.17 o                         
  -6   6   4       1045.87       1030.33        15.72 o                         
  -5   6   4         55.57         55.53         2.44 o                         
  -4   6   4         11.49         10.92         2.09 o                         
  -3   6   4        241.87        244.16         4.29 o                         
  -2   6   4         75.86         74.04         1.97 o                         
  -1   6   4        169.65        155.44         2.59 o                         
   0   6   4        234.86        229.30         3.84 o                         
   1   6   4       1412.99       1443.90         9.70 o                         
   2   6   4        313.44        303.38         4.29 o                         
   3   6   4        476.69        458.21         4.99 o                         
   4   6   4        439.54        442.91         4.88 o                         
   5   6   4        101.64         90.78         2.75 o                         
   6   6   4        778.39        741.04         6.50 o                         
   7   6   4       2022.32       1972.22        20.02 o                         
   8   6   4          3.17          2.86         1.53 o                         
   9   6   4        380.21        373.10         5.56 o                         
  10   6   4         51.69         46.49         2.55 o                         
  11   6   4       2138.09       2141.76        19.13 o                         
  12   6   4       1248.69       1205.89        12.24 o                         
  13   6   4         71.44         70.38         3.30 o                         
  14   6   4          1.96         -1.33         3.22 o                         
  15   6   4         75.53         76.98         4.51 o                         
  16   6   4          8.73          3.82         3.09 o                         
  -9   7   4          0.10          3.92         2.98 o                         
  -8   7   4         45.35         45.83         3.56 o                         
  -7   7   4        434.28        475.21         9.90 o                         
  -6   7   4        833.64        910.39        13.62 o                         
  -5   7   4        319.09        336.85         6.37 o                         
  -4   7   4         31.44         28.23         2.41 o                         
  -3   7   4       1326.22       1281.58        24.71 o                         
  -2   7   4       1293.45       1305.21        18.20 o                         
  -1   7   4         52.64         54.81         1.99 o                         
   0   7   4        720.92        729.40         9.49 o                         
   1   7   4        333.01        339.04         5.07 o                         
   2   7   4       1113.27       1097.11         9.18 o                         
   3   7   4        187.75        191.08         4.32 o                         
   4   7   4        102.39         98.91         3.72 o                         
   5   7   4         72.52         65.90         2.89 o                         
   6   7   4        426.10        421.44         5.76 o                         
   7   7   4          9.08          5.32         1.82 o                         
   8   7   4         58.68         54.65         3.03 o                         
   9   7   4        444.13        421.56         8.33 o                         
  10   7   4         21.91         21.72         2.32 o                         
  11   7   4        631.90        623.15         8.87 o                         
  12   7   4        510.11        511.05         9.24 o                         
  13   7   4         11.53         10.94         3.12 o                         
  14   7   4          0.17         -3.01         3.03 o                         
  15   7   4        323.33        300.32        10.29 o                         
  16   7   4        230.61        210.32         7.95 o                         
  -8   8   4          4.55          3.39         2.89 o                         
  -7   8   4          0.81         -1.40         3.36 o                         
  -6   8   4          6.06          6.94         3.32 o                         
  -5   8   4         15.60         15.36         2.85 o                         
  -4   8   4          0.36          0.74         1.90 o                         
  -3   8   4       1012.78       1039.62        16.87 o                         
  -2   8   4       1438.72       1514.88         9.78 o                         
  -1   8   4       1297.11       1308.66        10.20 o                         
   0   8   4        109.77        109.83         3.26 o                         
   1   8   4        321.83        312.30         4.75 o                         
   2   8   4        417.31        423.18         5.28 o                         
   3   8   4        421.79        400.23         5.82 o                         
   4   8   4        519.50        509.90         7.36 o                         
   5   8   4         86.39         86.92         3.53 o                         
   6   8   4        497.79        491.31         5.81 o                         
   7   8   4        136.43        129.30         3.70 o                         
   8   8   4         19.45         22.29         2.67 o                         
   9   8   4         62.75         52.56         3.21 o                         
  10   8   4          0.48         -0.78         2.22 o                         
  11   8   4        107.49         98.72         3.87 o                         
  12   8   4          4.96          2.47         2.38 o                         
  13   8   4         51.61         48.66         3.93 o                         
  14   8   4         44.38         47.24         4.21 o                         
  15   8   4         96.99         94.36         5.26 o                         
  16   8   4        302.63        298.30        10.61 o                         
  -7   9   4          5.17          3.87         3.31 o                         
  -6   9   4         37.22         40.15         3.33 o                         
  -5   9   4         79.56         80.72         3.79 o                         
  -4   9   4         55.88         51.07         2.62 o                         
  -3   9   4          3.44          2.89         1.82 o                         
  -2   9   4        271.63        281.94         4.44 o                         
  -1   9   4          3.21          3.54         1.71 o                         
   0   9   4         18.77         19.93         2.02 o                         
   1   9   4        597.22        635.39         9.38 o                         
   2   9   4       3397.86       3517.62        25.18 o                         
   3   9   4          2.17          2.55         1.95 o                         
   4   9   4          4.95          3.01         1.76 o                         
   5   9   4        404.41        406.81         7.11 o                         
   6   9   4         82.32         80.11         2.98 o                         
   7   9   4        987.65       1011.51        10.04 o                         
   8   9   4       1556.25       1458.97        16.88 o                         
   9   9   4         42.67         37.46         2.84 o                         
  10   9   4          8.46          5.24         2.32 o                         
  11   9   4          5.92          5.33         2.48 o                         
  12   9   4         38.08         38.26         3.45 o                         
  13   9   4         12.57         12.17         3.08 o                         
  14   9   4          0.23         -1.97         3.17 o                         
  15   9   4          5.85         11.01         3.42 o                         
  16   9   4          0.82          2.01         3.45 o                         
  -6  10   4         93.17        103.36         4.90 o                         
  -5  10   4         30.61         35.10         3.48 o                         
  -4  10   4          1.60          1.59         2.22 o                         
  -3  10   4         84.63         84.81         2.89 o                         
  -2  10   4        198.95        198.25         3.83 o                         
  -1  10   4        266.46        280.95         4.53 o                         
   0  10   4        102.80        106.45         3.54 o                         
   1  10   4         49.43         52.69         3.64 o                         
   2  10   4         30.22         33.77         2.70 o                         
   3  10   4         45.81         44.84         3.01 o                         
   4  10   4        545.00        553.95         8.31 o                         
   5  10   4        610.93        630.63         8.94 o                         
   6  10   4       1035.68       1074.83        11.37 o                         
   7  10   4         41.19         42.01         3.05 o                         
   8  10   4        493.28        515.26         9.81 o                         
   9  10   4          1.75         -1.97         1.97 o                         
  10  10   4          1.65          0.56         2.40 o                         
  11  10   4        373.27        340.07         9.01 o                         
  12  10   4        869.83        783.04        18.08 o                         
  13  10   4         24.32         24.71         3.84 o                         
  14  10   4          5.30          4.03         3.37 o                         
  15  10   4          6.37          9.01         3.67 o                         
  16  10   4         25.53         24.52         4.21 o                         
  -5  11   4        415.88        435.19         9.77 o                         
  -4  11   4          0.51          0.16         2.54 o                         
  -3  11   4         23.65         26.76         3.18 o                         
  -2  11   4        414.25        410.23         9.88 o                         
  -1  11   4          0.69         -0.81         1.77 o                         
   0  11   4          1.40          3.47         2.23 o                         
   1  11   4         64.48         75.05         4.00 o                         
   2  11   4        727.06        762.85         9.95 o                         
   3  11   4        158.70        168.47         4.61 o                         
   4  11   4        209.45        223.84         4.65 o                         
   5  11   4          0.10          3.70         3.02 o                         
   6  11   4         35.44         34.47         3.53 o                         
   7  11   4         38.36         40.17         3.26 o                         
   8  11   4          8.83          7.61         2.42 o                         
   9  11   4        542.76        520.06         7.74 o                         
  10  11   4        418.12        420.15         7.77 o                         
  11  11   4          0.40         -1.70         2.65 o                         
  12  11   4        837.49        780.63        17.74 o                         
  13  11   4        275.03        260.75         7.07 o                         
  14  11   4          0.69         -2.29         3.07 o                         
  15  11   4         55.56         49.80         5.33 o                         
  16  11   4        166.41        149.68         7.89 o                         
  -4  12   4         10.17         10.92         3.06 o                         
  -3  12   4         53.54         53.10         3.29 o                         
  -2  12   4        737.61        760.91        10.73 o                         
  -1  12   4        721.11        727.02        15.14 o                         
   0  12   4          7.48          9.94         2.99 o                         
   1  12   4         15.99         14.95         2.80 o                         
   2  12   4        373.36        384.45         6.36 o                         
   3  12   4         58.93         59.15         2.83 o                         
   4  12   4         89.45         96.61         4.08 o                         
   5  12   4          6.46          9.09         2.83 o                         
   6  12   4        481.22        502.16        10.49 o                         
   7  12   4         25.81         24.57         3.01 o                         
   8  12   4         39.22         33.94         3.32 o                         
   9  12   4         32.01         26.30         3.08 o                         
  10  12   4        120.25        114.32         3.94 o                         
  11  12   4         33.29         29.73         3.03 o                         
  12  12   4         88.14         86.65         4.20 o                         
  13  12   4          5.62          0.96         3.00 o                         
  14  12   4        225.06        202.58         7.22 o                         
  15  12   4         21.31         20.21         3.72 o                         
  -3  13   4          1.18          2.50         2.54 o                         
  -2  13   4        160.95        165.45         5.61 o                         
  -1  13   4        124.41        126.85         5.60 o                         
   0  13   4        138.90        148.72         5.53 o                         
   1  13   4        350.28        371.75         8.65 o                         
   2  13   4        872.30        979.40        17.50 o                         
   3  13   4        302.06        318.79         7.31 o                         
   4  13   4         14.77         12.30         2.28 o                         
   5  13   4         69.20         73.76         3.88 o                         
   6  13   4          3.99          5.93         3.54 o                         
   7  13   4        106.24         94.40         4.26 o                         
   8  13   4         11.09         10.98         3.35 o                         
   9  13   4          0.60         -0.47         3.13 o                         
  10  13   4          4.93          2.77         2.81 o                         
  11  13   4          3.04          3.48         3.02 o                         
  12  13   4          0.75          0.17         3.04 o                         
  13  13   4          8.95          5.03         2.83 o                         
  14  13   4         74.46         72.40         4.83 o                         
  15  13   4         39.08         33.07         3.37 o                         
  -1  14   4          9.07          9.06         3.38 o                         
   0  14   4         12.27         16.20         3.50 o                         
   1  14   4         21.54         24.04         3.81 o                         
   2  14   4         84.67         97.98         5.74 o                         
   3  14   4        358.90        391.16        10.83 o                         
   4  14   4        178.71        180.39         6.14 o                         
   5  14   4        272.37        281.54         8.05 o                         
   6  14   4        488.91        536.47        12.73 o                         
   7  14   4        206.63        224.13        11.25 o                         
   8  14   4        295.16        304.46        12.42 o                         
   9  14   4        244.89        253.74        10.08 o                         
  10  14   4          4.85          2.55         3.29 o                         
  11  14   4         14.37         14.06         3.55 o                         
  12  14   4         23.93         22.66         3.55 o                         
  13  14   4         49.27         44.51         4.05 o                         
  14  14   4          0.04         -2.85         3.03 o                         
   0  15   4         75.11         75.32         4.79 o                         
   1  15   4         23.61         26.12         3.82 o                         
   2  15   4         32.65         33.46         4.37 o                         
   3  15   4          4.04          3.02         4.78 o                         
   4  15   4         11.72         12.93         3.64 o                         
   5  15   4         18.48         24.29         3.86 o                         
   6  15   4        170.22        169.31         6.84 o                         
   7  15   4        304.42        320.34        11.79 o                         
   8  15   4         42.22         46.91         4.76 o                         
   9  15   4          2.22         -1.93         3.56 o                         
  10  15   4        103.77         88.11         5.22 o                         
  11  15   4         11.61         10.11         3.65 o                         
  12  15   4        147.37        137.77         7.23 o                         
  13  15   4        231.41        223.11        11.26 o                         
   2  16   4         32.53         36.83         4.35 o                         
   3  16   4         79.36         83.32         5.42 o                         
   4  16   4         36.89         41.15         5.62 o                         
   5  16   4         63.00         63.14         5.10 o                         
   6  16   4         23.21         26.06         3.97 o                         
   7  16   4          1.72          0.51         4.32 o                         
   8  16   4          5.50          4.71         3.68 o                         
   9  16   4         37.20         35.63         4.45 o                         
  10  16   4        346.28        342.63        13.77 o                         
  11  16   4        202.27        204.34         8.76 o                         
  12  16   4          0.12         -1.88         4.00 o                         
   6  17   4          1.07          0.21         5.06 o                         
   7  17   4        107.33        116.81         7.81 o                         
   8  17   4         64.85         66.67         5.99 o                         
   9  17   4          2.71          4.04         3.94 o                         
  -9 -15   5        163.04        157.48         6.82 o                         
  -8 -15   5         43.85         44.29         4.70 o                         
  -7 -15   5         72.59         64.23         4.87 o                         
  -6 -15   5          2.28          2.02         3.13 o                         
  -5 -15   5          7.18          6.33         3.54 o                         
  -4 -15   5        231.58        227.79         7.67 o                         
  -3 -15   5        476.78        484.27         9.83 o                         
  -2 -15   5        119.00        113.55         5.36 o                         
  -1 -15   5          0.89         -1.60         2.91 o                         
 -11 -14   5          0.00          2.32         3.73 o                         
 -10 -14   5          0.11         -1.80         3.54 o                         
  -9 -14   5          0.01         -0.26         4.04 o                         
  -8 -14   5         49.96         49.12         4.64 o                         
  -7 -14   5         89.96         93.98         5.27 o                         
  -6 -14   5         53.20         54.11         4.39 o                         
  -5 -14   5        180.25        170.26         5.99 o                         
  -4 -14   5          1.82          0.23         3.69 o                         
  -3 -14   5        273.29        284.03         8.08 o                         
  -2 -14   5         80.32         84.54         4.35 o                         
  -1 -14   5          2.13          1.40         3.13 o                         
   0 -14   5        260.75        266.54         8.80 o                         
   1 -14   5        734.80        781.87        15.63 o                         
 -12 -13   5         41.39         36.71         4.16 o                         
 -11 -13   5         14.06         13.18         3.67 o                         
 -10 -13   5          0.89          1.31         3.17 o                         
  -9 -13   5          2.63          3.79         3.27 o                         
  -8 -13   5          0.12         -0.08         3.77 o                         
  -7 -13   5          5.36          3.06         3.70 o                         
  -6 -13   5         10.76         11.57         3.60 o                         
  -5 -13   5         22.58         19.54         3.45 o                         
  -4 -13   5         92.93         76.66         4.90 o                         
  -3 -13   5        114.51        109.84         5.76 o                         
  -2 -13   5          7.09          6.51         2.95 o                         
  -1 -13   5         91.49         93.76         4.45 o                         
   0 -13   5          7.48          6.87         3.56 o                         
   1 -13   5        404.51        452.81        10.70 o                         
   2 -13   5        173.80        190.96         7.65 o                         
   3 -13   5         47.13         54.40         4.73 o                         
 -12 -12   5        299.62        296.78        10.50 o                         
 -11 -12   5          0.21         -2.22         2.89 o                         
 -10 -12   5         34.58         33.05         3.99 o                         
  -9 -12   5        216.63        218.67         8.59 o                         
  -8 -12   5          1.69         -0.36         3.63 o                         
  -7 -12   5        408.12        415.88        10.28 o                         
  -6 -12   5        148.54        149.65         6.09 o                         
  -5 -12   5         13.52         15.53         3.22 o                         
  -4 -12   5         74.24         72.13         4.06 o                         
  -3 -12   5        247.24        231.23         6.51 o                         
  -2 -12   5        292.86        320.83        10.57 o                         
  -1 -12   5          8.01          7.10         2.75 o                         
   0 -12   5          7.45          7.02         2.56 o                         
   1 -12   5        146.16        160.65         7.61 o                         
   2 -12   5         86.62         80.29         4.60 o                         
   3 -12   5         17.38         18.34         3.23 o                         
   4 -12   5          1.81         -1.25         3.74 o                         
   5 -12   5        301.37        320.81        10.77 o                         
 -13 -11   5         59.47         48.89         5.41 o                         
 -12 -11   5        216.24        207.14         8.10 o                         
 -11 -11   5         12.75          8.57         2.98 o                         
 -10 -11   5         20.60         17.35         3.66 o                         
  -9 -11   5        489.25        490.43        14.34 o                         
  -8 -11   5        842.44        833.08        13.21 o                         
  -7 -11   5         15.58         10.89         3.07 o                         
  -6 -11   5         68.87         74.61         4.33 o                         
  -5 -11   5        114.79        109.84         4.74 o                         
  -4 -11   5        168.82        173.12         5.32 o                         
  -3 -11   5        947.87        887.06        14.85 o                         
  -2 -11   5        354.55        310.72         8.40 o                         
  -1 -11   5         30.36         28.62         2.89 o                         
   0 -11   5         62.08         59.84         3.39 o                         
   1 -11   5        303.48        311.23         7.75 o                         
   2 -11   5        663.17        761.05        15.15 o                         
   3 -11   5         20.86         16.13         3.19 o                         
   4 -11   5          1.11         -0.59         3.53 o                         
   5 -11   5         43.24         40.07         4.89 o                         
   6 -11   5         26.80         29.57         3.66 o                         
 -13 -10   5          1.91         -0.01         3.74 o                         
 -12 -10   5          0.02          1.17         3.79 o                         
 -11 -10   5         29.38         25.20         3.57 o                         
 -10 -10   5          0.56         -1.24         2.92 o                         
  -9 -10   5        103.67         98.52         4.79 o                         
  -8 -10   5        275.02        255.40         6.97 o                         
  -7 -10   5         17.37         14.74         2.74 o                         
  -6 -10   5          0.33          0.14         2.41 o                         
  -5 -10   5        483.50        509.30         8.74 o                         
  -4 -10   5        384.31        347.67         7.27 o                         
  -3 -10   5        157.32        159.38         5.21 o                         
  -2 -10   5        729.23        765.01        13.15 o                         
  -1 -10   5        352.88        344.73         7.31 o                         
   0 -10   5         87.36         94.45         3.90 o                         
   1 -10   5       1026.57       1024.18        11.19 o                         
   2 -10   5         67.46         60.52         3.86 o                         
   3 -10   5        168.30        177.54         5.28 o                         
   4 -10   5         75.98         81.39         4.95 o                         
   5 -10   5          8.53         10.70         3.94 o                         
   6 -10   5        151.90        166.37         7.90 o                         
   7 -10   5         90.90         87.86         5.75 o                         
 -13  -9   5         10.45          5.97         4.21 o                         
 -12  -9   5         28.57         30.44         4.77 o                         
 -11  -9   5         30.94         35.26         3.65 o                         
 -10  -9   5          2.77          0.98         2.83 o                         
  -9  -9   5          3.84          2.20         2.58 o                         
  -8  -9   5         33.68         30.36         3.08 o                         
  -7  -9   5         10.69          7.21         2.93 o                         
  -6  -9   5        279.60        295.76         5.60 o                         
  -5  -9   5         58.94         57.72         3.02 o                         
  -4  -9   5        503.47        497.27        12.45 o                         
  -3  -9   5         14.69         10.80         2.49 o                         
  -2  -9   5        150.75        139.91         4.52 o                         
  -1  -9   5        182.75        163.34         7.81 o                         
   0  -9   5        230.91        232.20         5.40 o                         
   1  -9   5       1215.91       1275.79        12.09 o                         
   2  -9   5       2048.28       2195.33        20.24 o                         
   3  -9   5        519.96        542.12         8.48 o                         
   4  -9   5         97.18        106.32         4.46 o                         
   5  -9   5        335.52        328.59         7.50 o                         
   6  -9   5         81.29         75.90         4.62 o                         
   7  -9   5        269.48        284.22        10.81 o                         
   8  -9   5        176.09        182.21         7.80 o                         
 -14  -8   5         20.39         19.04         5.03 o                         
 -13  -8   5        219.22        219.17         8.67 o                         
 -12  -8   5        718.69        787.08        19.58 o                         
 -11  -8   5        183.04        184.96         9.19 o                         
 -10  -8   5         63.95         64.55         3.99 o                         
  -9  -8   5        207.50        205.82         5.63 o                         
  -8  -8   5          1.38          1.85         2.40 o                         
  -7  -8   5         16.13         13.66         2.65 o                         
  -6  -8   5         88.75         90.28         4.57 o                         
  -5  -8   5          0.31         -0.16         1.93 o                         
  -4  -8   5        257.15        250.41         4.87 o                         
  -3  -8   5         94.03         89.29         3.72 o                         
  -2  -8   5        609.83        599.00        12.16 o                         
  -1  -8   5         36.19         36.34         3.05 o                         
   0  -8   5        264.21        254.38         4.65 o                         
   1  -8   5         10.53         10.31         2.13 o                         
   2  -8   5        712.94        738.86         8.81 o                         
   3  -8   5         16.11         21.51         2.36 o                         
   4  -8   5         38.78         40.39         2.50 o                         
   5  -8   5       1135.19       1157.11        16.04 o                         
   6  -8   5       1878.06       1871.52        48.44 o                         
   7  -8   5        108.58        107.02         5.59 o                         
   8  -8   5         17.37         19.61         3.93 o                         
   9  -8   5         85.17         90.91         6.21 o                         
 -14  -7   5         26.46         24.59         5.31 o                         
 -13  -7   5          5.11          7.15         4.50 o                         
 -12  -7   5        563.29        589.36        13.62 o                         
 -11  -7   5        275.34        282.68         7.65 o                         
 -10  -7   5         74.06         73.44         5.82 o                         
  -9  -7   5       1346.32       1405.44        22.65 o                         
  -8  -7   5       1532.30       1574.02        19.91 o                         
  -7  -7   5         82.62         85.97         3.16 o                         
  -6  -7   5        128.28        127.29         4.98 o                         
  -5  -7   5         54.25         54.59         3.29 o                         
  -4  -7   5          0.59         -1.34         1.53 o                         
  -3  -7   5         13.61         12.06         2.14 o                         
  -2  -7   5        294.42        277.78         5.73 o                         
  -1  -7   5        316.35        305.82         5.06 o                         
   0  -7   5         30.43         29.06         2.03 o                         
   1  -7   5        331.75        332.07         4.30 o                         
   2  -7   5         78.60         83.81         2.64 o                         
   3  -7   5          0.07         -1.85         1.85 o                         
   4  -7   5         49.21         48.70         2.48 o                         
   5  -7   5         19.02         20.04         2.44 o                         
   6  -7   5        553.70        555.09         7.12 o                         
   7  -7   5        172.13        173.01         5.98 o                         
   8  -7   5         63.88         60.78         3.72 o                         
   9  -7   5        260.31        269.17         8.89 o                         
  10  -7   5        617.12        666.46        14.94 o                         
 -14  -6   5          1.89          2.75         4.65 o                         
 -13  -6   5          1.63          8.46         4.33 o                         
 -12  -6   5         30.42         28.30         5.00 o                         
 -11  -6   5          6.73          2.44         1.44 o                         
 -10  -6   5         86.48         95.32         3.70 o                         
  -9  -6   5         51.85         56.38         3.42 o                         
  -8  -6   5       1745.13       1822.69        19.00 o                         
  -7  -6   5       1898.27       2002.98        20.14 o                         
  -6  -6   5         10.71         11.27         2.15 o                         
  -5  -6   5        373.82        387.19         6.58 o                         
  -4  -6   5       3783.26       3886.75        35.49 o                         
  -3  -6   5        110.59        100.76         3.12 o                         
  -2  -6   5       2516.73       2511.92        21.14 o                         
  -1  -6   5       1410.32       1407.55        10.68 o                         
   0  -6   5         30.56         28.96         1.82 o                         
   1  -6   5          4.83          3.89         1.41 o                         
   2  -6   5        970.18        951.89         6.94 o                         
   3  -6   5       1507.79       1413.81         9.27 o                         
   4  -6   5        145.50        149.14         3.22 o                         
   5  -6   5         10.96         12.82         1.95 o                         
   6  -6   5        118.62        127.73         3.37 o                         
   7  -6   5          1.28         -0.72         1.91 o                         
   8  -6   5         35.36         34.96         2.38 o                         
   9  -6   5         13.86         14.00         3.48 o                         
  10  -6   5        210.51        226.38         9.34 o                         
  11  -6   5         98.89        106.53         7.34 o                         
 -14  -5   5          0.20         -2.04         4.39 o                         
 -13  -5   5          0.54         -2.48         4.29 o                         
 -12  -5   5          2.34         -2.84         4.21 o                         
 -11  -5   5         29.93         30.00         3.61 o                         
 -10  -5   5         11.45         13.00         2.53 o                         
  -9  -5   5          5.21          4.04         2.05 o                         
  -8  -5   5         18.90         19.48         2.68 o                         
  -7  -5   5        465.27        489.33         9.32 o                         
  -6  -5   5        218.98        235.36         6.35 o                         
  -5  -5   5        395.79        404.34         5.97 o                         
  -4  -5   5       3477.06       3654.24        20.92 o                         
  -3  -5   5        808.74        780.09         5.57 o                         
  -2  -5   5          0.97          3.32         1.56 o                         
  -1  -5   5        290.96        294.98         4.37 o                         
   0  -5   5       1438.81       1525.41         7.63 o                         
   1  -5   5       1487.44       1423.71        11.63 o                         
   2  -5   5       3194.47       3143.02        26.59 o                         
   3  -5   5        175.89        166.50         3.03 o                         
   4  -5   5        214.90        215.35         3.45 o                         
   5  -5   5          0.00         -0.42         1.78 o                         
   6  -5   5         23.11         19.53         2.67 o                         
   7  -5   5        793.59        821.78         9.24 o                         
   8  -5   5        213.71        228.01         4.78 o                         
   9  -5   5         22.80         22.13         2.39 o                         
  10  -5   5          9.70          8.51         3.73 o                         
  11  -5   5          5.42          9.48         3.66 o                         
  12  -5   5         11.12          9.63         3.43 o                         
 -13  -4   5         69.27         80.15         6.16 o                         
 -12  -4   5         97.33         97.38         6.66 o                         
 -11  -4   5        236.56        254.98         6.48 o                         
 -10  -4   5          3.21          1.12         2.83 o                         
  -9  -4   5          0.97          0.92         1.98 o                         
  -8  -4   5          4.81          5.86         2.13 o                         
  -7  -4   5         16.33         18.48         3.35 o                         
  -6  -4   5        145.08        149.26         5.10 o                         
  -5  -4   5        773.62        788.06        10.84 o                         
  -4  -4   5        108.28        114.54         2.96 o                         
  -3  -4   5        984.20       1065.98         6.77 o                         
  -2  -4   5          2.27         -1.08         1.26 o                         
  -1  -4   5          4.94          9.27         1.45 o                         
   0  -4   5       4142.14       4123.32        16.56 o                         
   1  -4   5       1798.70       1750.19         7.73 o                         
   2  -4   5       2347.47       2241.29         8.83 o                         
   3  -4   5        746.42        704.47         5.38 o                         
   4  -4   5        512.92        510.25         6.12 o                         
   5  -4   5        903.64        876.25         8.44 o                         
   6  -4   5       2838.29       2827.13        28.37 o                         
   7  -4   5         19.95         15.21         2.64 o                         
   8  -4   5        431.45        423.04         6.60 o                         
   9  -4   5         17.38         16.17         2.67 o                         
  10  -4   5         30.87         31.92         4.03 o                         
  11  -4   5          9.22          9.15         3.43 o                         
  12  -4   5         27.29         28.08         4.45 o                         
 -13  -3   5          0.41         -3.23         4.38 o                         
 -12  -3   5        320.75        326.60         7.40 o                         
 -11  -3   5        914.23       1004.37        16.49 o                         
 -10  -3   5        289.63        281.70         5.16 o                         
  -9  -3   5        764.17        776.77         8.30 o                         
  -8  -3   5        534.97        571.85        10.54 o                         
  -7  -3   5        439.01        465.84         5.11 o                         
  -6  -3   5         53.76         60.86         3.57 o                         
  -5  -3   5        131.89        129.06         3.67 o                         
  -4  -3   5        140.26        142.58         3.35 o                         
  -3  -3   5        580.35        644.19         5.54 o                         
  -2  -3   5        577.04        616.62         5.66 o                         
  -1  -3   5        111.50        105.99         2.51 o                         
   0  -3   5        646.11        683.68         5.78 o                         
   1  -3   5        148.84        129.98         2.70 o                         
   2  -3   5        131.71        128.95         2.20 o                         
   3  -3   5         57.87         60.83         1.84 o                         
   4  -3   5        772.25        730.26         7.19 o                         
   5  -3   5        552.80        523.95         6.31 o                         
   6  -3   5       2473.80       2323.16        14.67 o                         
   7  -3   5       2404.49       2429.84        19.27 o                         
   8  -3   5         65.54         71.39         3.10 o                         
   9  -3   5        141.81        134.06         3.96 o                         
  10  -3   5       1083.81       1157.74        19.40 o                         
  11  -3   5        289.18        294.48         8.15 o                         
  12  -3   5        238.08        244.64         8.67 o                         
  13  -3   5         86.59         93.18         6.49 o                         
 -13  -2   5         39.27         37.40         4.47 o                         
 -12  -2   5          0.41         -1.51         3.76 o                         
 -11  -2   5        259.19        269.10         6.78 o                         
 -10  -2   5         13.08         11.96         2.89 o                         
  -9  -2   5        190.56        194.79         6.55 o                         
  -8  -2   5       4161.25       4251.55        26.76 o                         
  -7  -2   5       3679.13       3769.96        35.06 o                         
  -6  -2   5        875.08        921.96         8.04 o                         
  -5  -2   5        189.50        195.28         3.83 o                         
  -4  -2   5       3774.80       3832.95        15.04 o                         
  -3  -2   5          0.97          3.96         1.33 o                         
  -2  -2   5         17.69         31.65         1.58 o                         
  -1  -2   5         36.35         64.60         1.76 o                         
   0  -2   5        573.35        569.48         4.72 o                         
   1  -2   5         11.49         15.21         1.49 o                         
   2  -2   5         25.17         22.92         1.32 o                         
   3  -2   5        932.35        863.30         5.13 o                         
   4  -2   5        825.49        819.97         6.19 o                         
   5  -2   5        605.83        601.42         5.74 o                         
   6  -2   5        142.75        136.91         3.30 o                         
   7  -2   5         58.33         48.51         2.49 o                         
   8  -2   5          5.67          3.98         2.15 o                         
   9  -2   5          0.02          0.22         1.97 o                         
  10  -2   5        904.90        889.54        13.01 o                         
  11  -2   5       1264.58       1323.02        19.59 o                         
  12  -2   5          0.67         -1.65         2.98 o                         
  13  -2   5          2.54          2.71         3.19 o                         
 -13  -1   5          0.01         -1.45         3.34 o                         
 -12  -1   5          1.28          1.68         3.26 o                         
 -11  -1   5         25.81         17.66         4.02 o                         
 -10  -1   5         57.61         60.10         3.58 o                         
  -9  -1   5        180.08        183.41         4.93 o                         
  -8  -1   5         97.69        103.23         4.42 o                         
  -7  -1   5        951.28        968.39        11.40 o                         
  -6  -1   5        650.70        635.44         7.98 o                         
  -5  -1   5        771.76        773.04         5.99 o                         
  -4  -1   5      14035.33      14173.17        60.68 o                         
  -3  -1   5      14369.41      14496.73        75.33 o                         
  -2  -1   5        137.66        124.85         2.06 o                         
  -1  -1   5       2275.31       2688.44        14.49 o                         
   0  -1   5        551.36        626.99         6.10 o                         
   1  -1   5        165.79        147.60         2.74 o                         
   2  -1   5          7.16         21.62         1.93 o                         
   3  -1   5        627.99        804.51         5.95 o                         
   4  -1   5        130.85        141.48         2.63 o                         
   5  -1   5          5.19          3.33         1.31 o                         
   6  -1   5        226.73        220.82         3.87 o                         
   7  -1   5        413.87        411.17         4.80 o                         
   8  -1   5          6.03          3.01         1.82 o                         
   9  -1   5        116.20        121.37         3.38 o                         
  10  -1   5          6.99          6.97         2.37 o                         
  11  -1   5        282.41        285.44         8.74 o                         
  12  -1   5          3.87          4.34         2.72 o                         
  13  -1   5          2.54          4.14         2.75 o                         
  14  -1   5        368.67        348.26        10.69 o                         
 -12   0   5         23.13         22.34         3.62 o                         
 -11   0   5         46.75         48.59         4.34 o                         
 -10   0   5          1.31         -1.36         3.33 o                         
  -9   0   5         12.09         12.65         3.08 o                         
  -8   0   5          0.01         -0.58         2.37 o                         
  -7   0   5         74.49         70.34         3.26 o                         
  -6   0   5        168.21        152.66         3.99 o                         
  -5   0   5        456.95        437.27         5.38 o                         
  -4   0   5          1.46          3.51         1.47 o                         
  -3   0   5       4705.35       4614.85        26.48 o                         
  -2   0   5       1624.08       1691.35         7.00 o                         
  -1   0   5       2111.90       2298.38        14.15 o                         
   0   0   5       4269.45       4251.60        25.96 o                         
   1   0   5      13587.38      14032.79       112.79 o                         
   2   0   5       2540.18       2670.89        15.67 o                         
   3   0   5         26.48         14.51         1.29 o                         
   4   0   5         75.84         58.20         2.15 o                         
   5   0   5        682.67        684.69         5.97 o                         
   6   0   5       2206.19       2201.25        13.29 o                         
   7   0   5          1.07         -1.36         1.36 o                         
   8   0   5        211.81        204.89         3.85 o                         
   9   0   5        263.24        269.01         5.09 o                         
  10   0   5          1.25          0.56         2.07 o                         
  11   0   5          4.44          1.86         2.11 o                         
  12   0   5          7.08          6.40         2.55 o                         
  13   0   5          4.73          5.01         2.66 o                         
  14   0   5         12.82         12.16         2.79 o                         
 -12   1   5         48.82         39.00         4.30 o                         
 -11   1   5        306.81        310.47         9.86 o                         
 -10   1   5        113.48        111.77         5.26 o                         
  -9   1   5        111.10        113.15         3.43 o                         
  -8   1   5          9.40          9.40         2.63 o                         
  -7   1   5         92.60         95.00         3.53 o                         
  -6   1   5          7.99          7.44         1.90 o                         
  -5   1   5          8.19          7.48         1.61 o                         
  -4   1   5        154.34        154.02         2.44 o                         
  -3   1   5         27.68         25.37         1.10 o                         
  -2   1   5         39.64         41.54         1.40 o                         
  -1   1   5        921.54        954.96         6.58 o                         
   0   1   5       1518.13       1662.75         7.59 o                         
   1   1   5      14001.34      13990.65        53.35 o                         
   2   1   5       1059.65        852.22        12.75 o                         
   3   1   5        133.41        143.87         2.78 o                         
   4   1   5        346.82        374.10         5.29 o                         
   5   1   5       1415.39       1375.32         6.65 o                         
   6   1   5        608.03        564.09         4.74 o                         
   7   1   5       4469.78       4427.05        15.90 o                         
   8   1   5        331.43        303.68         4.30 o                         
   9   1   5        365.19        355.71         5.18 o                         
  10   1   5        155.62        162.38         4.24 o                         
  11   1   5        481.72        486.54         8.04 o                         
  12   1   5         36.72         31.61         3.01 o                         
  13   1   5         75.93         80.43         3.89 o                         
  14   1   5         19.47         14.65         3.14 o                         
  15   1   5          3.05          2.05         2.63 o                         
 -12   2   5         22.87         23.15         4.56 o                         
 -11   2   5         90.61         91.01         5.55 o                         
 -10   2   5        314.87        344.80         8.16 o                         
  -9   2   5         67.94         65.53         2.87 o                         
  -8   2   5        884.97        926.82         7.50 o                         
  -7   2   5       1440.60       1517.38        11.26 o                         
  -6   2   5        886.80        898.25         9.69 o                         
  -5   2   5         93.57         85.62         1.76 o                         
  -4   2   5          8.73          6.85         1.16 o                         
  -3   2   5        210.96        210.61         2.16 o                         
  -2   2   5         27.74         23.14         0.93 o                         
  -1   2   5        161.60        138.83         1.74 o                         
   0   2   5       2167.08       2166.75        10.35 o                         
   1   2   5         56.74         50.03         1.60 o                         
   2   2   5         10.45         15.59         1.35 o                         
   3   2   5       3239.49       3168.04        18.40 o                         
   4   2   5        122.46        142.65         2.88 o                         
   5   2   5       3337.51       3350.53        19.26 o                         
   6   2   5        681.33        699.28         5.62 o                         
   7   2   5       2184.47       2120.46        19.65 o                         
   8   2   5         12.64          7.46         1.47 o                         
   9   2   5         69.29         66.32         3.03 o                         
  10   2   5        498.78        493.09        11.40 o                         
  11   2   5       2442.46       2545.56        37.68 o                         
  12   2   5         84.41         83.75         3.86 o                         
  13   2   5        289.41        294.73         8.98 o                         
  14   2   5          1.03         -0.49         2.48 o                         
  15   2   5        134.85        131.59         6.81 o                         
 -11   3   5          4.15          2.83         3.54 o                         
 -10   3   5         40.52         42.55         3.60 o                         
  -9   3   5         42.65         40.10         2.72 o                         
  -8   3   5        274.31        284.10         8.06 o                         
  -7   3   5       1611.85       1694.51        14.52 o                         
  -6   3   5       1012.32       1026.96        14.78 o                         
  -5   3   5        276.18        279.27         3.47 o                         
  -4   3   5       1609.44       1577.86         9.88 o                         
  -3   3   5       6427.73       6114.53        45.31 o                         
  -2   3   5       1317.16       1263.89         7.20 o                         
  -1   3   5        426.33        499.32         3.43 o                         
   0   3   5       2403.64       2593.28        13.61 o                         
   1   3   5       4569.35       4534.33        21.83 o                         
   2   3   5        381.46        371.04         3.93 o                         
   3   3   5        282.74        280.84         3.24 o                         
   4   3   5        108.76        135.32         2.57 o                         
   5   3   5        303.04        328.64         3.72 o                         
   6   3   5          0.40         -1.31         1.31 o                         
   7   3   5        349.68        311.55         3.87 o                         
   8   3   5         13.48         15.12         1.66 o                         
   9   3   5        556.71        558.95         7.10 o                         
  10   3   5         30.58         30.70         2.52 o                         
  11   3   5        758.05        761.81        19.32 o                         
  12   3   5        341.37        347.54         6.45 o                         
  13   3   5         46.51         48.40         3.44 o                         
  14   3   5        104.51        106.20         4.86 o                         
  15   3   5        443.78        455.68        11.15 o                         
 -11   4   5          0.04          0.27         3.36 o                         
 -10   4   5          2.58          4.76         3.30 o                         
  -9   4   5         10.05          8.99         2.88 o                         
  -8   4   5         91.95         97.87         3.77 o                         
  -7   4   5          9.24         10.20         2.05 o                         
  -6   4   5        138.01        142.73         3.24 o                         
  -5   4   5         23.29         24.39         1.97 o                         
  -4   4   5        201.42        198.55         3.14 o                         
  -3   4   5      11082.55      10359.81        59.39 o                         
  -2   4   5       4922.44       4702.24        47.58 o                         
  -1   4   5       1326.56       1297.79         8.17 o                         
   0   4   5          0.51         -0.05         0.85 o                         
   1   4   5       3617.41       3456.42        13.97 o                         
   2   4   5        423.02        357.85         3.43 o                         
   3   4   5          0.77          1.78         0.96 o                         
   4   4   5          0.52          0.55         0.73 o                         
   5   4   5        336.91        330.67         4.59 o                         
   6   4   5        651.34        644.67         5.07 o                         
   7   4   5        183.63        184.84         3.09 o                         
   8   4   5         82.38         72.07         2.61 o                         
   9   4   5         40.90         39.33         2.35 o                         
  10   4   5         25.85         26.44         2.22 o                         
  11   4   5         28.23         26.20         2.17 o                         
  12   4   5         29.28         25.81         2.64 o                         
  13   4   5         88.70         84.93         3.85 o                         
  14   4   5          0.04         -2.44         2.44 o                         
  15   4   5        222.10        219.81         7.24 o                         
  16   4   5        356.86        352.07         8.63 o                         
 -10   5   5         23.28         24.25         3.82 o                         
  -9   5   5         21.38         23.32         3.65 o                         
  -8   5   5        109.86        110.18         4.53 o                         
  -7   5   5         12.66         11.72         1.82 o                         
  -6   5   5         21.02         19.73         1.88 o                         
  -5   5   5        308.93        299.01         4.27 o                         
  -4   5   5        105.67        108.82         2.55 o                         
  -3   5   5        371.07        358.33         4.38 o                         
  -2   5   5       1152.23       1126.91         7.61 o                         
  -1   5   5          5.23          3.56         0.82 o                         
   0   5   5        210.92        195.98         2.32 o                         
   1   5   5       9743.89       9355.81        48.10 o                         
   2   5   5      15658.28      15838.74        46.27 o                         
   3   5   5         69.39         76.85         1.81 o                         
   4   5   5        117.36        138.78         3.02 o                         
   5   5   5       1198.22       1169.09         7.96 o                         
   6   5   5        181.37        183.46         2.71 o                         
   7   5   5       2449.60       2384.98        16.27 o                         
   8   5   5          0.97          1.47         1.31 o                         
   9   5   5        241.36        231.62         3.73 o                         
  10   5   5          8.12          9.55         1.91 o                         
  11   5   5          0.44          1.35         1.97 o                         
  12   5   5         12.77         12.63         2.34 o                         
  13   5   5          1.54          1.48         2.41 o                         
  14   5   5          8.97          8.76         3.05 o                         
  15   5   5          7.94          7.84         3.06 o                         
  16   5   5          6.74          5.44         3.27 o                         
  -9   6   5         22.47         24.02         3.48 o                         
  -8   6   5         39.96         44.84         3.66 o                         
  -7   6   5         89.46         92.64         3.68 o                         
  -6   6   5         53.48         52.77         2.74 o                         
  -5   6   5          0.62          1.33         1.78 o                         
  -4   6   5         26.22         25.31         2.21 o                         
  -3   6   5         80.75         74.89         2.52 o                         
  -2   6   5         10.80         12.51         1.16 o                         
  -1   6   5       1081.82       1033.58         6.42 o                         
   0   6   5        854.10        868.83         4.95 o                         
   1   6   5        657.33        664.12         8.96 o                         
   2   6   5       1526.48       1481.06         9.26 o                         
   3   6   5        129.18        109.24         3.11 o                         
   4   6   5        524.64        522.60         6.08 o                         
   5   6   5       2046.54       2046.23        16.30 o                         
   6   6   5       2784.79       2608.82        20.45 o                         
   7   6   5        326.70        312.65         4.60 o                         
   8   6   5         33.44         31.87         2.23 o                         
   9   6   5        519.44        516.06         5.92 o                         
  10   6   5        108.80         99.91         3.21 o                         
  11   6   5        798.28        813.69        10.74 o                         
  12   6   5        475.05        473.86         7.05 o                         
  13   6   5         36.81         38.57         2.93 o                         
  14   6   5          5.76          4.99         3.08 o                         
  15   6   5          8.70          7.99         3.22 o                         
  16   6   5          3.20          3.01         3.06 o                         
  -9   7   5          0.12          0.87         3.45 o                         
  -8   7   5          0.50         -2.20         2.84 o                         
  -7   7   5        130.54        134.22         5.19 o                         
  -6   7   5        595.97        627.47        10.62 o                         
  -5   7   5        241.94        249.60         5.57 o                         
  -4   7   5        163.91        158.68         4.34 o                         
  -3   7   5         65.32         63.72         2.18 o                         
  -2   7   5        699.78        673.01        12.64 o                         
  -1   7   5          4.26          1.98         1.34 o                         
   0   7   5         77.64         77.95         2.53 o                         
   1   7   5        396.03        405.14         5.02 o                         
   2   7   5        510.84        538.15         6.31 o                         
   3   7   5       1283.73       1263.40        10.76 o                         
   4   7   5       1265.30       1238.76        10.93 o                         
   5   7   5          0.92         -1.65         1.80 o                         
   6   7   5       2254.42       2197.21        17.81 o                         
   7   7   5        154.37        142.94         3.76 o                         
   8   7   5        142.96        132.80         3.54 o                         
   9   7   5       1157.82       1186.64        15.01 o                         
  10   7   5        396.56        376.32         6.37 o                         
  11   7   5         64.04         69.28         3.44 o                         
  12   7   5       1094.19       1096.00        15.56 o                         
  13   7   5         28.59         30.45         3.51 o                         
  14   7   5         61.72         56.31         3.49 o                         
  15   7   5        132.65        136.75         6.17 o                         
  16   7   5        188.31        185.70         6.27 o                         
  -8   8   5        107.19        107.02         5.06 o                         
  -7   8   5         18.41         19.02         3.60 o                         
  -6   8   5        220.36        232.10         5.93 o                         
  -5   8   5         13.65         14.58         2.71 o                         
  -4   8   5         16.12         16.39         1.93 o                         
  -3   8   5       1032.31       1018.80        14.09 o                         
  -2   8   5       2115.16       2180.99        16.50 o                         
  -1   8   5        488.04        515.98         8.10 o                         
   0   8   5          2.39          3.78         1.71 o                         
   1   8   5        245.55        247.70         4.01 o                         
   2   8   5       1365.48       1311.25        26.50 o                         
   3   8   5          2.47          5.45         2.20 o                         
   4   8   5        623.65        614.36         7.91 o                         
   5   8   5        212.08        204.10         4.48 o                         
   6   8   5       1216.83       1207.71         9.51 o                         
   7   8   5        517.36        497.79         6.21 o                         
   8   8   5        135.96        130.23         3.88 o                         
   9   8   5         24.55         22.31         2.63 o                         
  10   8   5        362.27        355.28         7.90 o                         
  11   8   5         14.33         12.76         2.39 o                         
  12   8   5        295.97        295.17         6.56 o                         
  13   8   5         75.77         69.62         4.59 o                         
  14   8   5        336.10        326.14         8.44 o                         
  15   8   5         70.06         74.05         5.54 o                         
  16   8   5        445.96        463.69        12.51 o                         
  -7   9   5          0.18          0.34         3.15 o                         
  -6   9   5          3.65          3.72         2.69 o                         
  -5   9   5         75.92         75.08         3.49 o                         
  -4   9   5        229.26        237.95         4.89 o                         
  -3   9   5        257.00        265.62         4.88 o                         
  -2   9   5       1805.12       1854.73        14.93 o                         
  -1   9   5        686.12        680.21         8.71 o                         
   0   9   5         42.84         41.16         2.35 o                         
   1   9   5        627.15        626.69         9.79 o                         
   2   9   5       3527.43       3593.81        23.06 o                         
   3   9   5        484.17        504.73         6.78 o                         
   4   9   5        280.19        287.92         5.90 o                         
   5   9   5         37.21         37.03         2.78 o                         
   6   9   5        164.83        181.73         5.15 o                         
   7   9   5         56.37         54.01         2.81 o                         
   8   9   5          2.14          0.38         2.57 o                         
   9   9   5         44.56         42.41         3.51 o                         
  10   9   5          3.26          3.40         2.26 o                         
  11   9   5         99.92         94.19         3.92 o                         
  12   9   5         14.31         12.96         2.62 o                         
  13   9   5         12.72         16.39         3.42 o                         
  14   9   5        153.46        148.09         5.78 o                         
  15   9   5          1.51          0.39         3.16 o                         
  16   9   5         94.37        109.60         7.26 o                         
  -6  10   5          5.43          6.00         3.18 o                         
  -5  10   5          0.35         -0.10         2.63 o                         
  -4  10   5          5.75          5.59         2.69 o                         
  -3  10   5         29.25         30.58         2.72 o                         
  -2  10   5          1.74         -0.54         1.84 o                         
  -1  10   5         82.75         82.83         2.46 o                         
   0  10   5        178.42        182.59         4.62 o                         
   1  10   5        250.67        282.99         5.55 o                         
   2  10   5       2386.69       2426.32        19.53 o                         
   3  10   5       1347.20       1406.25        14.96 o                         
   4  10   5         64.32         69.67         4.11 o                         
   5  10   5        742.10        778.83         8.83 o                         
   6  10   5       1764.72       1853.03        16.44 o                         
   7  10   5        549.62        567.34         7.97 o                         
   8  10   5        253.63        265.79         5.67 o                         
   9  10   5         13.45         10.99         2.16 o                         
  10  10   5         82.02         75.15         3.62 o                         
  11  10   5         15.76         17.41         2.57 o                         
  12  10   5          5.09          4.99         2.90 o                         
  13  10   5          1.36         -3.16         3.16 o                         
  14  10   5          5.39          5.04         3.42 o                         
  15  10   5          0.17          2.62         3.47 o                         
  16  10   5          0.26         -1.50         3.61 o                         
  -5  11   5         64.98         71.58         4.27 o                         
  -4  11   5         61.43         65.02         3.67 o                         
  -3  11   5         27.11         28.15         2.98 o                         
  -2  11   5          0.84          1.55         2.43 o                         
  -1  11   5          7.04          6.59         1.58 o                         
   0  11   5         38.14         34.63         2.79 o                         
   1  11   5         85.21         83.47         3.28 o                         
   2  11   5         38.06         45.14         2.83 o                         
   3  11   5         40.08         37.76         3.74 o                         
   4  11   5         68.76         76.10         3.98 o                         
   5  11   5         54.05         63.26         4.12 o                         
   6  11   5       1118.91       1185.52        13.78 o                         
   7  11   5        821.00        855.34        10.25 o                         
   8  11   5          4.47         -0.09         2.36 o                         
   9  11   5        329.32        327.01         6.34 o                         
  10  11   5        871.01        814.32        12.87 o                         
  11  11   5         38.63         32.96         3.24 o                         
  12  11   5        332.53        327.51         8.73 o                         
  13  11   5         96.94         84.53         4.81 o                         
  14  11   5         42.05         33.51         3.81 o                         
  15  11   5          5.29          3.67         3.55 o                         
  16  11   5         25.54         22.48         4.37 o                         
  -4  12   5          2.72          2.81         2.92 o                         
  -3  12   5          3.67          3.56         3.04 o                         
  -2  12   5        156.00        153.03         4.78 o                         
  -1  12   5        102.81        102.44         3.98 o                         
   0  12   5          7.50          6.96         3.00 o                         
   1  12   5          0.07          0.98         2.08 o                         
   2  12   5         39.74         40.75         2.68 o                         
   3  12   5        162.88        170.79         4.27 o                         
   4  12   5         61.99         65.03         4.26 o                         
   5  12   5        317.81        326.98         7.47 o                         
   6  12   5         17.69         24.12         3.99 o                         
   7  12   5         30.36         30.00         3.93 o                         
   8  12   5          8.98          8.87         2.89 o                         
   9  12   5         30.57         29.27         3.33 o                         
  10  12   5        827.08        796.44        25.87 o                         
  11  12   5        399.31        383.74         9.54 o                         
  12  12   5         77.79         79.82         4.17 o                         
  13  12   5         31.43         27.99         3.74 o                         
  14  12   5        231.03        221.81         7.56 o                         
  15  12   5          5.54          3.90         3.90 o                         
  -3  13   5         51.54         50.10         4.09 o                         
  -2  13   5         83.34         76.59         4.63 o                         
  -1  13   5        289.67        297.33         6.60 o                         
   0  13   5         86.19         87.41         4.75 o                         
   1  13   5          5.52          5.71         3.14 o                         
   2  13   5        267.48        298.35         7.77 o                         
   3  13   5        276.02        282.79         8.32 o                         
   4  13   5          0.07         -2.26         2.81 o                         
   5  13   5         12.06          9.26         3.66 o                         
   6  13   5        107.41        117.29         5.49 o                         
   7  13   5        261.25        274.78         7.45 o                         
   8  13   5        121.72        126.15         5.53 o                         
   9  13   5         30.86         27.29         3.38 o                         
  10  13   5          0.14          4.17         3.31 o                         
  11  13   5          0.98         -1.30         2.99 o                         
  12  13   5          0.19         -2.93         2.93 o                         
  13  13   5         13.25          8.21         2.94 o                         
  14  13   5        338.12        325.94         9.63 o                         
  15  13   5        114.85         95.54         5.68 o                         
  -1  14   5         10.12         12.77         3.07 o                         
   0  14   5         15.82         16.55         3.60 o                         
   1  14   5          4.75          5.78         3.18 o                         
   2  14   5        228.99        245.33         7.54 o                         
   3  14   5        618.28        665.54        12.61 o                         
   4  14   5        186.00        208.95         7.66 o                         
   5  14   5          4.03          6.27         4.12 o                         
   6  14   5        164.54        171.06         6.85 o                         
   7  14   5        324.47        361.66        12.56 o                         
   8  14   5         13.23         11.99         3.85 o                         
   9  14   5         30.49         25.40         3.32 o                         
  10  14   5         54.30         51.83         4.17 o                         
  11  14   5         70.55         73.00         4.77 o                         
  12  14   5         30.84         23.06         3.43 o                         
  13  14   5         11.68          9.47         3.22 o                         
  14  14   5          2.63          0.91         3.17 o                         
   1  15   5        147.21        154.00         5.98 o                         
   2  15   5         12.56         13.92         3.94 o                         
   3  15   5        146.42        141.80         6.43 o                         
   4  15   5          1.09          1.73         3.60 o                         
   5  15   5         28.29         26.78         3.94 o                         
   6  15   5        443.16        485.22        12.75 o                         
   7  15   5        671.57        738.19        26.16 o                         
   8  15   5         47.52         39.56         4.74 o                         
   9  15   5          0.39         -1.10         3.42 o                         
  10  15   5         53.43         46.77         4.86 o                         
  11  15   5         46.23         48.72         4.14 o                         
  12  15   5          5.89          4.11         3.46 o                         
  13  15   5         14.05         13.46         3.44 o                         
   3  16   5          0.41          0.61         3.50 o                         
   4  16   5         28.95         28.90         4.49 o                         
   5  16   5         67.94         66.02         6.30 o                         
   6  16   5          0.45          4.09         3.58 o                         
   7  16   5         95.14         97.10         5.75 o                         
   8  16   5         19.14         18.92         3.92 o                         
   9  16   5         16.96         19.00         3.99 o                         
  10  16   5        392.58        436.18        13.49 o                         
  11  16   5        412.43        447.14        13.64 o                         
  12  16   5         12.44         10.08         4.60 o                         
   6  17   5         26.69         31.16         5.52 o                         
   7  17   5         16.95         12.27         4.07 o                         
   8  17   5         11.01         12.99         4.68 o                         
   9  17   5          8.11          7.42         5.13 o                         
  -8 -15   6        215.14        211.04         8.23 o                         
  -7 -15   6         17.27         16.89         3.66 o                         
  -6 -15   6          0.46          0.30         3.23 o                         
  -5 -15   6         66.83         67.11         4.86 o                         
  -4 -15   6         21.97         21.69         3.79 o                         
  -3 -15   6        226.70        230.07         7.17 o                         
  -2 -15   6         29.35         27.15         3.88 o                         
  -1 -15   6         11.83          8.92         3.33 o                         
 -10 -14   6          0.93         -2.84         3.69 o                         
  -9 -14   6        141.56        151.90         7.99 o                         
  -8 -14   6        154.07        150.56         7.00 o                         
  -7 -14   6         10.38         11.38         3.65 o                         
  -6 -14   6         71.33         67.31         4.92 o                         
  -5 -14   6        510.90        499.84        11.21 o                         
  -4 -14   6         95.37         93.29         5.70 o                         
  -3 -14   6         10.74          7.28         2.99 o                         
  -2 -14   6         60.30         53.09         4.02 o                         
  -1 -14   6          1.17         -2.78         3.08 o                         
   0 -14   6         21.63         18.00         3.60 o                         
   1 -14   6        204.47        211.72         7.99 o                         
 -11 -13   6          1.82          5.01         3.11 o                         
 -10 -13   6          1.52          0.76         3.10 o                         
  -9 -13   6          4.30          3.16         3.27 o                         
  -8 -13   6         12.04         10.65         4.06 o                         
  -7 -13   6         12.51         11.02         3.74 o                         
  -6 -13   6         10.60          8.67         3.60 o                         
  -5 -13   6        203.16        210.34         6.68 o                         
  -4 -13   6        317.95        325.34         8.07 o                         
  -3 -13   6         28.16         26.39         4.31 o                         
  -2 -13   6          0.11         -1.30         2.90 o                         
  -1 -13   6        350.98        326.20        13.26 o                         
   0 -13   6         12.15          9.24         3.56 o                         
   1 -13   6        290.39        298.78         8.95 o                         
   2 -13   6        303.12        310.94         8.49 o                         
   3 -13   6          8.22          8.62         3.77 o                         
 -12 -12   6        285.16        276.86         9.67 o                         
 -11 -12   6          9.46          4.41         3.03 o                         
 -10 -12   6         72.36         70.73         4.30 o                         
  -9 -12   6         85.32         89.24         5.75 o                         
  -8 -12   6          3.01          7.67         3.72 o                         
  -7 -12   6          7.68          5.71         3.91 o                         
  -6 -12   6          4.46          6.49         3.45 o                         
  -5 -12   6          5.15          5.62         3.18 o                         
  -4 -12   6          0.29         -0.08         2.92 o                         
  -3 -12   6        132.38        132.10         6.35 o                         
  -2 -12   6         46.20         41.75         3.97 o                         
  -1 -12   6        187.85        208.80         5.84 o                         
   0 -12   6        266.36        288.57         8.36 o                         
   1 -12   6          1.61          1.41         3.07 o                         
   2 -12   6         12.19         13.96         3.44 o                         
   3 -12   6         15.81         13.98         3.09 o                         
   4 -12   6          0.02         -1.28         3.45 o                         
   5 -12   6        422.01        436.25        11.14 o                         
 -12 -11   6        217.44        202.32         7.79 o                         
 -11 -11   6         20.14         17.29         3.35 o                         
 -10 -11   6         28.62         25.48         3.47 o                         
  -9 -11   6        648.59        635.18        24.30 o                         
  -8 -11   6        554.19        606.20        10.99 o                         
  -7 -11   6          9.26         13.89         3.57 o                         
  -6 -11   6         12.62         13.02         3.64 o                         
  -5 -11   6        304.79        302.80         7.03 o                         
  -4 -11   6          7.21          5.95         2.71 o                         
  -3 -11   6         55.13         56.03         3.83 o                         
  -2 -11   6          0.02         -2.54         2.86 o                         
  -1 -11   6          0.25          1.96         2.52 o                         
   0 -11   6          8.44          7.95         2.58 o                         
   1 -11   6        421.72        425.12         9.01 o                         
   2 -11   6         97.86         93.02         4.96 o                         
   3 -11   6         47.47         46.91         3.79 o                         
   4 -11   6        213.45        218.95         8.59 o                         
   5 -11   6         80.33         86.76         7.77 o                         
   6 -11   6        127.32        129.76         6.79 o                         
 -13 -10   6          7.06          6.36         3.96 o                         
 -12 -10   6         73.43         67.89         5.22 o                         
 -11 -10   6         26.49         29.11         4.50 o                         
 -10 -10   6         72.07         69.85         4.25 o                         
  -9 -10   6        331.45        355.72         8.49 o                         
  -8 -10   6       1096.07       1137.71        27.86 o                         
  -7 -10   6        543.16        538.87         9.99 o                         
  -6 -10   6          0.23         -2.43         2.43 o                         
  -5 -10   6       1164.30       1171.01        13.53 o                         
  -4 -10   6       1066.25       1056.58        14.91 o                         
  -3 -10   6          7.00          4.32         2.62 o                         
  -2 -10   6        574.09        540.80        14.38 o                         
  -1 -10   6          0.43         -0.21         2.49 o                         
   0 -10   6         98.69         89.13         3.72 o                         
   1 -10   6         21.94         16.01         2.59 o                         
   2 -10   6         50.07         47.50         2.96 o                         
   3 -10   6        169.98        179.21         5.84 o                         
   4 -10   6         41.35         41.14         3.45 o                         
   5 -10   6         28.53         30.47         4.45 o                         
   6 -10   6         86.16         86.56         4.92 o                         
   7 -10   6          0.11         -0.49         3.14 o                         
 -13  -9   6          0.04          0.18         3.50 o                         
 -12  -9   6         22.40         17.42         4.02 o                         
 -11  -9   6          8.22          9.87         3.96 o                         
 -10  -9   6          5.62          4.31         2.71 o                         
  -9  -9   6          1.19         -1.22         2.59 o                         
  -8  -9   6        209.81        205.47         4.89 o                         
  -7  -9   6         91.20         83.82         4.12 o                         
  -6  -9   6        122.45        124.10         3.84 o                         
  -5  -9   6        853.96        901.93        15.99 o                         
  -4  -9   6       2591.59       2599.68        22.58 o                         
  -3  -9   6        661.38        632.88        12.50 o                         
  -2  -9   6          0.22         -2.05         2.05 o                         
  -1  -9   6        342.17        363.18         8.97 o                         
   0  -9   6       1210.83       1259.38        12.83 o                         
   1  -9   6        263.91        287.98         6.01 o                         
   2  -9   6        883.60        867.27        17.06 o                         
   3  -9   6        117.59        123.14         5.40 o                         
   4  -9   6          6.90          5.76         2.26 o                         
   5  -9   6          5.64          2.33         3.10 o                         
   6  -9   6         82.11         83.16         4.89 o                         
   7  -9   6        358.44        389.16        10.98 o                         
   8  -9   6         58.64         61.46         4.86 o                         
 -13  -8   6         11.27         14.90         4.63 o                         
 -12  -8   6         68.58         67.44         5.16 o                         
 -11  -8   6         33.50         33.50         4.35 o                         
 -10  -8   6         14.52         10.95         2.67 o                         
  -9  -8   6          2.55          3.81         2.58 o                         
  -8  -8   6         59.67         59.93         3.36 o                         
  -7  -8   6          8.21          6.29         2.25 o                         
  -6  -8   6         31.26         27.32         3.02 o                         
  -5  -8   6         27.46         28.55         2.48 o                         
  -4  -8   6       1060.98       1080.65        16.52 o                         
  -3  -8   6         53.59         58.07         3.72 o                         
  -2  -8   6        127.78        120.73         4.52 o                         
  -1  -8   6        258.96        249.84         5.43 o                         
   0  -8   6       3162.63       3179.44        26.33 o                         
   1  -8   6        177.95        179.85         4.35 o                         
   2  -8   6        120.24        126.81         3.35 o                         
   3  -8   6          6.38         13.50         2.40 o                         
   4  -8   6         53.14         60.28         2.94 o                         
   5  -8   6        258.83        274.28         6.08 o                         
   6  -8   6        890.78        858.32        26.56 o                         
   7  -8   6         41.81         37.92         3.99 o                         
   8  -8   6         71.20         75.76         4.28 o                         
   9  -8   6          0.42          2.09         3.47 o                         
 -13  -7   6          9.59         11.29         4.52 o                         
 -12  -7   6        229.87        240.18         8.39 o                         
 -11  -7   6        242.25        263.32         9.10 o                         
 -10  -7   6         32.54         37.42         4.50 o                         
  -9  -7   6        750.90        757.35         9.48 o                         
  -8  -7   6        570.15        600.40        11.78 o                         
  -7  -7   6         39.80         42.59         2.57 o                         
  -6  -7   6        280.54        305.02         7.15 o                         
  -5  -7   6         52.90         47.95         3.04 o                         
  -4  -7   6         59.97         66.92         2.80 o                         
  -3  -7   6        327.16        310.76         5.30 o                         
  -2  -7   6        281.09        275.14         6.42 o                         
  -1  -7   6          1.55          0.21         1.88 o                         
   0  -7   6        719.88        691.28         7.12 o                         
   1  -7   6          7.89          3.84         1.68 o                         
   2  -7   6          0.02          1.34         1.69 o                         
   3  -7   6        243.63        248.45         4.28 o                         
   4  -7   6       1397.73       1433.03        11.46 o                         
   5  -7   6         30.12         29.61         2.66 o                         
   6  -7   6        608.90        646.70         9.29 o                         
   7  -7   6        224.37        215.82         6.34 o                         
   8  -7   6         57.26         58.05         3.85 o                         
   9  -7   6        155.98        155.03         7.68 o                         
  10  -7   6        408.93        432.12        12.79 o                         
 -13  -6   6        101.71        109.75         6.57 o                         
 -12  -6   6         12.94         10.43         3.28 o                         
 -11  -6   6         94.29        101.59         6.08 o                         
 -10  -6   6        169.10        165.95         5.57 o                         
  -9  -6   6        197.60        213.19         6.87 o                         
  -8  -6   6       1620.96       1724.48        17.33 o                         
  -7  -6   6       1470.52       1606.41        15.97 o                         
  -6  -6   6        383.36        418.80         6.64 o                         
  -5  -6   6       1646.10       1724.35        15.14 o                         
  -4  -6   6       4267.73       4419.81        27.75 o                         
  -3  -6   6        115.43        115.99         3.30 o                         
  -2  -6   6        564.84        557.42         8.64 o                         
  -1  -6   6        135.62        123.04         3.45 o                         
   0  -6   6        277.38        267.80         4.13 o                         
   1  -6   6         70.25         67.08         2.30 o                         
   2  -6   6        308.94        279.87         3.95 o                         
   3  -6   6        110.63        119.20         2.82 o                         
   4  -6   6         68.74         62.41         2.72 o                         
   5  -6   6        262.29        255.64         5.31 o                         
   6  -6   6        271.77        267.50         4.93 o                         
   7  -6   6          0.58          3.82         2.33 o                         
   8  -6   6        179.73        171.04         4.19 o                         
   9  -6   6         11.03          8.41         2.10 o                         
  10  -6   6        607.91        640.40        23.15 o                         
  11  -6   6        318.12        340.57        11.30 o                         
 -13  -5   6          1.31          0.95         4.28 o                         
 -12  -5   6         15.96         12.52         4.32 o                         
 -11  -5   6          1.84          0.75         2.99 o                         
 -10  -5   6        260.42        275.69         4.77 o                         
  -9  -5   6        185.20        181.36         5.12 o                         
  -8  -5   6        708.69        750.81        10.69 o                         
  -7  -5   6        788.67        843.92        11.57 o                         
  -6  -5   6         38.44         38.25         2.68 o                         
  -5  -5   6        475.72        529.51         7.39 o                         
  -4  -5   6      13969.47      15016.24        37.98 o                         
  -3  -5   6       7716.53       7874.57        35.93 o                         
  -2  -5   6          3.01          2.68         1.66 o                         
  -1  -5   6          5.37          5.49         1.56 o                         
   0  -5   6       2631.32       2615.05        14.01 o                         
   1  -5   6          7.54          3.01         1.35 o                         
   2  -5   6        146.98        139.44         2.91 o                         
   3  -5   6          8.05          8.69         1.45 o                         
   4  -5   6        170.73        154.39         2.98 o                         
   5  -5   6          5.06          6.24         1.78 o                         
   6  -5   6        352.53        345.27         6.68 o                         
   7  -5   6         79.41         73.34         3.97 o                         
   8  -5   6         78.60         81.88         3.50 o                         
   9  -5   6         13.11         12.72         2.35 o                         
  10  -5   6         61.95         64.88         3.94 o                         
  11  -5   6         97.49         92.67         6.05 o                         
  12  -5   6         27.13         26.22         4.26 o                         
 -13  -4   6          2.02         -0.31         3.93 o                         
 -12  -4   6         12.39         13.43         4.40 o                         
 -11  -4   6         17.09         20.41         4.61 o                         
 -10  -4   6         78.48         82.54         4.19 o                         
  -9  -4   6         33.73         34.13         3.72 o                         
  -8  -4   6         59.37         60.26         2.59 o                         
  -7  -4   6          5.07          5.94         2.91 o                         
  -6  -4   6        135.02        143.92         4.47 o                         
  -5  -4   6        255.14        267.81         3.61 o                         
  -4  -4   6       2302.84       2468.47        17.89 o                         
  -3  -4   6       1211.12       1219.32        10.01 o                         
  -2  -4   6       1526.95       1603.08         9.74 o                         
  -1  -4   6        421.63        399.42         4.28 o                         
   0  -4   6      15590.90      15793.31        62.53 o                         
   1  -4   6      10842.16      10593.21        58.04 o                         
   2  -4   6        152.23        134.29         2.47 o                         
   3  -4   6        914.57        865.03         5.78 o                         
   4  -4   6         24.65         26.43         1.51 o                         
   5  -4   6         74.06         62.40         2.73 o                         
   6  -4   6        605.58        584.58         9.85 o                         
   7  -4   6        157.84        147.35         4.73 o                         
   8  -4   6        496.68        502.03         7.91 o                         
   9  -4   6         47.65         47.36         3.35 o                         
  10  -4   6          9.79         10.94         3.52 o                         
  11  -4   6         32.40         39.57         4.43 o                         
  12  -4   6          8.78          4.39         3.64 o                         
 -13  -3   6         47.85         50.26         5.22 o                         
 -12  -3   6         23.01         21.60         4.49 o                         
 -11  -3   6        164.47        179.30         6.98 o                         
 -10  -3   6          9.76         12.58         2.92 o                         
  -9  -3   6         44.03         47.53         3.41 o                         
  -8  -3   6        112.84        115.12         4.27 o                         
  -7  -3   6         58.19         59.25         2.36 o                         
  -6  -3   6        189.18        184.37         3.35 o                         
  -5  -3   6         49.52         47.89         2.79 o                         
  -4  -3   6        151.41        159.99         3.26 o                         
  -3  -3   6         18.00         23.09         1.95 o                         
  -2  -3   6         13.07         10.43         1.58 o                         
  -1  -3   6        226.92        260.45         3.90 o                         
   0  -3   6       2366.31       2302.50        14.88 o                         
   1  -3   6       6132.14       6066.86        35.04 o                         
   2  -3   6         97.67         77.22         1.87 o                         
   3  -3   6        418.17        426.04         3.68 o                         
   4  -3   6       1243.03       1137.16        16.28 o                         
   5  -3   6       3131.23       3002.19        24.21 o                         
   6  -3   6        238.76        228.96         4.91 o                         
   7  -3   6       1462.58       1442.50        29.74 o                         
   8  -3   6          9.50          9.08         2.28 o                         
   9  -3   6         33.61         32.33         2.86 o                         
  10  -3   6         74.81         76.18         3.78 o                         
  11  -3   6         40.96         36.78         4.48 o                         
  12  -3   6        249.78        267.24         9.71 o                         
  13  -3   6         56.38         53.97         4.64 o                         
 -13  -2   6        346.72        354.41         9.73 o                         
 -12  -2   6         63.52         58.75         4.74 o                         
 -11  -2   6         89.80         94.26         5.21 o                         
 -10  -2   6         11.29          7.02         3.80 o                         
  -9  -2   6         89.59         88.28         4.44 o                         
  -8  -2   6       1027.51       1069.73        16.85 o                         
  -7  -2   6       1134.63       1177.12        11.08 o                         
  -6  -2   6         70.89         66.35         2.92 o                         
  -5  -2   6        302.88        318.31         4.33 o                         
  -4  -2   6        577.70        595.60         6.38 o                         
  -3  -2   6          5.89          7.65         1.31 o                         
  -2  -2   6          1.45          2.70         1.03 o                         
  -1  -2   6        533.66        632.46         4.93 o                         
   0  -2   6        883.59        941.51         6.20 o                         
   1  -2   6        200.60        193.38         3.15 o                         
   2  -2   6        290.31        307.91         3.41 o                         
   3  -2   6          2.01          1.91         0.92 o                         
   4  -2   6       3216.16       3087.21        22.42 o                         
   5  -2   6       4166.88       3817.00        72.36 o                         
   6  -2   6          0.32         -1.89         1.89 o                         
   7  -2   6        598.90        573.09        14.13 o                         
   8  -2   6        491.36        467.64        11.29 o                         
   9  -2   6         85.02         83.45         3.78 o                         
  10  -2   6        681.31        667.71         8.75 o                         
  11  -2   6        916.66        989.86        15.89 o                         
  12  -2   6          4.08          4.78         3.13 o                         
  13  -2   6        109.54        105.65         5.09 o                         
 -12  -1   6         35.29         36.73         4.21 o                         
 -11  -1   6          2.32          1.94         3.37 o                         
 -10  -1   6        324.22        316.72         7.58 o                         
  -9  -1   6        653.70        635.72         8.33 o                         
  -8  -1   6        227.10        221.46         5.65 o                         
  -7  -1   6        995.52       1013.71        12.10 o                         
  -6  -1   6        128.30        139.28         3.69 o                         
  -5  -1   6        453.68        486.33         5.71 o                         
  -4  -1   6      11541.97      11576.47        80.76 o                         
  -3  -1   6       7641.43       7846.96        30.21 o                         
  -2  -1   6         44.64         48.56         1.49 o                         
  -1  -1   6         12.12         22.21         1.28 o                         
   0  -1   6        181.27        230.86         2.46 o                         
   1  -1   6        614.75        563.52         4.71 o                         
   2  -1   6        202.09        171.81         2.77 o                         
   3  -1   6        433.12        456.80         4.44 o                         
   4  -1   6         52.15         47.16         1.57 o                         
   5  -1   6          1.99          0.90         1.57 o                         
   6  -1   6         36.47         30.77         2.27 o                         
   7  -1   6         45.12         43.29         2.34 o                         
   8  -1   6        480.88        474.71         6.86 o                         
   9  -1   6        662.57        656.94         8.39 o                         
  10  -1   6         35.86         32.93         2.84 o                         
  11  -1   6        561.04        586.81        12.33 o                         
  12  -1   6          6.51          5.46         3.34 o                         
  13  -1   6          0.88         -2.88         2.88 o                         
  14  -1   6        224.86        243.53         7.85 o                         
 -12   0   6          5.81          4.73         3.78 o                         
 -11   0   6          2.09          2.06         3.18 o                         
 -10   0   6          6.45          4.04         3.26 o                         
  -9   0   6        109.09        111.09         4.74 o                         
  -8   0   6         12.72          9.08         2.64 o                         
  -7   0   6         32.20         30.64         2.90 o                         
  -6   0   6         40.86         34.31         2.76 o                         
  -5   0   6        866.85        826.34         7.98 o                         
  -4   0   6       2691.19       2593.78        18.62 o                         
  -3   0   6      18914.55      18533.62        51.35 o                         
  -2   0   6       4522.92       4497.32        15.82 o                         
  -1   0   6          6.13         -0.26         0.89 o                         
   0   0   6       6374.95       6731.49        15.82 o                         
   1   0   6      24361.99      25241.41       119.09 o                         
   2   0   6        336.88        278.97         3.15 o                         
   3   0   6       2189.15       2178.25         9.63 o                         
   4   0   6        479.94        477.59         4.32 o                         
   5   0   6         92.96         88.03         2.20 o                         
   6   0   6        572.46        559.79         5.88 o                         
   7   0   6        156.13        146.73         3.08 o                         
   8   0   6         20.83         19.48         2.05 o                         
   9   0   6         27.38         23.11         2.54 o                         
  10   0   6          0.18         -1.91         2.12 o                         
  11   0   6        114.64        114.46         4.67 o                         
  12   0   6         18.82         22.02         3.09 o                         
  13   0   6        137.58        151.79         6.42 o                         
  14   0   6         19.36         20.01         3.14 o                         
 -12   1   6         11.75         13.94         3.75 o                         
 -11   1   6          5.97          8.45         3.56 o                         
 -10   1   6         17.34         14.90         3.76 o                         
  -9   1   6        229.83        235.38         4.52 o                         
  -8   1   6         31.36         25.87         2.00 o                         
  -7   1   6         93.09         87.15         2.64 o                         
  -6   1   6         16.72         13.63         1.66 o                         
  -5   1   6        457.67        446.72         4.74 o                         
  -4   1   6         14.08         15.21         1.64 o                         
  -3   1   6        602.46        588.18         4.19 o                         
  -2   1   6        480.04        454.04         2.93 o                         
  -1   1   6         72.31         62.86         1.32 o                         
   0   1   6       7399.88       7472.38        33.45 o                         
   1   1   6      43715.35      43202.25       207.92 o                         
   2   1   6      22934.57      23552.03        99.12 o                         
   3   1   6        215.87        252.72         3.17 o                         
   4   1   6        205.30        177.00         3.05 o                         
   5   1   6       3696.32       3606.63        21.87 o                         
   6   1   6         51.33         49.07         1.81 o                         
   7   1   6       1718.87       1709.16        11.03 o                         
   8   1   6        498.47        510.92         5.53 o                         
   9   1   6        475.05        474.16         6.06 o                         
  10   1   6         23.60         25.91         2.44 o                         
  11   1   6          8.32          9.26         2.63 o                         
  12   1   6        151.16        158.94         5.26 o                         
  13   1   6         27.36         26.39         3.50 o                         
  14   1   6          0.40          0.36         2.50 o                         
  15   1   6         11.14          8.70         2.96 o                         
 -11   2   6          0.93         -3.29         3.67 o                         
 -10   2   6          7.80          8.99         3.34 o                         
  -9   2   6        101.18        101.21         4.27 o                         
  -8   2   6          9.02          7.10         1.52 o                         
  -7   2   6         26.70         25.01         1.71 o                         
  -6   2   6         60.44         58.47         1.94 o                         
  -5   2   6        525.54        480.20         5.73 o                         
  -4   2   6         37.47         39.40         1.44 o                         
  -3   2   6          3.80          1.19         0.73 o                         
  -2   2   6          1.91          3.15         0.80 o                         
  -1   2   6        232.90        235.22         2.31 o                         
   0   2   6        987.08       1005.97         5.59 o                         
   1   2   6       4027.37       3892.98        15.84 o                         
   2   2   6        106.11         85.06         2.03 o                         
   3   2   6        351.85        324.32         3.65 o                         
   4   2   6       4939.08       4989.56        19.07 o                         
   5   2   6      14798.83      14524.84        61.55 o                         
   6   2   6       6254.39       6309.41        23.22 o                         
   7   2   6        335.71        310.63         4.85 o                         
   8   2   6         12.17          8.88         1.58 o                         
   9   2   6        447.38        435.76         5.70 o                         
  10   2   6          0.09          0.32         2.09 o                         
  11   2   6        372.03        372.61         8.97 o                         
  12   2   6         21.35         18.45         3.09 o                         
  13   2   6        200.23        202.71         5.57 o                         
  14   2   6          5.59          6.98         2.65 o                         
  15   2   6          0.60         -0.50         2.83 o                         
 -11   3   6         37.40         37.57         4.55 o                         
 -10   3   6         42.55         40.81         3.98 o                         
  -9   3   6        297.40        306.70         7.55 o                         
  -8   3   6          5.75          5.34         2.11 o                         
  -7   3   6        399.06        397.95         6.57 o                         
  -6   3   6        387.18        383.42         5.32 o                         
  -5   3   6          0.19          1.13         1.57 o                         
  -4   3   6        389.69        381.16         3.79 o                         
  -3   3   6          7.99          7.36         1.20 o                         
  -2   3   6        286.83        288.09         2.86 o                         
  -1   3   6        206.25        185.95         2.04 o                         
   0   3   6          0.14         -0.70         0.70 o                         
   1   3   6         17.61         17.20         1.03 o                         
   2   3   6        545.87        555.84         4.37 o                         
   3   3   6        377.56        347.50         3.21 o                         
   4   3   6        250.42        268.37         3.82 o                         
   5   3   6        263.06        225.17         3.56 o                         
   6   3   6       2786.22       2713.66        20.49 o                         
   7   3   6         79.50         70.90         2.41 o                         
   8   3   6        498.97        483.02         5.11 o                         
   9   3   6       2316.18       2339.80        21.32 o                         
  10   3   6        359.40        367.70         5.65 o                         
  11   3   6        328.80        340.59         7.25 o                         
  12   3   6        429.50        443.14         8.35 o                         
  13   3   6        434.70        441.86        12.74 o                         
  14   3   6         15.14         15.88         3.20 o                         
  15   3   6        122.25        110.39         5.10 o                         
 -10   4   6          3.57          3.52         3.17 o                         
  -9   4   6        411.01        426.25         9.83 o                         
  -8   4   6        310.76        312.93         6.48 o                         
  -7   4   6         58.52         57.85         2.58 o                         
  -6   4   6         16.97         15.90         2.23 o                         
  -5   4   6        574.91        565.53         6.82 o                         
  -4   4   6        619.39        598.77         7.87 o                         
  -3   4   6       8138.26       7941.05        41.23 o                         
  -2   4   6       3356.80       3188.10        32.88 o                         
  -1   4   6        180.36        193.98         2.29 o                         
   0   4   6        235.21        237.82         2.20 o                         
   1   4   6       1331.22       1307.95         6.09 o                         
   2   4   6        832.49        926.05         5.77 o                         
   3   4   6        568.43        550.52         4.50 o                         
   4   4   6         52.87         51.46         2.04 o                         
   5   4   6          9.23          4.27         1.49 o                         
   6   4   6        712.67        706.80         6.08 o                         
   7   4   6        310.89        296.38         4.25 o                         
   8   4   6        448.44        444.47         5.47 o                         
   9   4   6        421.87        423.97         5.69 o                         
  10   4   6        703.45        733.60         8.37 o                         
  11   4   6         35.50         33.05         2.61 o                         
  12   4   6         32.95         30.79         2.81 o                         
  13   4   6        243.56        241.73         5.88 o                         
  14   4   6         71.33         68.60         3.93 o                         
  15   4   6        222.89        213.65         7.39 o                         
  16   4   6        263.13        268.01         8.17 o                         
 -10   5   6         20.63         21.00         3.66 o                         
  -9   5   6          8.15          7.37         3.20 o                         
  -8   5   6         14.47         16.66         3.39 o                         
  -7   5   6          0.61         -1.75         1.75 o                         
  -6   5   6          1.62          1.40         1.50 o                         
  -5   5   6        488.03        479.26         7.25 o                         
  -4   5   6       1215.62       1228.72        11.69 o                         
  -3   5   6        867.13        848.27         7.62 o                         
  -2   5   6       2027.12       1941.51        10.95 o                         
  -1   5   6        437.40        437.81         3.74 o                         
   0   5   6        436.54        420.80         3.00 o                         
   1   5   6      12063.65      11774.05        50.02 o                         
   2   5   6      10730.17      10272.29        51.89 o                         
   3   5   6         19.23         18.44         1.41 o                         
   4   5   6        143.28        156.84         2.59 o                         
   5   5   6        806.57        858.19         7.48 o                         
   6   5   6        672.40        655.20         6.88 o                         
   7   5   6          9.80          7.97         1.72 o                         
   8   5   6         15.74         16.29         2.00 o                         
   9   5   6         35.10         37.14         2.45 o                         
  10   5   6          2.16          5.41         2.29 o                         
  11   5   6         91.20         90.60         3.33 o                         
  12   5   6        164.16        159.23         4.36 o                         
  13   5   6        163.84        165.39         4.28 o                         
  14   5   6        176.26        168.37         5.23 o                         
  15   5   6         13.72         11.42         2.96 o                         
  16   5   6         81.76         79.99         5.26 o                         
  -9   6   6         56.63         58.51         4.25 o                         
  -8   6   6        147.78        141.39         5.51 o                         
  -7   6   6        173.08        180.02         5.85 o                         
  -6   6   6          0.99          1.05         1.57 o                         
  -5   6   6         38.86         34.92         2.28 o                         
  -4   6   6         73.95         75.43         2.78 o                         
  -3   6   6         93.36         85.65         2.26 o                         
  -2   6   6          2.83          1.06         1.35 o                         
  -1   6   6        456.80        427.25         4.13 o                         
   0   6   6        950.45        897.88         6.36 o                         
   1   6   6       3113.30       2960.56        18.54 o                         
   2   6   6      14316.41      14314.03        90.79 o                         
   3   6   6       3312.25       3313.08        19.64 o                         
   4   6   6        170.88        167.86         2.91 o                         
   5   6   6       4323.49       4278.18        16.09 o                         
   6   6   6       3691.68       3617.84        17.49 o                         
   7   6   6        373.33        367.97         4.29 o                         
   8   6   6        286.10        296.69         4.39 o                         
   9   6   6        621.47        623.74         8.31 o                         
  10   6   6        185.20        185.17         5.06 o                         
  11   6   6         50.04         46.96         3.14 o                         
  12   6   6          1.98          2.80         2.29 o                         
  13   6   6          5.91          5.38         2.24 o                         
  14   6   6          2.89          3.71         3.03 o                         
  15   6   6          0.57          0.69         2.89 o                         
  16   6   6          2.79          2.01         2.71 o                         
  -8   7   6        211.49        216.70         6.43 o                         
  -7   7   6          4.93          4.22         3.02 o                         
  -6   7   6         36.97         40.66         3.41 o                         
  -5   7   6          2.03          1.61         2.22 o                         
  -4   7   6        420.66        422.30         5.22 o                         
  -3   7   6        149.95        153.53         3.31 o                         
  -2   7   6         36.52         31.80         1.87 o                         
  -1   7   6         65.53         57.49         1.73 o                         
   0   7   6         65.15         62.19         2.09 o                         
   1   7   6         66.40         56.76         2.30 o                         
   2   7   6         81.33         80.29         2.81 o                         
   3   7   6        174.27        163.45         3.86 o                         
   4   7   6          0.16         -0.85         2.12 o                         
   5   7   6        647.43        603.89         7.28 o                         
   6   7   6       7438.65       7270.25        42.40 o                         
   7   7   6       2791.61       2774.40        27.01 o                         
   8   7   6         84.44         79.46         2.48 o                         
   9   7   6       1209.03       1211.64        19.13 o                         
  10   7   6       1130.34       1147.98        20.80 o                         
  11   7   6          1.25         -1.00         2.06 o                         
  12   7   6        420.36        394.01         7.97 o                         
  13   7   6        115.87        104.42         4.10 o                         
  14   7   6        112.34        118.92         4.42 o                         
  15   7   6          0.95          0.61         2.99 o                         
  16   7   6          7.51          4.49         3.24 o                         
  -7   8   6         57.39         63.35         4.41 o                         
  -6   8   6          3.39          3.09         2.73 o                         
  -5   8   6          2.09          2.20         2.33 o                         
  -4   8   6        386.86        389.95         5.79 o                         
  -3   8   6          4.08          5.33         1.67 o                         
  -2   8   6        141.50        139.67         3.55 o                         
  -1   8   6          0.00          1.65         1.29 o                         
   0   8   6         82.48         78.89         2.15 o                         
   1   8   6         57.21         55.47         2.24 o                         
   2   8   6         28.67         24.67         2.38 o                         
   3   8   6         58.22         58.15         2.55 o                         
   4   8   6        680.69        697.23         8.28 o                         
   5   8   6        139.59        145.32         5.13 o                         
   6   8   6        702.48        688.64         7.77 o                         
   7   8   6        282.64        274.83         5.68 o                         
   8   8   6          7.83          2.26         2.26 o                         
   9   8   6        479.71        496.58         7.48 o                         
  10   8   6       1711.06       1686.67        32.82 o                         
  11   8   6        530.25        514.66         7.63 o                         
  12   8   6         45.40         46.16         3.16 o                         
  13   8   6         60.03         58.02         4.30 o                         
  14   8   6        568.56        559.30        10.88 o                         
  15   8   6          2.87         -0.24         3.41 o                         
  16   8   6        156.74        162.18         7.40 o                         
  -7   9   6         53.90         59.60         4.57 o                         
  -6   9   6         35.32         37.73         4.13 o                         
  -5   9   6        224.25        227.68         5.89 o                         
  -4   9   6        463.09        453.26         7.78 o                         
  -3   9   6          5.17          4.28         1.76 o                         
  -2   9   6        354.83        338.38         5.02 o                         
  -1   9   6        105.53        112.18         2.69 o                         
   0   9   6         63.19         64.50         2.18 o                         
   1   9   6         30.67         28.70         2.29 o                         
   2   9   6        369.23        376.80         6.31 o                         
   3   9   6         19.33         20.29         2.31 o                         
   4   9   6        277.54        295.11         5.25 o                         
   5   9   6         14.08         15.56         2.51 o                         
   6   9   6        379.00        390.79         7.44 o                         
   7   9   6        121.72        123.75         3.85 o                         
   8   9   6        398.04        400.43         5.79 o                         
   9   9   6         25.48         24.67         2.75 o                         
  10   9   6         40.03         39.46         2.86 o                         
  11   9   6        107.72        120.31         4.10 o                         
  12   9   6          0.61          0.27         2.46 o                         
  13   9   6        133.61        137.97         5.12 o                         
  14   9   6        606.37        575.01         9.88 o                         
  15   9   6         26.17         21.98         3.79 o                         
  16   9   6         41.77         39.57         4.41 o                         
  -6  10   6         13.41         10.56         3.42 o                         
  -5  10   6          0.18          0.20         2.60 o                         
  -4  10   6        297.84        301.93         7.78 o                         
  -3  10   6        201.16        189.70         4.91 o                         
  -2  10   6         82.87         75.69         3.25 o                         
  -1  10   6          0.54         -0.25         1.65 o                         
   0  10   6        212.16        209.81         3.73 o                         
   1  10   6          0.71          1.44         1.81 o                         
   2  10   6       1812.13       1885.06        22.93 o                         
   3  10   6        894.15        931.64        17.27 o                         
   4  10   6         68.65         77.35         3.70 o                         
   5  10   6        105.75        106.85         4.69 o                         
   6  10   6        320.40        328.39         6.94 o                         
   7  10   6        373.39        380.38         6.84 o                         
   8  10   6         84.02         80.34         3.32 o                         
   9  10   6          1.59          0.87         2.11 o                         
  10  10   6        111.09        113.91         4.98 o                         
  11  10   6        130.61        125.21         4.29 o                         
  12  10   6         54.00         51.06         3.18 o                         
  13  10   6         30.48         24.21         3.09 o                         
  14  10   6          9.19          9.56         3.74 o                         
  15  10   6         50.97         50.89         4.79 o                         
  16  10   6          0.51         -1.64         3.59 o                         
  -5  11   6          6.60          7.43         2.89 o                         
  -4  11   6         51.74         46.26         3.49 o                         
  -3  11   6         20.60         20.73         3.43 o                         
  -2  11   6         26.39         28.65         3.22 o                         
  -1  11   6          7.43          5.17         1.71 o                         
   0  11   6        282.35        285.83         3.89 o                         
   1  11   6        674.47        713.48         8.01 o                         
   2  11   6        552.02        571.89        10.59 o                         
   3  11   6       1219.44       1226.88        12.72 o                         
   4  11   6          5.20          6.58         2.52 o                         
   5  11   6          9.06          9.94         2.51 o                         
   6  11   6       1709.98       1837.37        16.71 o                         
   7  11   6       1431.13       1467.67        15.78 o                         
   8  11   6          0.93          2.20         2.59 o                         
   9  11   6        108.75        108.24         4.26 o                         
  10  11   6        449.97        441.82         8.13 o                         
  11  11   6         97.96         91.89         4.05 o                         
  12  11   6          5.59          6.37         2.55 o                         
  13  11   6          0.55          2.12         3.20 o                         
  14  11   6         27.95         31.42         3.82 o                         
  15  11   6         13.29         12.06         3.63 o                         
  16  11   6          5.78          5.10         3.73 o                         
  -3  12   6        104.59         99.86         4.91 o                         
  -2  12   6         55.74         55.48         3.35 o                         
  -1  12   6         45.88         46.66         2.86 o                         
   0  12   6          2.55          2.75         1.91 o                         
   1  12   6         36.03         42.27         2.98 o                         
   2  12   6         20.44         19.17         2.54 o                         
   3  12   6          2.49          0.96         2.60 o                         
   4  12   6        328.78        351.78         7.93 o                         
   5  12   6        116.02        120.43         4.34 o                         
   6  12   6        128.21        131.42         5.03 o                         
   7  12   6       1078.32       1184.66        13.79 o                         
   8  12   6        267.55        279.18         6.63 o                         
   9  12   6        102.78        106.80         4.61 o                         
  10  12   6        847.72        810.76        19.01 o                         
  11  12   6        501.09        490.04         9.78 o                         
  12  12   6          8.66          8.25         2.58 o                         
  13  12   6          0.51         -0.52         3.00 o                         
  14  12   6        147.78        138.99         6.27 o                         
  15  12   6         18.37         12.19         3.60 o                         
  -2  13   6         15.40         19.91         3.05 o                         
  -1  13   6          9.12          7.38         2.71 o                         
   0  13   6          3.25          1.31         3.07 o                         
   1  13   6         57.35         58.78         4.06 o                         
   2  13   6          7.74          8.79         3.35 o                         
   3  13   6         31.95         31.80         3.08 o                         
   4  13   6         19.95         21.41         3.48 o                         
   5  13   6          9.05         11.84         3.88 o                         
   6  13   6         14.45         11.16         3.53 o                         
   7  13   6         19.82         20.39         3.63 o                         
   8  13   6         45.12         44.49         3.34 o                         
   9  13   6         11.02         10.85         3.04 o                         
  10  13   6         98.32         95.34         5.14 o                         
  11  13   6        348.17        352.03         9.89 o                         
  12  13   6         68.56         62.59         4.29 o                         
  13  13   6          4.24          2.06         2.77 o                         
  14  13   6        317.48        291.13         8.27 o                         
  15  13   6        272.48        253.49         9.28 o                         
  -1  14   6          1.86          0.41         2.56 o                         
   0  14   6         16.36         18.90         3.60 o                         
   1  14   6        102.62        108.15         5.02 o                         
   2  14   6          8.19          4.20         3.31 o                         
   3  14   6        149.99        151.61         6.25 o                         
   4  14   6          0.04         -0.80         2.80 o                         
   5  14   6         19.15         19.20         4.27 o                         
   6  14   6          0.17         -0.26         3.86 o                         
   7  14   6         31.81         28.35         4.09 o                         
   8  14   6          6.80         10.81         3.67 o                         
   9  14   6         18.64         17.48         3.86 o                         
  10  14   6         90.45         83.56         5.42 o                         
  11  14   6          3.57          1.54         3.43 o                         
  12  14   6          4.51          4.33         3.06 o                         
  13  14   6          2.76          0.16         2.83 o                         
  14  14   6         69.29         62.46         4.84 o                         
   1  15   6        321.05        347.93         9.91 o                         
   2  15   6          6.76          8.81         3.29 o                         
   3  15   6         68.76         72.99         5.06 o                         
   4  15   6          2.97          5.76         3.60 o                         
   5  15   6          1.70          3.54         3.17 o                         
   6  15   6         98.53        100.14         6.05 o                         
   7  15   6        213.73        231.62        10.09 o                         
   8  15   6          7.66          9.74         3.70 o                         
   9  15   6          1.78          2.40         3.56 o                         
  10  15   6          2.29         -0.04         3.38 o                         
  11  15   6         38.12         35.18         4.70 o                         
  12  15   6         14.21         10.89         3.69 o                         
  13  15   6         23.93         23.68         3.80 o                         
   3  16   6         35.48         40.67         4.13 o                         
   4  16   6          1.43          2.64         3.59 o                         
   5  16   6        115.48        127.99         6.92 o                         
   6  16   6         16.38         17.22         3.76 o                         
   7  16   6        121.44        129.87         6.62 o                         
   8  16   6         97.76         94.99         6.72 o                         
   9  16   6          0.03         -0.38         3.44 o                         
  10  16   6         83.28         77.25         5.54 o                         
  11  16   6        151.48        141.84         6.96 o                         
  12  16   6         51.35         54.38         5.21 o                         
   7  17   6          6.01         10.44         3.56 o                         
   8  17   6          8.30          6.36         4.27 o                         
   9  17   6         19.51         17.98         4.99 o                         
  -7 -15   7          1.20          1.17         3.45 o                         
  -6 -15   7          0.04          1.23         3.08 o                         
  -5 -15   7         24.92         22.34         4.25 o                         
  -4 -15   7          0.61          1.10         3.04 o                         
  -3 -15   7         10.40          9.22         2.99 o                         
  -9 -14   7        125.26        130.42         7.14 o                         
  -8 -14   7        267.04        255.39         8.60 o                         
  -7 -14   7         37.59         35.05         4.56 o                         
  -6 -14   7         29.15         23.46         3.82 o                         
  -5 -14   7        340.98        314.57         8.40 o                         
  -4 -14   7         73.59         67.86         5.28 o                         
  -3 -14   7          8.50          7.76         3.00 o                         
  -2 -14   7         37.86         35.61         3.59 o                         
  -1 -14   7         65.08         65.18         5.02 o                         
   0 -14   7         11.81         12.08         3.26 o                         
   1 -14   7          7.67          4.65         3.18 o                         
 -10 -13   7         45.07         41.41         4.16 o                         
  -9 -13   7          5.33          3.92         4.13 o                         
  -8 -13   7         29.18         25.54         4.29 o                         
  -7 -13   7          3.51          2.55         3.89 o                         
  -6 -13   7          1.81         -0.99         3.47 o                         
  -5 -13   7        630.57        611.53        11.02 o                         
  -4 -13   7        811.73        775.04        12.09 o                         
  -3 -13   7        185.21        199.37         8.09 o                         
  -2 -13   7         31.67         24.64         3.43 o                         
  -1 -13   7        171.93        159.94         6.37 o                         
   0 -13   7        136.05        127.39         5.80 o                         
   1 -13   7         79.99         76.78         5.05 o                         
   2 -13   7         95.20         93.25         4.74 o                         
   3 -13   7          0.05          1.66         3.44 o                         
 -11 -12   7          1.15          0.56         3.51 o                         
 -10 -12   7         45.02         39.26         3.73 o                         
  -9 -12   7          0.51         -3.38         3.38 o                         
  -8 -12   7        100.97        114.42         5.51 o                         
  -7 -12   7         13.45         14.66         4.22 o                         
  -6 -12   7        105.82        111.40         5.31 o                         
  -5 -12   7         16.11         17.17         3.60 o                         
  -4 -12   7        165.29        173.51         5.95 o                         
  -3 -12   7          9.50          9.01         3.69 o                         
  -2 -12   7         62.58         66.03         3.96 o                         
  -1 -12   7        863.86        853.65        14.34 o                         
   0 -12   7        930.48        895.67        11.42 o                         
   1 -12   7         14.92         14.28         3.48 o                         
   2 -12   7         13.37         11.22         3.51 o                         
   3 -12   7         54.58         52.12         4.00 o                         
   4 -12   7         38.85         36.49         4.68 o                         
 -12 -11   7        136.88        136.94         6.89 o                         
 -11 -11   7          0.22          0.93         3.65 o                         
 -10 -11   7         19.11         19.25         3.31 o                         
  -9 -11   7         78.76         81.00         4.53 o                         
  -8 -11   7         27.03         30.05         3.83 o                         
  -7 -11   7          0.18          1.68         3.28 o                         
  -6 -11   7          4.97          3.67         3.61 o                         
  -5 -11   7         23.07         19.13         3.05 o                         
  -4 -11   7          0.52         -0.93         2.80 o                         
  -3 -11   7         20.07         18.40         3.14 o                         
  -2 -11   7         39.20         36.21         3.94 o                         
  -1 -11   7         20.36         27.56         3.04 o                         
   0 -11   7        187.03        178.12         5.29 o                         
   1 -11   7        108.57        101.54         4.22 o                         
   2 -11   7         80.75         83.20         4.57 o                         
   3 -11   7        496.99        528.00        10.88 o                         
   4 -11   7        463.69        472.98        13.89 o                         
   5 -11   7          3.89          2.19         3.83 o                         
   6 -11   7         57.26         56.44         4.74 o                         
 -12 -10   7          0.21         -1.09         3.85 o                         
 -11 -10   7         19.05         14.76         4.43 o                         
 -10 -10   7        193.62        185.28         6.55 o                         
  -9 -10   7         46.26         48.41         3.81 o                         
  -8 -10   7        467.19        496.25         9.85 o                         
  -7 -10   7        115.86        116.02         4.12 o                         
  -6 -10   7          2.61          5.34         2.85 o                         
  -5 -10   7        657.50        658.93        10.82 o                         
  -4 -10   7        536.01        514.13        12.94 o                         
  -3 -10   7         38.68         44.18         3.52 o                         
  -2 -10   7        157.45        153.56         5.08 o                         
  -1 -10   7          0.20          0.29         2.18 o                         
   0 -10   7          0.73          0.21         2.27 o                         
   1 -10   7         37.12         36.81         2.90 o                         
   2 -10   7         50.14         53.34         3.28 o                         
   3 -10   7          4.05          0.98         2.67 o                         
   4 -10   7        176.90        183.35         6.18 o                         
   5 -10   7        128.28        144.60         6.70 o                         
   6 -10   7          8.96          4.29         3.27 o                         
   7 -10   7        127.12        127.07         7.10 o                         
 -12  -9   7         20.27         19.02         4.03 o                         
 -11  -9   7         29.48         34.98         4.71 o                         
 -10  -9   7        406.59        425.87        10.31 o                         
  -9  -9   7         92.14        101.04         4.32 o                         
  -8  -9   7         74.10         73.31         3.52 o                         
  -7  -9   7         58.21         61.48         3.29 o                         
  -6  -9   7         77.84         83.22         4.22 o                         
  -5  -9   7        310.19        310.66         6.01 o                         
  -4  -9   7       2464.89       2489.24        54.87 o                         
  -3  -9   7        572.14        560.84         9.68 o                         
  -2  -9   7          1.56          2.26         2.29 o                         
  -1  -9   7        548.90        549.56         9.80 o                         
   0  -9   7       1436.60       1416.96        13.83 o                         
   1  -9   7          0.35          0.08         2.16 o                         
   2  -9   7        197.66        209.64         4.86 o                         
   3  -9   7          0.60         -1.78         1.78 o                         
   4  -9   7          0.91         -0.60         2.19 o                         
   5  -9   7          6.57          4.28         2.84 o                         
   6  -9   7        130.00        132.94         5.48 o                         
   7  -9   7          1.85          0.35         3.36 o                         
   8  -9   7        103.60        100.06         6.02 o                         
 -13  -8   7          0.39         -1.15         3.38 o                         
 -12  -8   7         29.24         30.15         4.09 o                         
 -11  -8   7         42.56         43.28         4.43 o                         
 -10  -8   7         11.11          6.40         3.47 o                         
  -9  -8   7          2.60         -0.15         2.41 o                         
  -8  -8   7         25.43         28.72         2.84 o                         
  -7  -8   7          2.82          1.23         2.44 o                         
  -6  -8   7        783.76        841.72         9.90 o                         
  -5  -8   7          6.23          5.87         2.64 o                         
  -4  -8   7        634.24        681.91        10.47 o                         
  -3  -8   7        383.39        400.15         7.12 o                         
  -2  -8   7        362.15        341.59         6.97 o
[truncated: 515,242 more chars]
